# Supplementary material for: A cholesterol-responsive hepatic tRNA-derived small RNA regulates cholesterol homeostasis and atherosclerosis development
Source: Nat Commun. 2025 Dec 15;16:11043. doi: 10.1038/s41467-025-67387-z (PMC12706008; doi:10.1038/s41467-025-67387-z)
Supplement: Supplementary file 3 — Supplementary Data 1 [file 41467_2025_67387_MOESM3_ESM.xlsx]

## Sheet: Fig 9a-tsRNA Non-Alkb treated
	Mass	RT	Vol	RA	FA	RTSpan	NumDetected
0	731.934	1.07158	1.9524e+08	100	16.239	23.9494	937
3	921.917	0.996783	9.09404e+07	46.5788	7.56393	23.9494	934
6	715.957	1.04794	6.06189e+07	31.0485	5.04195	23.9494	935
9	771.926	0.996783	4.35314e+07	22.2964	3.62071	23.9494	932
12	737.951	0.950303	4.09354e+07	20.9667	3.40478	23.9494	920
15	915.901	1.93019	3.78452e+07	19.384	3.14776	23.9095	929
18	1111.9	0.977084	3.30767e+07	16.9416	2.75114	23.9494	934
21	647.915	0.950303	2.74491e+07	14.0592	2.28307	23.9494	932
24	905.94	1.02576	2.43352e+07	12.4643	2.02407	23.9494	932
27	749.908	1.02576	2.28388e+07	11.6978	1.89961	23.9494	934
30	765.91	1.45233	2.26845e+07	11.6188	1.88678	23.8702	929
33	1105.88	1.82281	2.15912e+07	11.0588	1.79584	23.9095	548
36	609.939	1.19556	2.0968e+07	10.7396	1.74401	20.0915	699
39	1027.88	0.977084	1.97413e+07	10.1113	1.64197	23.9494	930
42	955.893	1.95684	1.86597e+07	9.55734	1.55201	23.9095	928
45	653.932	0.950303	1.57334e+07	8.05849	1.30862	23.9494	891
48	687.908	15.232	1.40653e+07	7.2041	1.16987	23.9494	923
51	837.898	1.02576	1.39523e+07	7.14626	1.16048	23.9494	929
54	1021.86	11.6262	1.39091e+07	7.12413	1.15689	23.9494	926
57	961.91	1.02576	1.27835e+07	6.5476	1.06326	23.9494	929
60	683.882	15.2528	1.26014e+07	6.45431	1.04811	23.8303	920
63	939.897	21.476	1.25607e+07	6.43347	1.04473	23.9494	918
66	927.934	0.950303	1.24121e+07	6.35738	1.03237	23.9494	920
69	749.932	1.1701	1.17998e+07	6.04374	0.981442	23.7505	853
72	871.874	11.595	1.16747e+07	5.9797	0.971042	23.8303	925
75	735.955	15.5986	1.11356e+07	5.70354	0.926196	21.3249	579
78	755.949	0.977084	1.09117e+07	5.58887	0.907575	23.9494	930
81	899.923	1.19556	1.05854e+07	5.42177	0.88044	23.6707	921
84	750.905	1.04794	1.02411e+07	5.2454	0.851799	23.9494	820
87	724.917	15.1994	9.67237e+06	4.9541	0.804495	23.5752	390
90	777.944	0.950303	9.33149e+06	4.7795	0.776142	23.9494	890
93	831.882	11.595	9.01996e+06	4.61994	0.750231	23.5912	913
96	877.891	0.996783	8.86233e+06	4.5392	0.73712	23.9494	929
99	933.874	1.93019	7.71321e+06	3.95064	0.641543	23.8303	926
102	1295.86	12.9778	7.62072e+06	3.90326	0.63385	23.483	909
105	753.879	15.5986	7.2791e+06	3.72829	0.605435	20.9864	718
108	873.865	15.1257	6.5896e+06	3.37513	0.548087	23.9095	832
111	801.928	1.02576	6.42235e+06	3.28947	0.534176	23.9494	928
114	615.92	1.93019	6.26771e+06	3.21026	0.521314	12.0398	313
117	1124.85	1.95684	6.21892e+06	3.18527	0.517256	23.8702	920
120	1090.91	11.7203	5.79558e+06	2.96844	0.482045	23.8303	871
123	843.916	23.7976	5.66221e+06	2.90013	0.470951	20.7688	803
126	747.908	11.7831	5.14908e+06	2.63731	0.428273	20.9187	393
129	1005.89	12.9994	4.90788e+06	2.51377	0.408211	23.7505	897
132	695.964	1.04794	4.85906e+06	2.48877	0.40415	22.9969	906
135	1061.86	11.595	4.80572e+06	2.46144	0.399713	23.9095	923
138	1217.86	0.977084	4.58982e+06	2.35086	0.381756	23.9494	919
141	720.922	11.7519	4.48475e+06	2.29705	0.373017	23.9494	924
144	945.932	0.977084	4.23378e+06	2.1685	0.352142	23.9494	923
147	693.925	23.2772	4.13317e+06	2.11697	0.343774	20.7688	800
150	940.889	22.6251	4.11406e+06	2.10718	0.342185	23.9494	869
153	1145.88	11.5532	4.01807e+06	2.05802	0.334201	23.7904	920
156	1067.87	15.6526	3.79066e+06	1.94154	0.315286	21.6217	832
159	1057.83	11.6262	3.43377e+06	1.75875	0.285603	22.9317	896
162	667.905	15.5777	3.43223e+06	1.75796	0.285474	21.9154	847
165	747.863	11.8045	3.38001e+06	1.73121	0.281131	20.9187	393
168	1139.86	0.898897	3.3241e+06	1.70257	0.27648	23.9494	774
171	1039.84	11.6994	3.04632e+06	1.5603	0.253376	23.8702	924
174	669.906	15.5777	2.95065e+06	1.5113	0.245419	20.561	685
177	1106.89	12.8484	2.94558e+06	1.5087	0.244998	23.7283	385
180	843.916	0.950303	2.93688e+06	1.50424	0.244274	1.14167	26
183	789.898	0.977084	2.90443e+06	1.48762	0.241574	23.9494	916
186	1212.85	11.595	2.83208e+06	1.45057	0.235557	23.7176	763
189	867.849	11.7519	2.76605e+06	1.41674	0.230065	22.6814	824
192	957.888	11.6785	2.74973e+06	1.40839	0.228707	23.6707	920
195	669.86	15.5986	2.70634e+06	1.38616	0.225099	19.0382	550
198	1317.81	15.5777	2.61627e+06	1.34003	0.217607	23.7904	825
201	784.881	1.98272	2.56025e+06	1.31134	0.212948	23.4477	847
204	1295.82	11.8256	2.5417e+06	1.30184	0.211405	20.4899	573
207	889.843	11.5739	2.53508e+06	1.29845	0.210854	23.8702	914
210	1096.93	11.7831	2.50696e+06	1.28404	0.208515	23.9494	780
213	1045.85	0.950303	2.48253e+06	1.27153	0.206483	23.9095	858
216	661.95	11.8256	2.45248e+06	1.25614	0.203984	17.1191	359
219	799.922	1.14474	2.4198e+06	1.2394	0.201265	14.2845	423
222	805.903	1.93019	2.4024e+06	1.23049	0.199819	21.9844	354
225	663.844	12.3194	2.30855e+06	1.18242	0.192012	19.0382	435
228	857.889	15.1994	2.27082e+06	1.1631	0.188875	20.4833	760
231	1063.85	11.6785	2.23705e+06	1.14579	0.186065	20.9035	537
234	1229.82	12.2026	2.15086e+06	1.10165	0.178897	23.9494	858
237	767.905	1.45233	2.08932e+06	1.07013	0.173779	23.7106	893
240	931.83	1.42638	2.0273e+06	1.03837	0.16862	22.3442	685
243	771.88	12.1496	2.00983e+06	1.02942	0.167167	23.8303	863
246	855.878	0.898897	2.00502e+06	1.02695	0.166767	23.9095	808
249	693.925	0.950303	1.95842e+06	1.00308	0.16289	1.11656	22
252	725.92	11.6262	1.92744e+06	0.987216	0.160314	20.7179	522
255	935.871	1.55683	1.92004e+06	0.983426	0.159698	22.6844	667
258	717.955	1.14474	1.82683e+06	0.935686	0.151946	11.4701	244
261	1401.83	15.5777	1.8105e+06	0.92732	0.150587	23.8646	358
264	821.92	15.6526	1.80521e+06	0.924614	0.150148	19.1339	507
267	921.869	11.7519	1.77723e+06	0.910283	0.147821	23.7904	576
270	1280.89	11.595	1.76924e+06	0.906189	0.147156	22.9317	891
273	954.977	15.5986	1.7154e+06	0.87861	0.142677	21.0313	681
276	1247.82	11.8045	1.71115e+06	0.876436	0.142324	21.1655	751
279	1105.84	12.2241	1.66595e+06	0.853285	0.138565	23.5546	538
282	861.913	15.1257	1.65599e+06	0.848183	0.137736	20.6135	738
285	735.927	11.8045	1.61979e+06	0.829639	0.134725	21.3249	468
288	1079.83	11.6994	1.61676e+06	0.828089	0.134473	23.9095	914
291	645.955	12.1709	1.61661e+06	0.828011	0.134461	14.4097	317
294	1163.8	12.9028	1.58949e+06	0.814124	0.132205	21.8897	750
297	1201.89	23.1988	1.55101e+06	0.794414	0.129005	20.3544	605
300	605.927	0.924204	1.52893e+06	0.783104	0.127168	0.227308	6
303	1147.87	11.5532	1.4595e+06	0.747543	0.121393	23.6309	902
306	759.897	0.950303	1.44861e+06	0.741966	0.120488	1.09166	24
309	1196.87	12.2982	1.43832e+06	0.736693	0.119631	23.6707	745
312	1386.85	15.6202	1.43125e+06	0.733075	0.119044	23.6707	805
315	855.897	10.8449	1.39383e+06	0.713907	0.115931	11.1601	409
318	701.855	11.8045	1.37898e+06	0.7063	0.114696	21.3786	765
321	1407.85	23.379	1.35476e+06	0.693896	0.112682	19.9974	685
324	989.904	11.6576	1.34176e+06	0.687238	0.1116	22.7261	539
327	1311.8	1.60966	1.30791e+06	0.669901	0.108785	23.6309	329
330	1329.84	0.924204	1.26288e+06	0.646837	0.10504	23.137	544
333	1043.86	13.2288	1.25899e+06	0.644844	0.104716	18.4662	284
336	1312.8	11.5325	1.25746e+06	0.644061	0.104589	22.4351	560
339	1011.91	23.379	1.23022e+06	0.630108	0.102323	8.08718	163
342	1167.82	15.5777	1.22423e+06	0.627037	0.101824	20.5872	577
345	1402.83	13.0533	1.21601e+06	0.622827	0.101141	23.483	570
348	1130.87	15.3291	1.18494e+06	0.606914	0.0985566	22.182	353
351	1012.91	15.2742	1.18455e+06	0.606714	0.0985241	21.0344	613
354	795.91	0.924204	1.16719e+06	0.597826	0.0970809	0.242436	7
357	1507.8	15.7716	1.15427e+06	0.591206	0.0960059	20.7179	684
360	675.878	0.924204	1.13017e+06	0.578861	0.0940011	1.06611	20
363	934.873	1.93019	1.12322e+06	0.575302	0.0934231	23.6258	409
366	977.838	15.1047	1.10059e+06	0.563712	0.0915411	11.0434	245
369	883.908	0.924204	1.09382e+06	0.560245	0.0909781	1.06611	23
372	979.881	15.232	1.06854e+06	0.547296	0.0888753	23.9273	784
375	1205.83	2.02297	1.03935e+06	0.532344	0.0864472	19.4143	489
378	1065.88	12.2026	1.02326e+06	0.524104	0.0851092	22.9317	467
381	1301.83	12.9243	1.01919e+06	0.522022	0.084771	20.3804	680
384	1419.8	15.1676	1007069	0.515811	0.0837625	22.9077	674
387	973.815	12.1709	1.00325e+06	0.513855	0.0834448	23.5912	551
390	759.897	23.8203	994234	0.509238	0.082695	10.5246	309
393	1111.86	11.8256	993203	0.50871	0.0826092	20.6437	655
396	961.861	12.2558	988861	0.506485	0.082248	20.7179	682
399	615.955	0.950303	983557	0.503769	0.0818069	1.07666	11
402	1055.84	0.950303	973998	0.498873	0.0810118	15.8938	342
405	973.865	2.24921	971020	0.497348	0.0807642	23.6446	461
408	891.839	15.6526	962144	0.492801	0.0800259	21.6482	602
411	689.899	23.2998	956300	0.489808	0.0795398	13.4267	285
414	855.897	16.7202	940605	0.481769	0.0782344	7.44908	288
417	711.891	0.924204	907382	0.464753	0.075471	0.242436	7
420	1485.8	12.9243	897370	0.459625	0.0746383	23.483	473
423	1033.9	0.924204	878264	0.449839	0.0730492	1.06611	19
426	1501.78	16.0543	856189	0.438532	0.0712131	23.5546	334
429	1045.88	11.2567	855921	0.438395	0.0711908	23.3025	524
432	895.86	11.5739	819175	0.419574	0.0681345	21.4055	580
435	949.88	0.924204	803053	0.411316	0.0667936	1.06611	16
438	781.84	1.93019	755161	0.386786	0.0628102	15.566	273
441	1253.83	16.1196	741669	0.379876	0.061688	13.2672	378
444	1502.78	11.8469	717738	0.367619	0.0596976	22.6616	577
447	645.919	0.924204	688691	0.352741	0.0572816	0.242436	7
450	939.918	1.42638	674075	0.345255	0.0560659	4.65651	140
453	977.884	15.1047	656007	0.336001	0.0545631	11.0434	245
456	974.863	11.8469	639672	0.327634	0.0532044	23.8303	457
459	1417.81	11.6785	628598	0.321962	0.0522834	22.6322	372
462	735.958	1.02576	614350	0.314665	0.0510983	1.50142	18
465	1323.83	22.9733	586936	0.300623	0.0488181	11.3694	352
468	627.872	0.924204	575191	0.294608	0.0478412	0.227308	6
471	789.926	8.94778	568553	0.291208	0.0472891	10.4776	191
474	747.929	9.97932	561213	0.287448	0.0466786	20.9187	277
477	989.793	2.22228	535616	0.274338	0.0445496	22.5476	363
480	1195.87	23.1988	534699	0.273868	0.0444734	7.31263	101
483	1420.8	11.6576	507483	0.259928	0.0422097	22.6561	492
486	629.962	22.027	506856	0.259607	0.0421576	4.40332	146
489	883.91	23.3223	484595	0.248205	0.0403059	7.75892	188
492	1335.78	15.5245	477685	0.244666	0.0397312	20.5348	527
495	769.934	1.14474	473105	0.24232	0.0393503	2.0828	45
498	1233.84	23.9218	471025	0.241255	0.0391773	21.8092	246
501	1138.94	12.3723	459553	0.235379	0.0382231	19.6112	290
504	655.914	1.93019	453046	0.232046	0.0376819	4.07985	118
507	751.883	0.898897	438048	0.224364	0.0364344	0.182038	4
510	1691.76	12.9778	435034	0.222821	0.0361838	22.3584	416
513	1328.93	15.5565	426022	0.218204	0.0354341	18.0409	311
516	1289.85	1.90315	416174	0.21316	0.034615	16.1799	179
519	1486.8	11.595	401015	0.205396	0.0333542	21.7349	422
522	955.846	1.60966	394652	0.202137	0.032825	20.124	222
525	841.921	23.2772	387614	0.198532	0.0322396	7.8694	147
528	915.853	1.8498	379604	0.19443	0.0315734	16.6224	246
531	851.872	12.9778	379548	0.194401	0.0315688	20.7063	336
534	1051.9	22.7715	377696	0.193452	0.0314147	18.3045	262
537	671.931	21.647	376410	0.192794	0.0313077	19.8196	271
540	617.915	2.02297	372704	0.190895	0.0309994	9.57109	215
543	1130.9	11.595	370931	0.189987	0.030852	18.6079	379
546	1189.85	2.70616	364159	0.186519	0.0302887	15.9888	298
549	1347.76	11.6785	351265	0.179914	0.0292163	16.4933	286
552	901.874	0.898897	344868	0.176638	0.0286842	0.203767	5
555	983.856	23.7524	331254	0.169665	0.0275519	9.64892	150
558	1391.87	23.5939	329291	0.16866	0.0273886	12.0337	280
561	1227.82	5.49973	327513	0.167749	0.0272408	8.16912	137
564	621.938	1.93019	322371	0.165116	0.0268131	7.2614	86
567	667.864	0.898897	316392	0.162053	0.0263158	0.182038	4
570	753.882	0.898897	314985	0.161332	0.0261987	1.26803	20
573	1113.92	12.8484	311049	0.159316	0.0258713	16.285	269
576	1179.77	11.4483	309119	0.158328	0.0257108	22.3294	289
579	1495.76	1.55683	306219	0.156843	0.0254696	13.7992	230
582	1011.91	0.977084	306145	0.156804	0.0254634	4.99212	100
585	1491.82	15.5777	306020	0.156741	0.0254531	13.0889	312
588	1073.81	1.93019	304567	0.155996	0.0253322	12.4072	243
591	729.915	16.0218	299823	0.153566	0.0249376	21.1655	414
594	1179.89	16.1196	297860	0.152561	0.0247743	20.2853	235
597	733.836	0.898897	291856	0.149486	0.024275	0.242436	7
600	655.949	0.950303	273347	0.140006	0.0227355	0.227308	6
603	721.92	0.950303	265737	0.136108	0.0221025	0.290831	9
606	1520.75	2.70616	263078	0.134746	0.0218814	22.2637	320
609	995.806	12.3194	262559	0.13448	0.0218382	20.2314	259
612	651.94	1.04794	252846	0.129505	0.0210303	2.14023	24
615	853.874	3.87948	252576	0.129367	0.0210079	5.53522	78
618	797.906	0.924204	251593	0.128863	0.0209261	0.150504	3
621	1064.85	15.1676	250349	0.128226	0.0208226	12.8193	250
624	750.957	0.950303	245869	0.125932	0.02045	0.195774	5
627	1075.8	3.46878	244748	0.125358	0.0203568	22.393	375
630	671.763	0.898897	243521	0.124729	0.0202548	0.203767	5
633	855.897	14.0261	242019	0.12396	0.0201298	1.81353	69
636	1353.78	22.4454	239942	0.122896	0.019957	13.6803	185
639	1061.83	11.2998	238713	0.122267	0.0198549	16.7454	357
642	1085.84	23.2772	236091	0.120924	0.0196367	15.178	268
645	1158.83	1.87646	221069	0.11323	0.0183873	9.95399	194
648	943.864	0.950303	217767	0.111538	0.0181127	1.06611	18
651	619.859	0.898897	214873	0.110056	0.0178719	0.182038	4
654	766.879	3.15745	214223	0.109723	0.0178179	21.2001	235
657	605.792	0.898897	209152	0.107125	0.0173961	0.182038	4
660	1007.84	0.898897	207955	0.106513	0.0172966	1.48354	22
663	1675.78	12.4045	207504	0.106282	0.0172591	21.4146	309
666	11661.4	21.9262	205100	0.10505	0.0170591	0.606765	15
678	1091.86	0.898897	203841	0.104406	0.0169544	0.203767	5
681	1305.78	1.87646	195642	0.100206	0.0162724	10.0208	140
684	1385.86	1.12034	194338	0.099538	0.016164	4.42953	94
687	1479.79	1.6228	192783	0.0987418	0.0160347	10.6846	188
690	623.758	0.898897	192291	0.0984898	0.0159937	0.182038	4
693	1157.83	2.00942	191858	0.0982679	0.0159577	7.4045	102
696	1327.77	3.87948	191316	0.0979905	0.0159127	4.75786	113
699	901.924	1.1701	186108	0.0953228	0.0154795	7.35875	85
702	1202.89	12.7062	183700	0.0940894	0.0152791	14.612	184
705	1144.96	23.379	177324	0.0908237	0.0147488	8.4721	124
708	669.862	0.977084	173832	0.0890354	0.0144584	1.26803	17
711	885.999	0.950303	172682	0.088446	0.0143627	0.179128	4
714	1330.85	1.95684	172396	0.0882996	0.0143389	8.6363	134
717	1140.87	0.977084	170720	0.0874415	0.0141996	6.91429	80
720	685.83	0.898897	162578	0.0832711	0.0135224	0.182038	4
723	853.83	3.27334	162056	0.0830038	0.013479	5.53522	63
726	873.926	0.950303	151995	0.0778505	0.0126421	0.195774	5
729	1048.95	2.24921	148613	0.076118	0.0123608	5.11294	88
732	729.722	0.898897	147134	0.0753607	0.0122378	0.182038	4
735	941.887	22.3776	143544	0.0735219	0.0119392	6.55044	76
738	601.812	0.898897	141362	0.0724044	0.0117577	0.203767	5
741	711.756	0.898897	138969	0.0711785	0.0115587	0.182038	4
744	959.916	4.05707	124633	0.0638356	0.0103663	2.63067	29
747	1015.85	1.90315	124520	0.063778	0.0103569	2.63371	54
750	1067.88	0.996783	124163	0.0635952	0.0103272	1.11656	21
753	911.903	0.950303	121578	0.0622709	0.0101122	0.242436	6
756	1033.9	21.2926	121049	0.0620003	0.0100682	4.64008	57
759	941.866	0.898897	120812	0.0618789	0.0100485	0.182038	3
762	669.908	0.996783	116801	0.0598245	0.00971488	1.06611	14
765	641.804	0.898897	116251	0.0595427	0.00966912	0.182038	4
768	611.997	0.950303	115910	0.0593679	0.00964074	0.227308	6
771	973.896	1.42638	115667	0.0592438	0.00962058	6.14544	75
774	665.747	0.898897	114119	0.0584506	0.00949178	0.203767	5
777	1081.82	23.6732	105819	0.0541995	0.00880144	11.8974	155
780	681.717	0.898897	104842	0.0536992	0.0087202	0.182038	4
783	689.81	0.898897	102399	0.0524476	0.00851695	0.182038	4
786	11662.5	21.8269	98846.6	0.0506283	0.00822152	0.697977	13
798	995.921	0.950303	91457.1	0.0468435	0.00760691	0.227308	6
801	753.927	0.950303	90745.4	0.046479	0.00754771	0.972444	14
804	695.839	2.54621	90117.4	0.0461573	0.00749547	13.9846	157
807	939.918	6.79178	87282.9	0.0447055	0.00725971	1.09678	16
810	1685.75	2.39758	87273.8	0.0447008	0.00725895	7.40379	90
813	939.918	17.6181	87073.3	0.0445982	0.00724228	0.800391	21
816	800.892	0.950303	85921.5	0.0440082	0.00714648	0.195774	5
819	643.801	0.898897	85644.6	0.0438664	0.00712345	0.182038	4
822	809.842	0.898897	82373.5	0.0421909	0.00685138	0.182038	3
825	1179.85	0.950303	79809.3	0.0408776	0.0066381	0.227308	5
828	5150.66	10.2989	77212.6	0.0395476	0.00642213	0.481103	16
834	1137.79	1.50434	76730.8	0.0393008	0.00638205	3.07967	40
837	707.776	0.924204	75768.3	0.0388078	0.00630199	0.150504	3
840	791.796	0.898897	75272.1	0.0385537	0.00626072	0.182038	4
843	757.952	0.977084	74157.1	0.0379826	0.00616799	0.146873	3
846	1223.81	2.32962	73369.9	0.0375794	0.00610251	4.00858	64
849	839.804	1.93019	72804.6	0.0372898	0.00605548	2.78575	81
852	790.9	1.02576	72663	0.0372173	0.00604371	3.60126	58
855	659.771	0.898897	72310.7	0.0370369	0.00601441	0.182038	4
858	723.706	0.898897	70508.1	0.0361136	0.00586448	0.182038	4
861	1245.83	0.950303	68683	0.0351788	0.00571268	0.195774	5
864	1425.82	23.4808	68678.4	0.0351764	0.00571229	8.26095	121
867	635.708	0.898897	67829.3	0.0347415	0.00564167	0.182038	4
870	937.889	10.5746	66347.2	0.0339824	0.0055184	0.502527	6
873	5766.73	11.3211	65675.8	0.0336386	0.00546256	0.491409	16
879	684.946	0.950303	64882.6	0.0332322	0.00539658	0.172233	4
882	5458.7	10.5515	62998.3	0.0322671	0.00523985	0.456977	15
887	4242.48	8.1285	61631.1	0.0315669	0.00512614	0.484274	16
893	859.849	1.02576	59193.1	0.0303182	0.00492336	1.0417	13
896	741.849	1.95684	57685.4	0.0295459	0.00479795	1.57411	30
899	707.74	0.924204	57078.6	0.0292351	0.00474748	0.150504	3
902	937.844	10.5746	56878.2	0.0291325	0.00473082	0.502527	6
905	813.741	0.898897	56856.6	0.0291214	0.00472902	0.182038	4
908	1224.8	1.6228	56821.9	0.0291037	0.00472614	2.1943	58
911	1065.8	0.924204	55800.2	0.0285804	0.00464116	0.150504	3
914	705.89	0.950303	54046.4	0.0276821	0.00449528	0.172233	4
917	1129.9	1.27093	53547.4	0.0274265	0.00445378	1.98729	20
920	1407.85	0.996783	52595.1	0.0269387	0.00437457	1.09166	19
923	735.93	1.0958	50717.1	0.0259768	0.00421837	0.528978	10
926	991.867	1.87646	50130.7	0.0256765	0.0041696	2.01086	52
929	7436.94	16.3546	48981.9	0.0250881	0.00407405	0.463485	11
935	1245.8	2.39758	48328.6	0.0247535	0.00401971	4.27619	79
938	787.681	0.898897	47774.2	0.0244695	0.0039736	0.182038	3
941	5222.58	11.8469	46342	0.023736	0.00385448	0.299945	9
946	895.863	0.977084	45833.1	0.0234753	0.00381215	1.2429	21
949	821.923	1.02576	45437.8	0.0232728	0.00377927	0.932616	14
952	1496.77	1.90315	44778.3	0.022935	0.00372442	2.24922	39
955	1422.9	2.19557	44516.7	0.022801	0.00370265	2.67996	48
958	634.892	2.02297	44343.6	0.0227124	0.00368826	1.27864	30
961	765.885	3.7272	44295.3	0.0226876	0.00368424	3.08899	32
964	1363.74	2.19557	43029.1	0.0220391	0.00357893	3.91364	48
967	632.855	0.950303	42593.9	0.0218162	0.00354273	0.227308	6
970	614.807	0.924204	42437.3	0.021736	0.0035297	0.242436	7
973	4131.52	6.74345	42216.2	0.0216227	0.00351131	0.427224	14
978	859.893	0.511987	41861.9	0.0214413	0.00348185	0.513457	10
981	1085.85	0.977084	41850.6	0.0214355	0.0034809	1.06611	19
984	605.979	0.924204	41834	0.021427	0.00347952	0.150504	3
987	611.874	0.898897	41280.3	0.0211434	0.00343347	0.182038	4
990	646.957	11.8469	40891.9	0.0209444	0.00340116	3.79681	51
993	1240.15	1.04794	40671.1	0.0208314	0.0033828	0.164062	4
997	1063.86	0.820584	39506.8	0.020235	0.00328596	0.759353	13
1000	861.917	1.02576	39481.9	0.0202223	0.00328389	1.05176	17
1003	4476.57	7.37496	39210.2	0.0200831	0.00326129	0.398855	13
1007	1514.74	2.00942	38551.7	0.0197458	0.00320652	2.40606	43
1010	4821.61	8.30081	38477	0.0197076	0.00320031	0.416828	14
1015	1387.81	0.924204	35700.1	0.0182853	0.00296934	0.150504	3
1018	826.737	0.898897	35466.9	0.0181658	0.00294994	0.227308	5
1021	1347.82	1.6228	35424.1	0.0181439	0.00294638	2.55267	38
1024	1075.98	0.977084	34895.5	0.0178731	0.00290242	0.146873	3
1027	1055.81	1.64954	33966.9	0.0173975	0.00282518	5.62453	59
1030	646.957	15.232	33858.9	0.0173422	0.0028162	3.71577	46
1033	1130.88	0.423308	33384.5	0.0170992	0.00277674	0.592689	13
1036	667.91	0.545392	32970.4	0.0168871	0.0027423	0.467031	11
1039	701.76	0.898897	32513	0.0166529	0.00270425	0.182038	4
1042	1161.81	0.977084	32017	0.0163988	0.002663	1.37128	13
1045	633.892	1.04794	31857.4	0.0163171	0.00264973	2.2281	38
1048	983.86	0.227587	31569.2	0.0161695	0.00262576	1.0018	11
1051	5567.62	12.8484	31272.8	0.0160176	0.0026011	0.303179	9
1056	1323.84	0.0682764	31207.3	0.0159841	0.00259565	0.592689	14
1059	7742.96	16.0543	31117.7	0.0159382	0.0025882	0.285685	9
1066	4916.57	11.0466	30931.4	0.0158428	0.0025727	0.379897	12
1071	3496.44	3.80389	30680.6	0.0157143	0.00255185	0.330974	10
1076	697.838	2.02297	29671.4	0.0151974	0.0024679	2.29621	27
1079	753.975	0.898897	29154.4	0.0149326	0.00242491	0.182038	3
1082	1385.86	6.40961	28989.1	0.0148479	0.00241115	0.550044	7
1085	3802.46	4.6734	28924.6	0.0148149	0.00240579	0.33932	11
1091	943.861	10.5974	27171.9	0.0139172	0.00226001	0.502527	7
1094	1012.91	1.02576	27094.8	0.0138777	0.0022536	1.37182	17
1097	653.755	0.898897	26314.8	0.0134782	0.00218872	0.182038	4
1100	7437.95	16.2192	25818.7	0.0132241	0.00214745	0.52917	10
1106	4571.52	10.0482	25225.4	0.0129202	0.00209811	0.411017	13
1110	774.946	1.8498	24669.2	0.0126353	0.00205185	1.83407	35
1113	611.765	0.898897	24509.2	0.0125534	0.00203854	0.182038	4
1116	704.857	0.924204	24179.2	0.0123844	0.0020111	0.150504	3
1119	934.121	1.02576	23681.1	0.0121293	0.00196967	0.139159	3
1122	751.904	8.62656	23407	0.0119889	0.00194687	0.301712	3
1125	1513.74	1.47826	23257.2	0.0119121	0.00193441	2.73323	29
1128	932.702	0.898897	23087.3	0.0118251	0.00192027	0.182038	4
1131	1033.82	2.22228	22907.9	0.0117332	0.00190535	1.65245	35
1134	1051.9	0.423308	22835.6	0.0116962	0.00189934	1.06611	14
1137	642.784	0.898897	22235.2	0.0113887	0.0018494	0.162096	3
1140	714.892	0.898897	22147	0.0113435	0.00184207	0.182038	4
1143	621.933	11.9985	22118.6	0.011329	0.00183971	0.344086	4
1146	1195.87	10.3444	21951.4	0.0112433	0.0018258	0.183177	4
1149	671.871	0.898897	21632.6	0.01108	0.00179928	0.182038	4
1152	611.841	0.924204	21537.9	0.0110315	0.0017914	0.150504	3
1155	3631.41	6.26629	21033.6	0.0107732	0.00174946	0.309825	9
1161	1133.85	0.0682764	20946.3	0.0107285	0.0017422	0.535532	10
1164	1127.83	0.227587	20784	0.0106454	0.0017287	0.601278	9
1167	857.894	0.545392	20039.2	0.0102639	0.00166675	1.16366	12
1170	1385.85	16.6484	20031.3	0.0102598	0.00166609	0.312402	4
1173	1329.77	1.82281	20007.6	0.0102477	0.00166412	1.01641	10
1176	711.943	0.924204	19308	0.00988937	0.00160593	0.150504	3
1179	1127.88	0.227587	18766.7	0.00961211	0.00156091	0.495632	8
1182	971.869	1.70238	18625.4	0.00953975	0.00154916	0.240596	4
1185	861.853	0.898897	18554.1	0.00950324	0.00154323	0.182038	4
1188	939.917	13.5266	18265.6	0.00935547	0.00151923	0.170959	4
1191	1155.79	1.53056	17806.9	0.00912054	0.00148108	0.449616	11
1194	1139.79	3.05265	17780.3	0.00910689	0.00147887	0.9823	15
1197	1391.88	0.227587	17731.9	0.00908213	0.00147484	0.592689	14
1200	1173.76	2.02297	17433	0.00892901	0.00144998	1.65343	24
1203	1202.89	0.996783	17185.8	0.00880239	0.00142942	1.0018	13
1206	3190.42	3.05265	17144.1	0.00878106	0.00142595	0.316086	9
1212	1206.84	1.6228	16841.6	0.00862612	0.00140079	1.06647	16
1215	605.883	0.924204	16668.9	0.00853766	0.00138643	0.150504	3
1218	6111.77	12.5551	16230.8	0.00831328	0.00134999	0.366735	11
1224	603.935	13.6484	15980.3	0.00818497	0.00132916	0.363928	4
1227	980.887	0.423308	15722.2	0.00805278	0.00130769	0.586176	12
1230	11699.4	21.9262	15198	0.0077843	0.00126409	0.266952	7
1237	1545.19	1.12034	15186.6	0.00777846	0.00126314	0.325983	8
1240	605.73	0.924204	15180.4	0.00777525	0.00126262	0.150504	3
1243	5568.63	12.728	15176.4	0.00777323	0.00126229	0.195143	5
1247	789.924	18.1001	14914.2	0.00763894	0.00124049	0.32411	6
1250	799.812	1.93019	13798.4	0.00706742	0.00114768	0.776032	16
1253	823.823	8.04797	13680.5	0.00700704	0.00113787	0.483644	10
1256	893.86	11.8045	13629.8	0.00698103	0.00113365	0.16923	4
1259	6456.85	13.4291	13572.5	0.00695169	0.00112888	0.385597	12
1265	1253.84	0.423308	13388.6	0.00685751	0.00111359	0.552789	13
1268	1145.84	2.70616	13075.2	0.00669701	0.00108753	2.36991	23
1271	1256.98	2.19557	13073.9	0.00669631	0.00108741	1.49396	14
1274	891.843	0.423308	12794.2	0.0065531	0.00106416	0.552789	13
1277	2885.38	2.45184	12477.5	0.00639084	0.00103781	0.3236	9
1281	893.864	5.27456	12430.3	0.00636668	0.00103388	0.190237	5
1284	759.898	4.7952	12429	0.00636602	0.00103378	0.31425	9
1287	1111.86	0.511987	12359.4	0.00633035	0.00102798	1.03733	13
1290	807.724	0.898897	12112.1	0.00620371	0.00100742	0.182038	4
1293	3325.38	5.27456	11584.3	0.00593338	0.00096352	0.283599	9
1298	677.928	1.6228	11215.6	0.00574455	0.000932856	0.418064	7
1301	1306.78	2.04927	11141	0.00570629	0.000926643	0.616864	10
1304	2980.35	4.20829	11048.8	0.00565911	0.000918982	0.250034	7
1308	1301.84	0.423308	10663.4	0.00546168	0.000886921	0.506945	9
1311	2635.3	3.32542	10636.5	0.00544793	0.000884688	0.183081	4
1315	6528.79	14.8252	10624.7	0.00544189	0.000883708	0.234459	7
1321	628.911	2.67933	10556.8	0.0054071	0.000878057	0.348394	4
1324	793.923	0.0682764	10334.3	0.00529314	0.000859552	0.198944	3
1327	5912.69	13.7202	10182	0.00521513	0.000846883	0.214388	6
1331	705.739	0.898897	10065.6	0.00515551	0.000837202	0.182038	4
1334	1173.85	0.0682764	9982.27	0.00511283	0.000830271	0.358173	6
1337	1233.84	0.511987	9886.81	0.00506393	0.000822331	0.433644	6
1340	1389.8	1.55683	9846.98	0.00504353	0.000819018	1.10375	11
1343	1853.75	1.47826	9664.69	0.00495017	0.000803856	0.759053	21
1346	3936.46	7.31573	9594	0.00491396	0.000797977	0.328594	10
1352	913.859	14.8252	9499.03	0.00486532	0.000790077	0.518058	6
1355	7107.91	14.9187	9300.19	0.00476347	0.000773539	0.268859	8
1361	1323.75	1.76978	9180.09	0.00470196	0.00076355	0.856622	10
1364	1480.79	1.45233	9162.68	0.00469304	0.000762102	0.953794	13
1367	663.943	10.3217	8699.5	0.0044558	0.000723577	0.274956	6
1370	11676.5	22.2193	8514.86	0.00436123	0.00070822	0.293537	9
1375	631.85	2.30269	8369.83	0.00428695	0.000696157	0.270627	4
1378	7547.94	17.1323	8104.02	0.0041508	0.000674048	0.220294	6
1382	1039.87	1.50434	7810.92	0.00400068	0.00064967	0.439143	7
1385	877.84	15.9021	7611.89	0.00389874	0.000633115	0.616958	8
1388	617.912	12.0202	7276.55	0.00372698	0.000605224	0.344086	5
1391	941.889	3.46878	7208.26	0.003692	0.000599544	0.181051	4
1394	959.839	21.0508	7179.55	0.0036773	0.000597156	0.462103	5
1397	737.907	0.476947	7135.6	0.00365479	0.0005935	0.407952	8
1400	829.844	0.347108	6861.03	0.00351416	0.000570663	0.466467	6
1403	729.893	19.8561	6855.81	0.00351148	0.000570229	0.304161	5
1406	1028.89	0.227587	6777.45	0.00347135	0.000563711	0.238822	3
1409	1106.84	5.41715	6753.55	0.00345911	0.000561723	0.612055	6
1412	847.81	17.9968	6722.31	0.00344311	0.000559125	0.30048	5
1415	971.866	18.0197	6659.13	0.00341075	0.00055387	0.392211	5
1418	7202.86	16.6011	6647.82	0.00340495	0.000552929	0.236814	7
1423	662.953	10.0254	6555.15	0.00335749	0.000545222	0.228822	7
1426	1107.88	4.03154	6520.57	0.00333978	0.000542345	0.354119	3
1429	871.852	0.545392	6474.93	0.0033164	0.000538549	0.473559	8
1432	11762.5	21.9041	6357.07	0.00325603	0.000528746	0.221143	6
1437	923.915	8.54517	6271.31	0.00321211	0.000521613	0.186347	4
1440	5223.58	11.7519	6260.3	0.00320647	0.000520698	0.146768	3
1443	1123.86	0.511987	6256.62	0.00320458	0.000520391	0.393745	7
1446	1073.81	14.8725	6019.36	0.00308306	0.000500657	0.455844	8
1449	671.933	0.476947	6005.18	0.0030758	0.000499478	0.407952	6
1452	1006.89	4.47994	5922.38	0.00303339	0.000492591	0.171038	4
1455	813.935	9.25227	5869.38	0.00300624	0.000488183	0.385166	5
1458	11700.4	21.8269	5623.57	0.00288034	0.000467738	0.177205	4
1464	5913.7	13.624	5532.56	0.00283373	0.000460168	0.194355	5
1468	1033.9	18.1001	5458.2	0.00279564	0.000453983	0.161043	3
1471	1508.8	17.0833	5432.27	0.00278236	0.000451827	0.268976	7
1474	1335.79	0.476947	5424.66	0.00277846	0.000451194	0.527096	9
1477	11647.4	21.704	5347.31	0.00273884	0.00044476	0.315532	8
1482	1334.78	11.7831	5284.03	0.00270643	0.000439497	0.59	7
1485	1323.82	11.4057	5260.93	0.0026946	0.000437575	0.410083	6
1488	689.9	7.12443	5216.18	0.00267168	0.000433853	0.144748	3
1491	1185.8	0.423308	5200.15	0.00266347	0.00043252	0.426567	8
1494	1353.78	5.67687	5117.31	0.00262104	0.00042563	0.306504	7
1497	1692.76	12.2982	5070.66	0.00259715	0.00042175	0.51464	7
1500	832.885	21.7717	5026.77	0.00257467	0.000418099	0.401848	4
1503	1235.84	0.0682764	5006.09	0.00256407	0.000416379	0.501706	4
1506	823.872	8.0824	4998.79	0.00256033	0.000415772	0.414321	7
1509	11718.4	21.9262	4979.68	0.00255055	0.000414183	0.311884	8
1514	731.892	0.575858	4954.04	0.00253741	0.00041205	0.234516	3
1517	1353.78	8.10549	4819.77	0.00246864	0.000400882	0.485099	5
1520	765.885	0.545392	4769.48	0.00244288	0.000396699	0.473559	6
1523	1041.83	2.57278	4748.86	0.00243232	0.000394984	0.186779	4
1526	6857.81	16.0758	4744.1	0.00242988	0.000394588	0.218008	6
1530	901.92	18.3198	4740.8	0.00242819	0.000394314	0.161165	4
1533	6220.74	14.2487	4703.23	0.00240895	0.000391189	0.25882	7
1538	837.85	23.5939	4565.07	0.00233819	0.000379698	0.407768	5
1541	1079.78	13.9562	4556.86	0.00233398	0.000379015	0.352155	5
1544	645.872	16.3983	4549.57	0.00233025	0.000378408	0.175802	4
1547	891.866	5.27456	4523.54	0.00231692	0.000376243	0.190237	5
1550	689.86	0.147799	4333.46	0.00221956	0.000360434	0.527096	5
1553	697.82	23.6732	4217.96	0.0021604	0.000350827	0.158538	3
1556	897.884	22.1511	4207.49	0.00215504	0.000349956	0.474099	6
1559	8699.1	18.0197	4110.87	0.00210555	0.00034192	0.276867	8
1564	913.864	0.227587	4067.85	0.00208352	0.000338342	0.238822	4
1567	609.908	4.23359	4020.57	0.0020593	0.000334409	0.352685	4
1570	687.859	14.0261	4002.25	0.00204992	0.000332885	0.256899	5
1573	979.831	19.4586	4000.42	0.00204898	0.000332733	0.188695	3
1576	633.839	9.19567	3980.85	0.00203895	0.000331105	0.180918	3
1579	1107.88	22.8723	3977.15	0.00203706	0.000330798	0.133803	3
1582	910.952	19.5993	3971.61	0.00203422	0.000330337	0.210476	6
1585	893.839	0.423308	3878.49	0.00198653	0.000322592	0.461806	5
1588	7539.07	16.2979	3871.57	0.00198298	0.000322016	0.225247	6
1591	847.812	14.6478	3802.92	0.00194782	0.000316306	0.165654	3
1594	1001.83	0.147799	3790.65	0.00194154	0.000315286	0.461806	7
1597	5224.59	11.6576	3788.24	0.0019403	0.000315085	0.167459	4
1601	925.913	3.39063	3756.01	0.00192379	0.000312404	0.156891	3
1604	821.83	8.1285	3748.48	0.00191994	0.000311778	0.137662	3
1607	1061.83	0.347108	3731.95	0.00191147	0.000310403	0.353879	6
1610	841.922	3.67586	3722.07	0.00190641	0.000309581	0.181506	3
1613	941.916	3.46878	3712.56	0.00190154	0.00030879	0.181051	4
1616	1079.77	15.4486	3699.92	0.00189506	0.000307739	0.152267	3
1619	1157.78	10.9009	3695.74	0.00189292	0.000307391	0.179352	4
1622	1403.82	11.2784	3674.96	0.00188228	0.000305663	0.170857	3
1625	875.819	20.1483	3668.97	0.00187921	0.000305165	0.164623	3
1628	691.805	13.9796	3665.81	0.00187759	0.000304902	0.328663	4
1631	659.936	2.22228	3649.14	0.00186906	0.000303516	0.160437	3
1634	789.85	3.39063	3647.76	0.00186835	0.000303401	0.234245	3
1637	1479.78	13.8742	3643.89	0.00186637	0.000303079	0.356492	7
1640	1328.93	4.20829	3617.82	0.00185301	0.000300911	0.150592	3
1643	779.868	17.1813	3591.06	0.00183931	0.000298685	0.486145	6
1646	961.865	0.545392	3520.93	0.00180339	0.000292852	0.197822	4
1649	720.969	20.5768	3494.78	0.00178999	0.000290677	0.161083	3
1652	665.889	4.64912	3432.83	0.00175826	0.000285524	0.14437	3
1655	837.85	14.6006	3418.66	0.00175101	0.000284345	0.188278	4
1658	955.82	4.20829	3407.67	0.00174538	0.000283431	0.371442	4
1661	628.909	18.5292	3370.31	0.00172624	0.000280324	0.14214	3
1664	975.864	21.7717	3363.26	0.00172263	0.000279738	0.379674	4
1667	701.859	0.227587	3330.14	0.00170567	0.000276983	0.391222	5
1670	7203.87	16.5207	3306.65	0.00169364	0.000275029	0.30183	4
1674	911.835	7.10055	3274.92	0.00167738	0.00027239	0.334832	6
1677	4224.47	6.85092	3240.26	0.00165963	0.000269507	0.166843	3
1681	1425.83	0.0682764	3231.01	0.00165489	0.000268738	0.358173	4
1684	979.859	1.70238	3197.01	0.00163748	0.00026591	0.29406	7
1687	823.871	10.6993	3177.09	0.00162728	0.000264253	0.180797	4
1690	1113.92	23.3452	3169.92	0.0016236	0.000263657	0.158843	3
1693	957.839	4.86787	3167.47	0.00162235	0.000263453	0.217007	4
1696	7743.97	15.9236	3154.48	0.0016157	0.000262372	0.32532	5
1701	1079.78	20.7735	3147.16	0.00161195	0.000261764	0.162243	3
1704	1059.86	8.04797	3096.39	0.00158594	0.000257541	0.160941	3
1707	7548.94	17.0343	3061.13	0.00156788	0.000254608	0.194149	4
1711	777.9	0.423308	3030.97	0.00155243	0.0002521	0.227658	4
1714	1269.81	0.423308	3014.49	0.00154399	0.000250729	0.447866	7
1717	2540.33	1.76978	2987.09	0.00152996	0.00024845	0.214355	5
1720	927.887	23.5485	2949.84	0.00151088	0.000245352	0.158437	3
1723	1139.78	13.3326	2945.33	0.00150857	0.000244976	0.187789	4
1726	7108.92	14.849	2937.26	0.00150444	0.000244305	0.165528	4
1731	777.895	17.857	2912.76	0.00149189	0.000242267	0.165587	4
1734	910.952	21.2234	2884.88	0.00147761	0.000239949	0.160992	4
1737	1307.78	1.74285	2866.16	0.00146802	0.000238392	0.399916	5
1740	663.945	2.22228	2784.91	0.00142641	0.000231634	0.160437	3
1743	1890.25	1.2457	2756.48	0.00141184	0.000229269	0.151665	3
1747	10360.3	20.1483	2718.25	0.00139226	0.000226089	0.257742	7
1752	1518.91	22.0495	2698.03	0.00138191	0.000224407	0.561375	6
1755	673.882	20.1249	2594.33	0.00132879	0.000215782	0.164169	3
1758	995.811	0.267493	2584.72	0.00132387	0.000214983	0.376487	4
1761	805.939	7.74724	2579.49	0.00132119	0.000214548	0.162417	3
1764	1234.84	18.7277	2516.66	0.00128901	0.000209322	0.160806	3
1767	1222.96	3.62379	2472.12	0.0012662	0.000205617	0.385589	5
1770	10054.3	20.0197	2471.54	0.0012659	0.000205569	0.210075	4
1776	881.789	2.57278	2465.54	0.00126283	0.00020507	0.349787	3
1779	871.849	7.48003	2461.73	0.00126088	0.000204753	0.138413	3
1782	1199.89	8.84593	2460.84	0.00126042	0.000204679	0.159759	4
1785	1041.86	21.0968	2378.77	0.00121838	0.000197853	0.184239	3
1788	1235.83	9.97932	2372.92	0.00121539	0.000197367	0.296315	5
1791	822.924	8.64959	2354.79	0.0012061	0.000195859	0.162324	3
1794	1231.84	17.857	2326.57	0.00119165	0.000193511	0.309616	3
1797	633.889	9.19567	2323.61	0.00119013	0.000193265	0.180918	3
1800	1148.87	2.02297	2310.51	0.00118342	0.000192176	0.589979	7
1803	1073.81	19.5291	2279.27	0.00116742	0.000189577	0.257335	4
1806	10745.3	21.2006	2240.65	0.00114764	0.000186365	0.137984	3
1811	1391.87	9.50309	2221.5	0.00113783	0.000184772	0.138647	3
1814	1189.85	19.9496	2208.03	0.00113093	0.000183652	0.210149	3
1817	1318.82	0.575858	2128.43	0.00109016	0.000177031	0.552789	4
1820	1199.89	20.9931	2120.59	0.00108615	0.000176379	0.160856	3
1823	957.842	2.51937	2112.24	0.00108187	0.000175685	0.160751	3
1826	1508.79	18.7509	2099.87	0.00107553	0.000174656	0.16019	3
1829	1023.86	9.6511	2059.99	0.00105511	0.000171339	0.179458	3
1832	1591.82	8.47499	2058.7	0.00105445	0.000171231	0.163478	4
1835	1375.78	0.423308	2046.63	0.00104827	0.000170228	0.311992	5
1838	1507.8	0.575858	2032.71	0.00104114	0.00016907	0.513457	4
1841	6529.79	14.7544	2024.13	0.00103674	0.000168356	0.259312	3
1846	11050.4	21.4532	2018.57	0.00103389	0.000167894	0.182744	5
1850	1495.76	21.2926	1964.42	0.00100616	0.00016339	0.252704	4
1853	1281.84	6.12414	1948.51	0.000998009	0.000162066	0.166075	3
1856	1223.8	7.80489	1947.96	0.000997727	0.000162021	0.302705	4
1859	1021.81	18.5292	1932.22	0.000989665	0.000160712	0.14214	3
1862	1085.84	4.89205	1909.16	0.000977854	0.000158793	0.143367	3
1865	1302.84	0.545392	1901.91	0.000974141	0.00015819	0.161567	3
1868	1151.85	0.545392	1898.64	0.000972466	0.000157919	0.161567	3
1871	2059.66	1.47826	1895.24	0.000970724	0.000157636	0.655388	9
1874	1139.78	21.373	1880.8	0.000963328	0.000156435	0.252292	4
1877	1997.67	23.2998	1857.83	0.000951563	0.000154524	0.27044	6
1880	845.82	0.423308	1807.32	0.000925693	0.000150323	0.192313	4
1883	1479.78	18.0543	1806.54	0.000925293	0.000150258	0.207009	3
1886	1513.81	23.7297	1793.88	0.000918809	0.000149205	0.158702	3
1889	1320.88	14.6832	1724.43	0.000883237	0.000143429	0.470194	5
1892	1625.16	1.29736	1708.1	0.000874873	0.00014207	0.180608	4
1895	1181.77	20.1014	1673.54	0.000857172	0.000139196	0.164066	3
1898	1453.73	9.04906	1635.82	0.000837852	0.000136059	0.157969	3
1901	1257.86	22.9284	1625.54	0.000832587	0.000135204	0.157286	3
1904	1150.94	1.93019	1618.01	0.00082873	0.000134577	0.346612	4
1907	10665.4	20.4963	1559.16	0.000798587	0.000129682	0.23034	6
1911	7876.97	18.0197	1513.03	0.00077496	0.000125846	0.160265	3
1914	693.873	0.0682764	1423.31	0.000729006	0.000118383	0.535532	3
1917	801.857	2.9996	1401.34	0.000717753	0.000116556	0.346443	4
1920	857.846	9.57202	1390.97	0.000712442	0.000115693	0.135484	3
1923	11683.4	21.8715	1368.97	0.000701174	0.000113863	0.199005	5
1927	1180.89	9.72943	1358.39	0.000695755	0.000112983	0.295565	3
1930	647.699	2.02297	1340.7	0.000686694	0.000111512	0.186146	4
1933	1074.81	1.40045	1289.51	0.000660475	0.000107254	0.357315	3
1936	8048.04	16.8163	1288.25	0.00065983	0.00010715	0.169568	4
1940	8355.08	17.3763	1287.01	0.000659195	0.000107046	0.169763	4
1944	11043.6	21.1543	1267.67	0.000649289	0.000105438	0.253089	5
1948	1081.82	0.476947	1258.84	0.000644766	0.000104703	0.422474	4
1951	736.931	3.7272	1237.48	0.000633826	0.000102927	0.179995	3
1954	1341.81	0.423308	1200.61	0.000614941	9.98602e-05	0.187745	3
1957	9350.18	18.7277	1195.56	0.000612355	9.94401e-05	0.183735	4
1962	8182.99	18.4007	1179.11	0.000603929	9.80719e-05	0.18605	4
1965	8794.09	19.1977	1100.01	0.000563415	9.14928e-05	0.165386	4
1969	9139.13	19.6692	1073.25	0.000549709	8.92671e-05	0.257125	6
1973	10746.3	21.1543	1056.75	0.000541258	8.78947e-05	0.253119	4
1977	1101.77	20.9239	1054.53	0.000540121	8.771e-05	0.138669	3
1980	997.909	2.22228	980.2	0.000502049	8.15277e-05	0.187727	3
1983	1997.67	21.8269	965.74	0.000494643	8.0325e-05	0.154769	3
1986	6762.87	14.0491	916.18	0.000469259	7.62028e-05	0.16316	4
1990	9044.15	18.424	909.97	0.000466078	7.56863e-05	0.162815	3
1994	8050.05	16.7684	903.44	0.000462734	7.51432e-05	0.169093	3
1998	9695.24	19.2448	891.29	0.000456511	7.41326e-05	0.142046	3
2002	1869.68	1.32304	890.95	0.000456336	7.41044e-05	0.231731	4
2005	6221.75	14.2019	882.47	0.000451993	7.3399e-05	0.188941	3
2010	11682.4	21.9485	840.51	0.000430501	6.9909e-05	0.133659	3
2013	9045.15	18.4007	838.34	0.00042939	6.97285e-05	0.232297	4
2017	643.879	5.58205	798.86	0.000409169	6.64448e-05	0.141574	3
2020	8354.08	17.4486	789.67	0.000404462	6.56804e-05	0.169933	4
2023	911.836	2.27609	679.78	0.000348177	5.65404e-05	0.160609	3
2026	1854.76	1.6228	669.91	0.000343122	5.57195e-05	0.132637	3
2029	11646.4	21.7717	652.76	0.000334338	5.4293e-05	0.292082	3
2034	9789.23	20.3002	585.01	0.000299637	4.86579e-05	0.185819	4
2038	1943.09	4.6972	234.96	0.000120344	1.95427e-05	0.219935	3
2041	2000.68	3.13124	172.38	8.82914e-05	1.43376e-05	0.156836	3
0	737.954	0.953759	6.67847e+07	100	9.509	23.9588	472
3	921.922	1.14686	6.48454e+07	97.0961	9.23287	23.8658	470
6	731.938	13.2461	5.18962e+07	77.7067	7.38913	13.0524	208
9	1111.91	1.20938	2.82513e+07	42.3021	4.0225	23.9588	470
12	927.937	0.953759	2.70898e+07	40.5628	3.85712	23.9588	462
15	749.91	1.24099	2.4458e+07	36.6222	3.4824	23.9588	466
18	771.93	1.43479	1.87224e+07	28.0339	2.66574	23.8658	447
21	715.96	1.24099	1.85532e+07	27.7806	2.64166	23.8162	465
24	1027.89	1.04152	1.84594e+07	27.6402	2.62831	23.9588	469
27	1105.89	1.90967	1.63822e+07	24.5299	2.33255	23.6185	457
30	639.896	1.90967	1.60243e+07	23.9939	2.28158	23.9588	269
33	915.904	1.94456	1.31737e+07	19.7256	1.87571	23.2375	229
36	939.894	1.20938	1.0274e+07	15.3837	1.46284	23.4808	460
39	732.941	1.24099	9.67165e+06	14.4818	1.37708	13.1207	233
42	843.915	0.953759	9.39662e+06	14.07	1.33792	1.20919	18
45	843.92	23.8944	9.26944e+06	13.8796	1.31981	20.2731	376
48	724.92	1.33693	8.01782e+06	12.0055	1.1416	23.9588	138
51	940.893	0.127347	7.891e+06	11.8156	1.12354	23.9588	468
54	653.935	0.839926	7.86379e+06	11.7748	1.11967	23.6275	260
57	631.995	3.06068	7.15284e+06	10.7103	1.01844	22.7957	333
60	905.944	1.24099	7.10207e+06	10.6343	1.01121	23.8658	467
63	837.902	1.20938	6.62633e+06	9.92192	0.943476	23.8658	463
66	933.877	1.84082	5.76664e+06	8.63467	0.821071	23.5715	438
69	777.947	23.8944	5.42455e+06	8.12245	0.772363	17.3936	276
72	801.931	1.14686	5.32007e+06	7.96599	0.757486	23.9588	420
75	1124.86	1.84082	5.24148e+06	7.84832	0.746297	23.8658	466
78	961.914	1.14686	5.18666e+06	7.76624	0.738492	23.8182	355
81	1130.88	1.20938	5.10806e+06	7.64855	0.727301	23.9588	468
84	1021.87	1.40211	5.01416e+06	7.50795	0.713931	23.8162	464
87	1217.87	23.3443	4.84478e+06	7.25433	0.689814	23.9588	457
90	955.897	2.04937	4.70646e+06	7.0472	0.670119	23.4808	441
93	877.895	23.8944	4.66426e+06	6.98403	0.664111	23.4808	407
96	1211.85	1.30487	4.50911e+06	6.75171	0.64202	23.8658	456
99	649.986	3.21657	4.19133e+06	6.27588	0.596773	20.9973	243
102	934.875	1.90967	3.82189e+06	5.7227	0.544172	23.9588	467
105	720.925	1.20938	3.73311e+06	5.58977	0.531531	23.9588	467
108	757.901	1.24099	3.73088e+06	5.58643	0.531214	23.9588	467
111	1045.86	0.127347	3.48999e+06	5.22573	0.496914	23.9588	455
114	829.88	1.60189	3.3086e+06	4.95413	0.471088	23.6185	440
117	693.925	0.896364	3.26118e+06	4.88313	0.464336	1.11553	13
120	1033.9	0.953759	3.20413e+06	4.79769	0.456213	1.27293	17
123	693.928	23.8944	3.04828e+06	4.56434	0.434023	18.0498	251
126	1233.84	5.48901	2.97271e+06	4.45118	0.423262	23.9588	398
129	777.943	1.0121	2.84974e+06	4.26705	0.405753	1.11553	8
132	883.908	0.896364	2.70625e+06	4.05219	0.385323	1.50315	18
135	1295.87	2.19036	2.65688e+06	3.97827	0.378294	23.5263	334
138	1067.88	23.3443	2.65624e+06	3.97731	0.378203	23.9588	406
141	735.959	23.8944	2.63438e+06	3.94458	0.375091	8.87363	68
144	787.904	2.94529	2.605e+06	3.90059	0.370908	21.29	287
147	871.877	1.40211	2.56276e+06	3.83734	0.364892	23.6665	358
150	1033.9	23.8944	2.41565e+06	3.61706	0.343947	20.1934	362
153	1401.84	1.43479	2.36295e+06	3.53817	0.336444	22.8743	381
156	899.926	1.70353	2.19358e+06	3.28455	0.312328	22.9951	376
159	1139.87	0.953759	2.16504e+06	3.24182	0.308265	23.9588	452
162	755.904	12.9141	2.15339e+06	3.22438	0.306606	13.7047	172
165	1039.84	1.33693	2.13267e+06	3.19335	0.303655	23.8658	433
168	647.918	14.1572	2.0913e+06	3.13141	0.297766	16.5195	139
171	1046.86	0.127347	2.06683e+06	3.09476	0.294281	23.9588	466
174	725.923	4.38974	1.91964e+06	2.87437	0.273324	22.5154	322
177	1407.85	1.14686	1.89461e+06	2.83689	0.26976	23.9588	439
180	1317.82	1.24099	1.88934e+06	2.829	0.269009	23.8658	461
183	1230.82	1.33693	1.88912e+06	2.82867	0.268978	23.8658	465
186	943.867	23.8944	1.83225e+06	2.74351	0.26088	18.7346	275
189	629.963	23.8465	1.7242e+06	2.58172	0.245496	18.2227	322
192	1089.91	1.40211	1.64319e+06	2.46043	0.233962	18.4174	156
195	1420.81	1.33693	1.64062e+06	2.45657	0.233596	23.8658	464
198	1019.86	1.30487	1.63395e+06	2.4466	0.232647	22.9356	433
201	883.912	23.8944	1.60199e+06	2.39874	0.228096	18.4371	254
204	1061.86	1.33693	1.5812e+06	2.3676	0.225135	23.5715	422
207	949.884	23.8944	1.55823e+06	2.33321	0.221865	21.0251	346
210	831.885	1.84082	1.53598e+06	2.2999	0.218697	23.7654	459
213	1145.88	1.73768	1.53513e+06	2.29862	0.218576	22.9951	454
216	1236.84	0.127347	1.46941e+06	2.20022	0.209219	23.9588	437
219	955.868	2.44201	1.45796e+06	2.18307	0.207589	23.6665	425
222	735.958	1.43479	1.44571e+06	2.16473	0.205844	2.72608	33
225	1127.88	12.7493	1.38134e+06	2.06835	0.19668	16.7648	130
228	645.958	12.0671	1.37174e+06	2.05397	0.195312	13.9799	212
231	795.909	1.0121	1.31323e+06	1.96636	0.186981	0.292546	3
234	1507.8	1.24099	1.24137e+06	1.85877	0.17675	23.8658	412
237	695.965	1.20938	1.20386e+06	1.8026	0.17141	9.1363	95
240	746.912	1.20938	1.1954e+06	1.78993	0.170204	1.50315	20
243	759.9	23.1315	1.18297e+06	1.77132	0.168435	15.9119	110
246	1164.85	1.53452	1.16684e+06	1.74717	0.166138	23.8658	454
249	1323.83	23.8944	1.15986e+06	1.73672	0.165144	20.7936	394
252	1011.91	23.0361	1.13771e+06	1.70355	0.16199	20.0728	242
255	1227.83	2.49692	1.12208e+06	1.68014	0.159764	22.6537	226
258	1311.8	2.44201	1.11898e+06	1.6755	0.159323	22.9356	326
261	1095.93	1.33693	1.10928e+06	1.66098	0.157943	17.4076	176
264	1135.87	19.8504	1.09735e+06	1.64311	0.156243	20.9487	390
267	956.866	3.09901	1.07463e+06	1.60909	0.153009	21.9759	397
270	1146.85	4.85405	1.06414e+06	1.59339	0.151515	23.8658	429
273	841.924	23.8944	1.06295e+06	1.5916	0.151345	20.5529	319
276	1040.84	1.90967	1.05078e+06	1.57338	0.149613	23.8658	459
279	947.885	1.80625	1.05047e+06	1.57292	0.149569	23.9588	301
282	722.925	5.00105	1.01819e+06	1.52459	0.144973	19.7866	354
285	1417.81	1.80625	1.00977e+06	1.51197	0.143773	22.6841	283
288	615.955	0.953759	1.00627e+06	1.50673	0.143275	0.347852	4
291	1203.83	1.73768	969728	1.45202	0.138073	21.7945	324
294	1335.79	1.30487	928122	1.38972	0.132149	23.4766	308
297	979.886	0.127347	920238	1.37792	0.131026	23.9588	460
300	825.733	0.953759	917518	1.37384	0.130639	0.372178	3
303	1501.78	1.40211	844226	1.2641	0.120203	22.9951	333
306	1425.83	23.3443	838179	1.25505	0.119342	21.1016	353
309	1117.92	21.399	832204	1.2461	0.118492	20.1934	249
312	766.916	1.94456	795223	1.19073	0.113226	23.5263	450
315	1223.88	1.0121	788589	1.18079	0.112282	1.17824	13
318	1061.83	4.14178	781550	1.17025	0.111279	23.6185	336
321	901.873	0.953759	767044	1.14853	0.109214	0.403185	4
324	1419.81	3.09901	747823	1.11975	0.106477	23.8658	219
327	985.892	0.953759	710874	1.06443	0.101216	0.372178	4
330	1385.86	1.40211	707470	1.05933	0.100732	22.9951	306
333	1133.85	20.6471	692520	1.03694	0.098603	21.3272	285
336	640.899	3.13793	687128	1.02887	0.0978353	20.8827	233
339	645.919	0.953759	680936	1.0196	0.0969536	0.347852	4
342	1279.89	1.40211	670655	1.0042	0.0954898	22.9356	321
345	745.895	22.9884	651570	0.975627	0.0927724	23.6665	453
348	1073.89	0.953759	630032	0.943377	0.0897057	1.08453	8
351	1167.83	1.24099	626054	0.937421	0.0891393	22.8743	328
354	983.86	23.7034	622988	0.932831	0.0887029	16.6835	179
357	974.867	1.73768	620948	0.929775	0.0884123	23.8658	359
360	648.921	1.30487	601919	0.901282	0.085703	23.8658	404
363	1513.82	23.5103	600970	0.899862	0.0855679	19.073	322
366	941.867	0.896364	600668	0.899409	0.0855248	22.0457	214
369	957.891	1.84082	588502	0.881192	0.0837926	23.1948	371
372	1330.77	1.43479	583371	0.873509	0.083062	20.4521	191
375	1691.77	2.24368	580683	0.869484	0.0826793	22.5886	404
378	1519.76	1.50107	574899	0.860823	0.0818557	23.5263	330
381	1525.77	22.8922	571431	0.855631	0.081362	23.7654	307
385	1697.78	23.8944	562331	0.842006	0.0800664	20.7544	358
388	1201.89	21.8307	555915	0.832398	0.0791528	20.4256	246
391	1423.83	9.34869	554694	0.830571	0.078979	20.1478	227
394	687.911	20.5995	549838	0.823299	0.0782875	6.13228	48
397	1131.85	1.94456	548182	0.820819	0.0780517	22.7496	348
400	654.938	23.8944	540992	0.810054	0.077028	19.4539	264
403	1062.83	0.127347	528039	0.790659	0.0751837	23.7686	334
406	1080.83	1.33693	522801	0.782815	0.0744379	23.8658	340
409	916.908	6.70755	522757	0.782749	0.0744316	18.351	166
412	787.903	2.35156	519513	0.777892	0.0739697	2.62572	40
415	784.882	1.50107	515004	0.77114	0.0733277	3.57133	42
418	627.872	0.953759	510959	0.765083	0.0727518	0.316845	3
421	1147.88	1.30487	507164	0.759402	0.0722115	22.8743	379
424	1137.87	23.8944	503252	0.753543	0.0716544	20.5925	256
427	1526.77	1.24099	499180	0.747446	0.0710746	23.8658	392
430	1090.91	3.65611	481947	0.721642	0.068621	20.4363	245
433	1246.8	2.552	481617	0.721149	0.068574	23.7213	325
436	1333.79	2.6441	476626	0.713676	0.0678634	16.4811	180
439	1096.93	19.4149	470696	0.704796	0.0670191	22.7568	230
442	1520.75	1.80625	469332	0.702754	0.0668249	21.4924	346
445	1223.89	23.2491	460572	0.689636	0.0655775	14.2042	207
448	1013.85	4.55821	458609	0.686698	0.0652981	17.5374	210
451	1129.88	23.3443	452644	0.677765	0.0644487	7.38054	41
454	989.909	1.43479	448375	0.671373	0.0638409	20.619	186
457	1127.83	22.0482	444421	0.665452	0.0632779	16.7648	112
460	973.869	1.70353	439594	0.658226	0.0625907	23.3384	186
463	1426.83	19.7537	438500	0.656587	0.0624349	18.8195	313
466	1329.85	1.0121	437347	0.654861	0.0622707	6.83214	49
469	1436.78	2.75604	424836	0.636127	0.0604893	22.0396	250
472	1173.84	23.8944	406904	0.609277	0.0579361	19.0305	220
475	610.943	1.33693	400085	0.599067	0.0569653	6.43678	91
478	954.982	14.1572	397422	0.595079	0.056586	12.3002	157
481	1314.84	2.19036	391672	0.58647	0.0557674	22.888	241
484	1095.93	23.8944	389990	0.58395	0.0555278	5.30122	54
487	1086.85	0.127347	386273	0.578385	0.0549986	23.9588	372
490	1195.87	13.1982	380106	0.569151	0.0541206	14.7473	156
493	1251.82	7.54409	374774	0.561167	0.0533614	22.5078	237
496	1709.74	3.00303	355557	0.532392	0.0506252	22.4613	297
499	977.888	12.7961	347627	0.520518	0.0494961	11.8274	89
502	1327.77	2.04937	346454	0.518763	0.0493292	8.04596	104
505	1195.87	1.24099	344086	0.515217	0.048992	7.06351	109
508	977.887	1.30487	339998	0.509096	0.0484099	4.50492	57
511	760.903	23.8944	339707	0.508659	0.0483684	22.9951	304
514	1073.9	23.8944	338881	0.507423	0.0482509	14.5271	185
517	688.914	21.4944	335768	0.502762	0.0478077	21.29	310
520	1140.83	2.1551	334457	0.500798	0.0476209	22.5407	203
523	759.898	1.33693	334443	0.500778	0.047619	2.8472	39
526	1329.85	20.0437	330354	0.494655	0.0470367	15.8421	219
529	733.932	1.24099	329156	0.492861	0.0468662	22.8049	233
532	628.91	1.30487	328995	0.49262	0.0468433	3.65369	31
535	784.883	10.0556	328321	0.491611	0.0467473	15.2883	158
538	1185.8	1.30487	326970	0.489588	0.046555	22.8743	338
541	750.911	0.152638	326250	0.48851	0.0464524	0.387334	4
544	1391.88	22.6996	325086	0.486767	0.0462867	15.7072	270
547	1329.77	3.85709	321437	0.481303	0.0457671	17.4812	136
550	955.823	1.73768	314863	0.471459	0.044831	22.9951	262
553	1055.82	2.60703	313232	0.469018	0.0445989	23.4762	194
556	1158.83	1.90967	305326	0.45718	0.0434732	8.49613	130
559	767.907	1.50107	303217	0.454021	0.0431729	13.642	125
562	1301.84	21.686	300645	0.45017	0.0428067	18.6293	261
565	1145.81	4.51544	297752	0.445838	0.0423948	22.4923	217
568	1005.89	1.63565	295887	0.443045	0.0421292	14.6769	162
571	732.941	14.4933	279071	0.417866	0.0397349	0.622548	9
574	949.882	1.04152	277160	0.415004	0.0394628	1.20919	12
577	11661.5	23.4149	276383	0.413841	0.0393522	0.906484	12
589	1055.84	0.896364	272477	0.407993	0.0387961	2.6382	25
592	1341.81	17.9167	269228	0.403128	0.0383335	19.589	188
595	1336.79	12.9614	265558	0.397632	0.0378109	23.9588	167
598	1139.79	1.90967	263541	0.394612	0.0375237	16.2229	157
601	1189.82	13.5309	261957	0.392241	0.0372982	20.9873	240
604	1485.81	1.80625	257483	0.385542	0.0366612	22.4463	297
607	919.924	1.43479	252705	0.378387	0.0359808	2.38697	38
610	977.843	12.9614	247822	0.371076	0.0352856	11.8274	87
613	755.952	15.2107	245860	0.368138	0.0350063	13.7047	82
616	1491.82	19.4631	241681	0.361881	0.0344112	15.1582	251
619	1252.82	4.38974	239861	0.359155	0.0341521	20.6336	193
622	1127.88	2.49692	232817	0.348609	0.0331492	1.40114	15
625	1295.82	8.3964	232453	0.348063	0.0330973	14.8132	138
628	855.875	22.8447	223683	0.334931	0.0318486	20.1934	138
631	1083.85	7.41182	223588	0.334789	0.0318351	9.38609	70
634	1012.91	19.9473	215145	0.322147	0.0306329	16.6399	148
637	1140.79	2.4057	214819	0.321658	0.0305865	9.21557	97
640	944.915	23.7515	213542	0.319747	0.0304048	16.2009	186
643	1351.76	3.53615	212942	0.318848	0.0303193	22.4081	176
646	995.815	1.33693	212924	0.318822	0.0303168	23.5752	267
649	1523.78	9.73571	211840	0.317199	0.0301624	12.5104	94
652	624.915	1.43479	209911	0.314311	0.0298878	1.03005	15
655	1313.85	1.73768	206390	0.309038	0.0293864	22.7319	163
658	1235.84	18.3493	204332	0.305956	0.0290934	8.00963	44
661	1342.81	23.8944	197155	0.29521	0.0280715	14.7544	160
664	1133.9	19.0996	196803	0.294682	0.0280213	16.7648	127
667	919.895	1.94456	196439	0.294138	0.0279696	2.38697	38
670	1083.85	10.8904	190455	0.285178	0.0271176	11.0254	63
673	989.798	1.70353	189883	0.284322	0.0270361	9.68218	112
676	1339.81	11.4057	187082	0.280127	0.0266373	12.0849	102
679	1121.82	2.4057	185934	0.278408	0.0264738	1.59418	13
682	1057.82	2.24368	184346	0.27603	0.0262477	20.4027	205
685	787.858	3.06068	184281	0.275932	0.0262384	4.00426	41
688	1031.84	0.953759	180881	0.270842	0.0257543	0.316845	3
691	1346.74	1.73768	174929	0.26193	0.024907	9.97795	105
694	1105.84	1.50107	172886	0.258871	0.024616	14.4308	87
697	991.915	21.399	171986	0.257522	0.0244878	13.7958	93
700	800.892	0.896364	169049	0.253125	0.0240697	0.372178	3
703	755.905	0.127347	166982	0.250031	0.0237754	0.712349	11
706	925.914	14.2054	166236	0.248914	0.0236692	15.6968	103
709	1354.84	2.49692	164239	0.245923	0.0233849	17.836	159
712	1089.91	23.8944	163642	0.24503	0.0232999	4.04276	37
715	1715.76	22.5069	163566	0.244915	0.023289	19.6976	167
718	1205.83	1.80625	162903	0.243922	0.0231946	3.6981	52
721	936.898	0.127347	162480	0.243289	0.0231344	1.11553	9
724	683.885	17.4838	161147	0.241294	0.0229446	14.2081	108
727	943.866	0.127347	161147	0.241293	0.0229445	4.21357	31
730	1352.76	4.8966	159621	0.239008	0.0227273	23.6665	184
733	1270.82	0.756777	154535	0.231392	0.0220031	19.1905	109
736	1441.8	22.5553	152292	0.228034	0.0216838	18.0064	151
739	735.96	7.94553	150943	0.226014	0.0214916	0.535956	4
742	1129.88	9.68997	150487	0.225332	0.0214268	2.14517	15
745	1223.81	1.70353	148158	0.221844	0.0210952	13.8563	94
748	735.931	23.8944	146140	0.218822	0.0208078	8.87363	51
751	705.884	6.04793	146057	0.218697	0.0207959	23.5715	318
754	1386.86	10.0556	143716	0.215193	0.0204627	19.7453	164
757	2195.71	0.896364	143192	0.214408	0.020388	0.372178	4
760	954.981	6.20027	142201	0.212924	0.0202469	6.34545	70
763	907.941	15.2586	140766	0.210776	0.0200427	15.454	105
766	853.867	0.953759	138682	0.207655	0.0197459	0.372178	3
769	1051.85	23.7515	136969	0.20509	0.019502	10.4591	83
772	1375.78	23.8944	136000	0.20364	0.0193641	20.3537	238
775	1085.85	16.7541	135472	0.202849	0.0192889	13.4697	89
778	861.746	0.953759	135399	0.20274	0.0192786	0.372178	3
781	896.866	12.8665	135066	0.202241	0.0192311	21.4092	167
784	1196.88	10.8904	133375	0.199709	0.0189903	19.9501	163
787	910.956	19.002	132124	0.197836	0.0188122	16.5558	182
790	1517.76	2.04937	130999	0.196151	0.018652	5.51568	55
793	1531.79	21.5907	129458	0.193844	0.0184327	13.1459	158
796	675.88	23.462	127055	0.190245	0.0180904	3.56116	35
799	1031.82	2.1017	126234	0.189017	0.0179736	4.03669	59
802	687.911	23.1315	125787	0.188347	0.01791	1.53339	11
805	655.89	1.94456	124986	0.187147	0.0177958	1.13594	8
808	1049.83	19.6571	124079	0.18579	0.0176668	8.5875	68
811	1502.79	2.35156	122291	0.183112	0.0174121	15.3994	107
814	910.909	11.5472	122121	0.182857	0.0173879	19.3985	181
817	1495.77	1.99666	120558	0.180518	0.0171655	2.78239	45
820	1245.8	10.2855	118911	0.178051	0.0169308	17.5223	100
823	789.902	1.14686	118020	0.176717	0.0168041	3.51523	25
826	1347.82	2.04937	117990	0.176672	0.0167997	6.53931	83
829	943.913	15.6434	115423	0.172828	0.0164342	1.83164	16
832	1289.85	2.19036	112963	0.169144	0.0160839	4.69978	45
835	1001.83	15.2586	112342	0.168215	0.0159956	18.0408	184
838	637.899	1.0121	111863	0.167497	0.0159273	1.02249	7
841	1144.97	10.6576	111451	0.166881	0.0158687	12.4856	78
844	1191.81	22.8922	110397	0.165303	0.0157186	20.3388	214
847	1353.84	3.2964	109402	0.163812	0.0155769	10.3377	107
850	966.973	1.99666	107396	0.160809	0.0152913	7.20463	58
853	932.701	0.953759	107191	0.160502	0.0152622	0.347852	4
856	1061.83	5.3609	105488	0.157953	0.0150197	5.41846	37
859	895.866	22.6036	105429	0.157865	0.0150113	11.8282	90
862	889.85	1.63565	104993	0.157211	0.0149492	7.19296	54
865	823.877	10.8904	104788	0.156904	0.01492	14.3354	175
868	1059.83	5.48901	104393	0.156313	0.0148638	11.8964	67
871	1241.84	23.8944	101973	0.152688	0.0145191	10.5067	86
874	1031.91	13.2935	100913	0.151101	0.0143682	9.73902	69
877	1025.89	5.65956	100262	0.150127	0.0142756	17.5426	94
880	1393.81	2.60703	100228	0.150076	0.0142707	16.9016	95
883	11662.5	23.2021	100058	0.149821	0.0142465	0.617686	9
895	753.93	0.461678	98083.9	0.146866	0.0139655	0.463657	6
898	1120.86	1.50107	97951.4	0.146667	0.0139466	2.41531	18
901	956.862	1.80625	95994.6	0.143737	0.013668	1.60559	21
904	1202.89	22.6996	93572.9	0.140111	0.0133232	14.7994	112
907	1014.85	1.80625	90683	0.135784	0.0129117	3.8347	62
910	1051.73	0.953759	89866.1	0.134561	0.0127954	0.316845	3
913	687.911	1.14686	89740.5	0.134373	0.0127775	1.30515	10
916	1513.74	1.99666	88335.5	0.132269	0.0125775	4.59333	45
919	711.982	1.40211	87381.9	0.130841	0.0124417	3.42039	23
922	1333.79	21.399	83506.3	0.125038	0.0118899	5.78432	48
925	1357.81	21.9514	80059.1	0.119876	0.011399	17.526	95
928	1435.78	14.7317	79173.4	0.11855	0.0112729	13.0006	76
931	1085.85	0.415846	79146.5	0.11851	0.0112691	9.02147	67
934	1011.91	1.20938	78906.1	0.11815	0.0112349	1.61383	18
937	1109.88	1.94456	78537.9	0.117599	0.0111825	2.10605	21
940	895.863	1.0121	78411.3	0.117409	0.0111644	10.1209	74
943	707.883	1.40211	78386.9	0.117373	0.011161	3.5614	30
946	1127.83	2.49692	78255.4	0.117176	0.0111422	1.40114	15
949	1541.75	8.30456	74469.8	0.111507	0.0106032	10.2227	76
952	1806.94	21.0596	74184.5	0.11108	0.0105626	14.6185	119
955	641.901	2.1017	74003.1	0.110808	0.0105368	22.5886	230
958	1186.8	10.2393	73486	0.110034	0.0104631	17.9502	126
961	1101.82	7.45619	71336.5	0.106816	0.0101571	18.0906	168
964	1536.73	2.70028	71258.1	0.106698	0.0101459	4.17374	44
967	1267.79	5.29734	70157.5	0.10505	0.00998923	18.516	123
970	1535.73	2.94529	70104.9	0.104971	0.00998174	11.4232	72
973	1109.91	1.94456	67528.6	0.101114	0.00961492	2.10605	20
976	1339.81	22.7477	66719	0.0999016	0.00949965	3.84966	27
979	5150.68	10.7971	65257.2	0.0977128	0.00929151	0.79369	12
986	1179.78	1.73768	62403.3	0.0934395	0.00888516	5.21543	46
989	865.864	23.8944	62072.2	0.0929437	0.00883801	5.39762	37
992	1323.84	0.127347	60554.5	0.0906712	0.00862192	1.27293	12
995	1150.94	1.80625	60215.5	0.0901636	0.00857365	1.53037	25
998	1437.78	8.19238	58779.1	0.0880127	0.00836913	16.9072	96
1001	932.901	1.90967	58476.2	0.0875592	0.008326	2.01137	33
1004	1243.83	23.6067	58217.4	0.0871718	0.00828916	10.9334	72
1007	1171.84	3.00303	57647	0.0863176	0.00820794	6.736	53
1010	1517.76	9.14508	57584.1	0.0862235	0.00819899	7.38836	53
1013	11699.4	23.4149	57390.9	0.0859342	0.00817148	0.811886	9
1025	1049.88	22.3625	57139.1	0.0855572	0.00813563	2.63861	15
1028	943.914	0.152638	57015.1	0.0853715	0.00811798	0.521772	6
1031	1013.84	0.953759	56835.8	0.0851029	0.00809244	0.482159	4
1034	1048.95	2.24368	56234.5	0.0842027	0.00800683	1.96084	14
1037	1121.82	12.7493	55232	0.0827015	0.00786408	2.57244	17
1040	913.905	1.14686	54480.2	0.0815758	0.00775705	1.30515	10
1043	1180.78	2.35156	54432.3	0.0815041	0.00775023	7.26969	46
1046	1685.75	2.35156	54143.6	0.0810718	0.00770912	3.21531	32
1049	7437	17.3375	53540.7	0.080169	0.00762327	0.924222	11
1059	1307.86	22.9884	53198.2	0.0796562	0.00757451	8.15516	72
1062	5458.73	11.1006	52577.9	0.0787275	0.0074862	0.748926	12
1071	943.912	19.6089	52090.1	0.077997	0.00741673	0.532655	7
1074	1353.84	12.9141	51750.4	0.0774883	0.00736837	11.4976	73
1077	1187.82	3.81651	51128.1	0.0765565	0.00727976	16.1458	107
1080	1703.8	21.9514	49921	0.0747492	0.0071079	6.4582	51
1083	4131.54	6.90634	49518.5	0.0741465	0.00705059	0.706162	11
1089	679.96	22.8922	48788.2	0.073053	0.00694661	0.955472	5
1092	956.868	0.461678	48765.7	0.0730193	0.0069434	0.657059	10
1095	863.854	1.84082	48501.8	0.0726241	0.00690583	1.01748	12
1098	4476.58	7.61027	48023.8	0.0719084	0.00683777	0.666595	10
1104	1426.83	0.127347	47883.9	0.0716989	0.00681785	0.629274	9
1107	1256.98	1.90967	46819	0.0701044	0.00666623	1.72089	27
1110	1341.92	2.04937	46587	0.069757	0.00663319	2.59749	36
1113	1597.84	21.399	46243.2	0.0692422	0.00658424	6.56224	51
1116	1441.87	2.24368	45983	0.0688526	0.0065472	2.20126	24
1119	5766.77	11.9495	45804.3	0.068585	0.00652175	0.661081	10
1128	695.966	22.8447	45635.4	0.0683321	0.0064977	1.06129	6
1131	1221.81	2.44201	45219.6	0.0677095	0.00643849	2.0418	20
1134	1425.83	0.127347	45150.6	0.0676061	0.00642867	1.47	10
1137	1107.88	1.53452	45144.8	0.0675974	0.00642784	3.8347	29
1140	636.896	23.8944	44375.7	0.0664459	0.00631834	2.25532	21
1143	980.886	0.127347	43169.3	0.0646395	0.00614657	1.27293	11
1146	1126.88	0.127347	41103	0.0615455	0.00585237	0.521772	5
1149	780.9	10.0556	39737.3	0.0595005	0.00565791	4.63147	27
1152	1342.81	0.127347	39349.2	0.0589195	0.00560266	0.56362	8
1155	3496.45	3.81651	38643	0.0578621	0.00550211	0.524284	8
1161	1440.87	1.73768	38623.5	0.0578328	0.00549932	2.55687	23
1164	755.952	4.05996	38502.5	0.0576516	0.00548209	1.57117	14
1167	890.846	1.63565	37288.8	0.0558344	0.00530929	1.4734	16
1170	667.975	2.1017	37250.2	0.0557765	0.00530379	0.456451	4
1173	1369.76	3.85709	36900.7	0.0552532	0.00525403	6.64675	60
1176	1209.85	23.8944	36623.4	0.054838	0.00521455	3.46306	24
1179	1422.9	1.90967	36271.4	0.0543109	0.00516442	2.41598	17
1182	1197.83	1.84082	36238.3	0.0542614	0.00515971	4.19513	36
1185	1149.82	6.04793	36011.8	0.0539222	0.00512746	2.32971	24
1188	1252.82	0.127347	35591.8	0.0532933	0.00506766	0.629274	9
1191	4242.5	8.46529	35515.1	0.0531784	0.00505674	0.684331	11
1198	945.889	13.0085	35462	0.053099	0.00504919	1.27529	7
1201	1224.81	2.1551	35185	0.0526842	0.00500974	1.75612	20
1204	1017.87	1.04152	34714.5	0.0519796	0.00494274	4.57267	38
1207	4821.63	8.65066	34642.9	0.0518725	0.00493256	0.727628	11
1214	1402.84	5.29734	34540.7	0.0517194	0.004918	1.46178	18
1217	917.897	1.90967	34216.8	0.0512344	0.00487188	1.95602	31
1220	1330.85	1.73768	33904.5	0.0507669	0.00482742	1.01397	15
1223	1042.86	0.127347	33528	0.050203	0.00477381	0.432517	5
1226	934.121	1.10164	33238.5	0.0497696	0.00473259	0.302984	3
1229	754.885	1.30487	33077	0.0495278	0.0047096	4.07916	42
1232	1049.88	0.368896	33023.4	0.0494475	0.00470196	0.536234	8
1235	943.912	22.5069	32273	0.048324	0.00459513	0.336696	4
1238	786.888	1.80625	31314.3	0.0468884	0.00445862	2.28176	33
1241	1044.84	23.8944	31085.2	0.0465454	0.004426	10.5067	62
1244	654.939	0.127347	30273.2	0.0453295	0.00431039	0.56362	5
1247	859.893	23.7515	29844	0.0446869	0.00424927	0.384732	3
1250	1513.82	0.127347	29677.4	0.0444374	0.00422556	1.20919	10
1253	1631.74	22.9884	29414.2	0.0440433	0.00418808	8.63538	67
1256	726.925	21.7829	29249.5	0.0437967	0.00416463	8.96988	60
1259	1179.78	11.8544	29104.8	0.04358	0.00414402	11.5711	61
1262	611.955	23.8944	28800.1	0.0431238	0.00410064	4.23537	23
1265	1251.85	14.5407	28337	0.0424304	0.0040347	6.70267	36
1268	6456.88	14.2054	28273.3	0.0423349	0.00402563	0.625309	10
1276	7743.02	17.0458	28208.3	0.0422377	0.00401638	0.681067	8
1285	6111.83	13.2461	27442.8	0.0410914	0.00390738	0.617285	10
1292	869.873	23.8465	27291.2	0.0408645	0.0038858	3.80092	25
1295	1096.81	3.21657	27002.2	0.0404317	0.00384465	3.45572	32
1298	855.877	0.127347	26293.8	0.039371	0.00374379	0.629274	9
1301	1437.78	3.85709	26124.3	0.0391172	0.00371965	3.55696	26
1304	967.931	21.7343	25858.4	0.038719	0.00368179	4.28947	24
1307	3802.48	4.74888	25686.2	0.0384612	0.00365728	0.507466	7
1314	1339.81	0.127347	25467	0.038133	0.00362606	0.56362	8
1317	1043.81	21.5421	25372.4	0.0379913	0.00361259	3.12419	17
1320	694.931	21.5421	25355.8	0.0379664	0.00361023	3.57324	21
1323	3190.42	3.06068	24198.1	0.036233	0.0034454	0.502962	7
1329	721.826	4.45238	23794.2	0.0356282	0.00338789	12.2627	71
1332	1189.86	2.24368	23758.9	0.0355753	0.00338286	2.09299	27
1335	11719.4	23.3443	23549.3	0.0352615	0.00335301	0.425788	3
1347	1514.74	2.35156	23415	0.0350604	0.00333389	1.32938	15
1350	898.957	2.1017	23398.5	0.0350357	0.00333155	0.971646	13
1353	889.852	12.6552	23368.5	0.0349907	0.00332727	3.22326	24
1356	753.885	0.415846	22967.8	0.0343909	0.00327023	0.370219	5
1359	628.911	21.5907	22734	0.0340407	0.00323693	2.2094	12
1362	971.826	16.4179	22594.6	0.033832	0.00321709	3.33433	17
1365	1275.83	23.8465	22463.2	0.0336352	0.00319837	8.44345	56
1368	1213.85	6.5077	21975.6	0.0329051	0.00312894	3.54614	25
1371	1381.8	22.2178	21966.5	0.0328916	0.00312766	7.04334	37
1374	1247.8	18.6401	21781.2	0.0326141	0.00310127	6.46639	39
1377	803.832	3.06068	21763.5	0.0325875	0.00309874	1.48808	11
1380	7438.01	17.1918	21647.2	0.0324134	0.00308219	0.633052	10
1390	1031.91	9.6445	21403.3	0.0320482	0.00304746	2.66137	19
1393	1257.86	20.5995	21272.8	0.0318528	0.00302888	2.46494	16
1396	1067.83	20.7196	20614.7	0.0308674	0.00293518	3.9485	28
1399	1710.74	11.3117	20510.4	0.0307112	0.00292033	3.18494	20
1402	1137.79	3.06068	20117.9	0.0301235	0.00286444	1.11564	7
1405	1143.81	3.93781	20078.4	0.0300644	0.00285883	1.11564	7
1408	1806.94	0.127347	20005.5	0.0299553	0.00284845	0.56362	8
1411	5222.63	12.5386	19959.9	0.0298869	0.00284194	0.468761	6
1418	1442.8	0.127347	19324.4	0.0289354	0.00275146	0.629274	9
1421	2885.38	2.49692	19274.4	0.0288605	0.00274434	0.475513	6
1426	1032.82	1.80625	19267.1	0.0288496	0.00274331	1.01397	9
1429	913.902	1.63565	19252.8	0.0288282	0.00274127	1.57214	12
1432	1280.89	2.19036	19172.7	0.0287083	0.00272987	1.93265	15
1435	1157.83	1.33693	19132.4	0.0286478	0.00272412	0.539395	6
1438	1363.75	1.70353	18879.9	0.0282697	0.00268817	1.65632	20
1441	806.907	2.70028	18638.9	0.027909	0.00265386	1.66082	20
1444	11720.4	23.2491	18522.8	0.0277351	0.00263733	0.520256	6
1456	675.88	18.5916	18376.5	0.027516	0.0026165	0.921216	7
1459	677.928	4.45238	18348.2	0.0274736	0.00261246	0.874881	5
1462	1061.83	2.6441	18322.6	0.0274353	0.00260882	1.35442	11
1465	993.892	1.80625	18250.9	0.027328	0.00259862	0.697726	7
1468	1435.78	5.65956	18115.3	0.0271249	0.0025793	1.07351	10
1471	4571.55	10.5647	18057.7	0.0270387	0.00257111	0.558787	8
1477	1161.85	1.53452	17306	0.0259131	0.00246408	0.851042	7
1480	11700.4	23.2491	16931.1	0.0253518	0.0024107	0.473707	6
1492	4916.6	11.6416	16890.4	0.0252908	0.0024049	0.519524	8
1498	1201.89	1.20938	16767.5	0.0251069	0.00238741	1.20997	10
1501	787.906	0.415846	16766.8	0.0251058	0.00238731	0.470581	7
1504	6528.81	15.7408	16545.2	0.0247739	0.00235575	0.387912	5
1511	1346.91	13.2935	16429.7	0.024601	0.00233931	5.1843	34
1514	1435.78	8.74244	16407.5	0.0245677	0.00233615	1.44335	11
1517	1703.72	2.79365	16390.7	0.0245425	0.00233375	2.8145	19
1520	7107.94	15.8374	16370.7	0.0245126	0.0023309	0.434812	6
1527	765.885	14.3971	16227.1	0.0242976	0.00231046	1.24767	7
1530	1189.82	0.127347	16168.2	0.0242095	0.00230208	0.657059	10
1533	5567.67	13.5309	16077	0.0240729	0.00228909	0.478705	6
1539	1145.85	12.7493	16012.6	0.0239764	0.00227992	1.56326	8
1542	670.867	23.462	15784.1	0.0236343	0.00224739	3.56116	31
1545	1575.84	18.1564	15738.5	0.023566	0.00224089	4.34063	34
1548	1053.85	21.9031	15674.8	0.0234707	0.00223183	2.89781	19
1551	945.888	5.70301	15634.8	0.0234107	0.00222613	0.301363	3
1554	1200.83	2.6441	15356.6	0.0229942	0.00218652	1.86007	16
1557	679.889	22.7966	15252.9	0.0228388	0.00217175	1.0045	6
1560	1008.84	2.94529	14881.2	0.0222824	0.00211883	2.13296	17
1563	1441.8	0.127347	14570.1	0.0218165	0.00207453	0.629274	7
1566	1135.87	0.415846	14561.4	0.0218035	0.00207329	0.536234	8
1569	787.858	7.25822	14511.3	0.0217285	0.00206617	0.35165	4
1572	11676.5	23.7034	14071.9	0.0210705	0.00200359	0.714388	11
1578	1325.77	4.05996	13973.5	0.0209232	0.00198959	3.32304	22
1581	945.937	13.0085	13613.8	0.0203846	0.00193837	1.27529	7
1584	772.935	0.127347	13154	0.0196961	0.0018729	0.521772	5
1587	1050.88	13.3407	13145.4	0.0196832	0.00187167	5.16235	28
1590	1349.77	4.8966	12964.5	0.0194124	0.00184593	2.37473	16
1593	952.872	0.461678	12860	0.0192559	0.00183104	0.564019	9
1596	632.997	1.53452	12841.4	0.0192281	0.0018284	0.401721	4
1599	3631.42	6.39748	12804.3	0.0191724	0.00182311	0.440247	6
1606	1198.83	2.19036	12692.8	0.0190055	0.00180723	2.41598	16
1609	1358.78	0.461678	12424.4	0.0186036	0.00176902	0.536234	8
1612	989.908	22.8922	12413.2	0.0185869	0.00176742	1.14579	6
1615	636.896	20.3336	12391.5	0.0185544	0.00176434	0.869483	5
1618	1542.75	5.25511	12348.4	0.0184898	0.00175819	2.04534	13
1621	991.912	1.14686	12267.8	0.0183692	0.00174673	0.28191	3
1624	914.902	2.1017	12014.2	0.0179894	0.00171061	0.570503	5
1627	1359.83	5.25511	11988.2	0.0179505	0.00170692	2.22226	17
1630	3936.47	7.54409	11945.5	0.0178866	0.00170084	0.531142	6
1636	881.841	17.0458	11918.2	0.0178458	0.00169695	2.50724	14
1639	6762.9	14.8519	11847	0.0177392	0.00168682	0.526673	7
1645	760.906	0.368896	11828	0.0177106	0.0016841	0.629274	9
1648	1137.87	0.368896	11739.8	0.0175786	0.00167155	0.536234	8
1651	1312.8	2.1017	11588.7	0.0173524	0.00165004	0.387397	3
1654	621.938	23.1315	11528.3	0.0172618	0.00164143	1.1006	6
1657	1479.79	1.70353	11450.6	0.0171456	0.00163037	1.6286	12
1660	1692.77	7.41182	11441.5	0.0171319	0.00162907	3.11638	18
1663	1542.75	10.2393	11334.8	0.0169721	0.00161388	2.1534	13
1666	680.893	22.3625	11317.2	0.0169458	0.00161137	3.56116	30
1669	5912.73	14.4933	11272.4	0.0168787	0.00160499	0.382871	5
1675	2540.33	1.84082	11208.1	0.0167825	0.00159585	0.413766	5
1680	749.934	8.74244	11109.4	0.0166346	0.00158179	0.359495	3
1683	1119.81	12.7493	11083.6	0.016596	0.00157811	2.57244	14
1686	629.963	4.55821	11045	0.0165382	0.00157261	1.0718	6
1689	1233.8	15.789	11008.3	0.0164833	0.0015674	1.15903	12
1692	973.893	1.63565	10892.3	0.0163096	0.00155088	0.931893	9
1695	959.919	19.0511	10867.1	0.0162718	0.00154729	0.581983	3
1698	1151.94	3.06068	10668.7	0.0159747	0.00151904	1.18627	8
1701	694.931	11.4531	10436.9	0.0156277	0.00148603	2.34794	14
1704	1001.83	0.152638	10433.9	0.0156231	0.0014856	0.629274	9
1707	7547.95	18.1564	10420.6	0.0156033	0.00148372	0.433979	6
1712	1402.84	13.4359	10315.3	0.0154455	0.00146872	1.00859	6
1715	1311.85	5.44632	10305.6	0.0154311	0.00146735	0.298663	3
1718	636.896	17.7974	10210	0.015288	0.00145373	0.575788	4
1721	1053.85	15.595	10207.4	0.015284	0.00145335	2.22227	15
1724	1697.78	1.24099	10205.6	0.0152814	0.00145311	0.318846	4
1727	634.891	1.24099	10156.8	0.0152082	0.00144615	0.285677	3
1730	1183.8	10.5647	10025.3	0.0150113	0.00142743	1.55884	8
1733	878.9	0.127347	10021.1	0.0150051	0.00142683	0.629274	9
1736	7744.03	16.8996	10007.5	0.0149847	0.0014249	0.388238	5
1743	2980.35	4.26569	9905.7	0.0148323	0.0014104	0.412736	5
1748	1233.8	21.9514	9762.11	0.0146173	0.00138996	2.20772	11
1751	766.881	21.1093	9759.58	0.0146135	0.0013896	0.776431	5
1754	802.934	8.85374	9723.45	0.0145594	0.00138445	0.727628	7
1757	1138.95	17.289	9719.83	0.014554	0.00138394	1.78836	10
1760	789.902	11.4057	9705.96	0.0145332	0.00138196	0.376648	5
1763	887.851	5.25511	9680.06	0.0144944	0.00137827	0.724449	4
1766	6857.87	17.0943	9631.27	0.0144214	0.00137133	0.438043	6
1772	1067.83	10.7507	9520.44	0.0142554	0.00135555	2.52084	15
1775	805.942	14.3971	9435.43	0.0141281	0.00134344	1.05682	5
1778	8048.07	17.8694	9352.45	0.0140039	0.00133163	0.479355	6
1786	10054.3	21.3506	9342.57	0.0139891	0.00133022	0.433972	6
1793	637.895	9.59881	9326.24	0.0139646	0.0013279	0.319238	3
1796	683.885	7.30201	9212.73	0.0137947	0.00131173	0.707493	6
1799	655.891	14.349	9196.46	0.0137703	0.00130942	0.336311	3
1802	10360.4	21.4944	9137.41	0.0136819	0.00130101	0.77089	11
1808	1309.79	22.7477	9098.14	0.0136231	0.00129542	0.625927	7
1811	1531.79	0.368896	9029.3	0.01352	0.00128562	0.536234	8
1814	749.935	13.1036	8960.16	0.0134165	0.00127577	0.659927	3
1817	1312.8	5.10715	8936.46	0.013381	0.0012724	0.338334	4
1820	734.945	1.20938	8828.4	0.0132192	0.00125701	0.811374	6
1823	1221.8	4.8966	8789.35	0.0131607	0.00125145	1.05499	9
1826	765.884	11.6892	8753.75	0.0131074	0.00124638	0.331149	3
1829	629.907	1.20938	8696.81	0.0130222	0.00123828	0.28191	3
1832	747.866	12.5852	8666.75	0.0129771	0.001234	0.469187	3
1835	11724.4	23.3443	8632.77	0.0129263	0.00122916	0.425788	3
1842	636.897	14.3009	8531.71	0.0127749	0.00121477	0.625817	3
1845	1369.76	10.5647	8359.28	0.0125168	0.00119022	2.31835	19
1848	1630.85	2.24368	8258.01	0.0123651	0.0011758	0.905651	8
1851	971.827	20.7684	8181.89	0.0122511	0.00116496	0.584298	7
1854	3325.4	5.3609	8056.01	0.0120627	0.00114704	0.426026	6
1860	11762.6	23.3443	8051.78	0.0120563	0.00114644	0.425788	5
1865	1058.84	0.415846	8016.82	0.012004	0.00114146	0.536234	8
1868	1280.9	6.09137	7949.21	0.0119027	0.00113183	1.59923	11
1871	1346.9	9.34869	7834.24	0.0117306	0.00111546	3.73173	21
1875	1295.82	3.93781	7786.74	0.0116595	0.0011087	0.283925	3
1878	1161.78	4.14178	7779.45	0.0116485	0.00110766	1.33724	10
1881	6220.77	15.1147	7730.14	0.0115747	0.00110064	0.382504	5
1888	1142.86	0.415846	7599.91	0.0113797	0.0010821	0.536234	8
1891	1631.85	2.1551	7582.21	0.0113532	0.00107958	1.02027	7
1894	1339.81	18.8329	7562.79	0.0113241	0.00107681	0.337312	3
1897	944.917	0.127347	7543.45	0.0112952	0.00107406	0.629274	4
1900	816.915	18.9291	7531.87	0.0112778	0.00107241	0.824938	4
1903	999.835	0.506124	7484.33	0.0112066	0.00106564	0.536234	5
1906	8699.17	19.1481	7401.52	0.0110827	0.00105385	0.436167	5
1913	8354.11	18.5431	7322.14	0.0109638	0.00104255	0.579135	7
1920	689.902	21.2055	7295.32	0.0109236	0.00103873	1.10911	9
1923	791.874	1.63565	7289.56	0.010915	0.00103791	0.339684	3
1926	1373.78	6.5077	7237.06	0.0108364	0.00103043	1.2342	10
1929	1716.76	20.8656	7093.05	0.0106208	0.00100993	1.64491	9
1932	1222.8	6.9504	7090.59	0.0106171	0.00100958	1.54157	9
1935	7202.91	17.6525	7076.11	0.0105954	0.00100752	0.482787	6
1941	10440.4	22.314	7064.87	0.0105786	0.00100592	0.579658	8
1946	715.906	4.14178	7048.45	0.010554	0.00100358	0.977903	6
1949	825.779	16.5613	6987.28	0.0104624	0.000994869	1.73807	11
1952	1716.75	23.2966	6875.53	0.0102951	0.000978958	0.473471	6
1955	11043.6	22.5553	6870.35	0.0102873	0.00097822	0.530165	8
1961	10745.4	22.5553	6673.31	0.00999227	0.000950165	0.578561	9
1967	1043.82	11.9024	6672.09	0.00999044	0.000949991	0.378574	4
1970	689.902	19.8504	6604.23	0.00988883	0.000940329	1.79152	9
1973	1140.79	12.5386	6572.77	0.00984173	0.00093585	1.31963	8
1976	2635.31	3.33579	6555.35	0.00981564	0.000933369	0.359885	4
1981	1269.82	14.8519	6481.84	0.00970557	0.000922903	2.11779	13
1984	1055.85	10.4013	6336.74	0.00948831	0.000902243	1.02335	7
1987	1234.82	22.9884	6261.1	0.00937505	0.000891473	3.07659	18
1990	10665.4	21.8307	6231.69	0.00933101	0.000887286	0.482793	6
1996	805.906	21.9514	6220.99	0.00931499	0.000885762	0.434979	5
1999	1422.83	0.321014	6209.6	0.00929793	0.000884141	0.385015	5
2002	873.868	19.3179	6200.45	0.00928423	0.000882838	0.871766	5
2005	1031.82	9.6445	6139.38	0.00919279	0.000874142	0.998391	11
2008	1165.83	1.99666	6125.71	0.00917232	0.000872196	0.421085	4
2011	1049.83	7.90108	6049.13	0.00905765	0.000861292	0.448483	5
2014	873.87	11.9024	5927.55	0.00887561	0.000843982	0.850125	6
2017	1610.79	7.78852	5884.46	0.00881109	0.000837846	1.10753	9
2020	1013.85	23.7034	5848.6	0.00875739	0.00083274	1.14579	6
2023	1357.81	4.81205	5843.84	0.00875026	0.000832063	0.590492	6
2026	1273.84	0.127347	5826.8	0.00872475	0.000829636	0.56362	5
2029	817.906	4.10059	5824.86	0.00872184	0.00082936	0.368636	5
2032	648.88	1.94456	5757.9	0.00862158	0.000819826	0.593667	9
2035	10970.5	22.266	5727.36	0.00857585	0.000815478	0.435031	6
2041	939.921	12.9614	5717.63	0.00856128	0.000814093	0.66459	4
2044	1502.79	19.8024	5709.14	0.00854857	0.000812884	0.871766	8
2047	11050.4	22.8922	5695.44	0.00852806	0.000810933	0.577207	6
2053	997.906	2.1017	5693.04	0.00852446	0.000810591	0.607151	4
2056	826.877	22.6521	5653.66	0.0084655	0.000804984	0.868846	4
2059	11647.5	23.0843	5642.8	0.00844924	0.000803438	0.286496	3
2065	6529.82	15.6434	5623.6	0.00842049	0.000800704	0.338771	4
2071	611.956	18.3493	5588.48	0.0083679	0.000795704	0.529789	4
2074	1275.83	12.6552	5566.63	0.00833518	0.000792593	2.19007	15
2077	801.894	0.461678	5510.31	0.00825085	0.000784574	0.435872	6
2080	1675.79	8.30456	5500.48	0.00823613	0.000783174	1.78622	11
2083	883.911	3.99833	5498.98	0.00823389	0.000782961	0.535455	3
2086	11738.4	23.3443	5378.78	0.00805391	0.000765846	0.715252	8
2091	780.899	6.99419	5354.83	0.00801805	0.000762436	0.307843	3
2094	1204.83	6.83947	5332.49	0.00798459	0.000759255	0.618454	7
2097	7877.01	19.2208	5309.61	0.00795034	0.000755997	0.484425	6
2102	1037.84	13.9641	5300.06	0.00793604	0.000754638	0.289929	3
2105	11684.5	23.2966	5299.84	0.00793571	0.000754606	0.714752	9
2110	691.809	22.8447	5239.83	0.00784585	0.000746062	0.337068	4
2113	7108.95	15.6918	5056.97	0.00757205	0.000720026	0.387144	4
2119	765.884	23.6067	5046.44	0.00755628	0.000718527	0.431154	3
2122	823.876	20.1406	5033.45	0.00753683	0.000716677	0.822989	6
2125	1357.79	0.272103	5009.01	0.00750023	0.000713197	0.339477	3
2128	1328.93	5.89655	5005.57	0.00749508	0.000712707	0.646137	4
2131	945.936	5.70301	4958.26	0.00742424	0.000705971	0.301363	3
2134	789.902	19.9473	4940.68	0.00739792	0.000703468	0.532341	3
2137	1624.88	9.39385	4920.1	0.0073671	0.000700538	1.91114	10
2140	1353.76	15.1626	4905.73	0.00734559	0.000698492	2.0205	10
2143	9044.2	19.6571	4896.02	0.00733105	0.000697109	0.580359	6
2150	9045.2	19.5116	4888.38	0.00731961	0.000696022	0.484368	6
2156	781.848	0.223338	4887.09	0.00731768	0.000695838	0.470581	3
2159	1391.88	6.6406	4879.28	0.00730598	0.000694726	1.09606	7
2162	1239.82	15.789	4876.91	0.00730243	0.000694388	0.72773	5
2165	881.84	23.4149	4838.25	0.00724455	0.000688884	0.377338	4
2168	8183.05	19.5599	4823.15	0.00722194	0.000686734	0.581128	6
2173	673.1	2.35156	4806.5	0.007197	0.000684363	0.971646	9
2176	1119.81	1.84082	4791.69	0.00717483	0.000682255	0.310454	3
2179	1105.84	23.8944	4776.93	0.00715273	0.000680153	1.19344	8
2182	656.894	2.19036	4757.26	0.00712328	0.000677352	0.28396	3
2185	1347.9	20.237	4755.26	0.00712028	0.000677068	1.54667	8
2188	996.861	0.461678	4675.38	0.00700067	0.000665694	0.536234	6
2191	11356.4	23.1315	4642.97	0.00695214	0.000661079	0.42454	5
2197	957.865	22.4591	4629.32	0.0069317	0.000659136	1.15851	7
2200	689.861	9.73571	4471.93	0.00669604	0.000636726	2.00563	12
2203	1610.79	19.7537	4466.01	0.00668717	0.000635883	1.16243	6
2206	1139.84	4.85405	4462.99	0.00668265	0.000635453	0.294099	3
2209	948.965	5.85318	4455.8	0.00667188	0.00063443	0.430862	4
2212	1431.82	22.3625	4447.48	0.00665943	0.000633245	0.869064	6
2215	1381.8	0.368896	4439.49	0.00664746	0.000632107	0.470581	7
2218	8489.08	20.0437	4378.93	0.00655678	0.000623485	0.435252	6
2223	5223.62	12.3972	4340.62	0.00649942	0.00061803	0.37615	4
2229	802.856	3.85709	4338.42	0.00649613	0.000617717	0.322958	3
2232	630.966	10.2855	4329.28	0.00648244	0.000616415	1.19561	9
2235	9350.22	19.9473	4328.61	0.00648144	0.00061632	0.483637	6
2241	1182.82	2.90707	4318.82	0.00646678	0.000614926	0.341369	3
2244	1340.92	2.552	4298.65	0.00643658	0.000612054	0.544816	4
2247	630.967	7.8563	4277.89	0.00640549	0.000609098	0.627752	9
2250	849.858	19.7537	4272.56	0.00639751	0.000608339	1.30531	8
2253	1541.75	0.461678	4268.47	0.00639139	0.000607757	0.536234	6
2256	997.867	1.94456	4253.05	0.0063683	0.000605561	0.348845	3
2259	1610.79	10.2855	4245.29	0.00635668	0.000604457	0.827508	6
2262	1523.78	16.8026	4235.19	0.00634155	0.000603018	0.68142	3
2265	672.884	16.7541	4232.17	0.00633703	0.000602588	1.78723	10
2268	1273.84	4.26569	4176.65	0.0062539	0.000594683	1.28947	8
2271	805.906	19.9955	4170.25	0.00624432	0.000593772	0.627629	3
2274	1269.81	18.1086	4148.62	0.00621193	0.000590692	1.35236	7
2277	1248.82	0.368896	4138.52	0.00619681	0.000589254	0.37915	5
2280	961.863	19.0996	4130.37	0.0061846	0.000588094	0.581983	4
2283	1148.88	7.78852	4085	0.00611667	0.000581634	0.44805	4
2286	1156.76	1.53452	4065.77	0.00608787	0.000578896	0.46998	3
2289	1219.76	10.1933	4060.64	0.00608019	0.000578166	0.462023	6
2292	1997.67	1.70353	4056.93	0.00607464	0.000577637	0.797939	9
2295	819.958	21.4944	4044.13	0.00605547	0.000575815	1.73707	9
2298	11646.5	23.2021	4039.77	0.00604894	0.000575194	0.570435	5
2304	711.949	21.4944	4012.75	0.00600848	0.000571347	0.576315	5
2307	1416.81	0.415846	4001.84	0.00599215	0.000569793	0.486652	7
2310	1049.83	0.321014	3989.99	0.0059744	0.000568106	0.335433	4
2313	826.88	2.552	3989.06	0.00597301	0.000567974	0.366691	3
2316	1102.83	0.321014	3967.9	0.00594133	0.000564961	0.470581	5
2319	7203.92	17.5319	3947.25	0.00591041	0.000562021	0.291	3
2325	795.917	19.0996	3943.79	0.00590523	0.000561528	0.533867	7
2328	11761.4	23.4149	3913.27	0.00585953	0.000557183	0.380377	4
2335	1247.8	3.13793	3899.33	0.00583866	0.000555198	0.509065	7
2338	8794.12	20.4299	3860.42	0.00578039	0.000549658	0.434779	5
2343	1005.77	2.552	3792.03	0.00567799	0.00053992	0.950635	8
2346	1280.9	17.5319	3758.95	0.00562846	0.00053521	1.01204	7
2349	923.947	5.70301	3703.86	0.00554597	0.000527366	0.301363	3
2352	1068.88	12.6552	3694.13	0.0055314	0.000525981	0.327662	3
2355	910.909	23.8944	3692.14	0.00552842	0.000525697	0.479638	5
2358	1445.77	21.9514	3684.89	0.00551756	0.000524665	1.63231	8
2361	993.84	0.506124	3662.42	0.00548392	0.000521466	0.536234	6
2364	5568.69	13.4359	3631.73	0.00543796	0.000517096	0.285227	3
2369	1364.74	2.1017	3583.71	0.00536606	0.000510259	0.455647	4
2372	1045.88	23.8944	3579.22	0.00535934	0.00050962	0.62301	7
2375	1045.89	17.9647	3532.08	0.00528875	0.000502908	1.15605	6
2378	788.861	2.24368	3475.59	0.00520417	0.000494864	0.615505	5
2381	1153.84	6.70755	3456.61	0.00517575	0.000492162	0.442463	5
2384	1045.89	15.4017	3420.53	0.00512172	0.000487025	1.05496	5
2387	1806.94	5.00105	3354.81	0.00502332	0.000477667	0.632937	5
2390	762.907	3.33579	3326.38	0.00498075	0.00047362	1.04835	7
2393	9789.26	21.686	3311.54	0.00495853	0.000471507	0.288454	3
2398	898.985	2.1017	3298.84	0.00493951	0.000469698	0.352031	4
2401	767.881	0.368896	3292.15	0.0049295	0.000468746	0.284653	3
2404	1060.95	20.5508	3289.05	0.00492485	0.000468304	0.386273	4
2407	1139.79	19.6089	3284.52	0.00491807	0.000467659	0.873569	6
2410	1348.82	2.1017	3281.98	0.00491427	0.000467298	0.388624	3
2413	1257.9	3.09901	3278.31	0.00490877	0.000466775	0.350549	4
2416	1427.8	7.10389	3210.84	0.00480775	0.000457169	0.39593	4
2419	1389.8	2.79365	3203.83	0.00479725	0.00045617	0.702973	5
2422	1445.77	19.7059	3201.85	0.00479428	0.000455889	1.16027	7
2425	1404.83	17.9647	3195.92	0.00478541	0.000455044	0.431417	5
2428	11675.5	23.8465	3194.69	0.00478356	0.000454869	0.384347	4
2434	956.823	15.2107	3194.34	0.00478304	0.000454819	1.20611	6
2437	865.861	2.35156	3161.27	0.00473352	0.000450111	0.905651	7
2440	1155.79	1.84082	3138.3	0.00469913	0.00044684	0.345664	3
2443	809.912	2.552	3128.36	0.00468424	0.000445425	0.294165	3
2446	9696.29	20.3821	3121.16	0.00467346	0.0004444	0.531899	5
2452	670.867	18.5916	3119.98	0.0046717	0.000444232	0.921216	6
2455	1255.79	20.9626	3113.77	0.0046624	0.000443347	0.485588	3
2458	821.925	19.5599	3112.2	0.00466005	0.000443124	0.825428	4
2461	822.932	20.1406	3111.8	0.00465945	0.000443067	0.338962	3
2464	5913.73	14.3971	3108.93	0.00465515	0.000442658	0.287933	3
2469	1168.83	7.06031	3104.64	0.00464873	0.000442048	1.145	7
2472	1191.82	0.461678	3093.59	0.00463218	0.000440474	0.319637	4
2475	9484.21	21.3506	3080.98	0.0046133	0.000438679	0.386537	5
2480	1351.77	0.272103	3038.08	0.00454906	0.000432571	0.339477	4
2483	1005.89	20.8656	3034.43	0.0045436	0.000432051	0.291126	3
2486	1295.82	21.4944	3001.79	0.00449473	0.000427403	0.578326	3
2489	1183.8	18.3014	2977.13	0.0044578	0.000423892	0.28854	3
2492	1183.8	12.256	2968.63	0.00444507	0.000422682	0.28282	3
2495	1011.84	1.20938	2963.79	0.00443783	0.000421993	0.28191	3
2498	1226.83	0.415846	2958.98	0.00443062	0.000421308	0.470581	7
2501	1318.82	15.45	2921.77	0.00437491	0.00041601	0.288755	3
2504	2195.28	1.43479	2902.24	0.00434566	0.000413229	0.36144	4
2507	931.899	18.6401	2891.22	0.00432916	0.00041166	0.386047	5
2510	1045.89	20.3821	2885.66	0.00432084	0.000410869	1.06251	6
2513	1881.75	14.5884	2881.82	0.00431509	0.000410322	0.382266	5
2516	1445.78	0.272103	2867.62	0.00429383	0.0004083	0.428732	5
2519	985.897	4.45238	2860.22	0.00428275	0.000407246	0.338391	3
2522	1517.76	16.8512	2852.3	0.00427089	0.000406119	0.777263	4
2525	1067.83	6.39748	2848.27	0.00426485	0.000405545	0.663129	5
2528	1079.83	19.1481	2833.48	0.00424271	0.000403439	0.340492	3
2531	909.901	6.90634	2827.54	0.00423381	0.000402593	0.614436	3
2534	689.903	17.0943	2826.19	0.00423179	0.000402401	0.487076	4
2537	689.902	23.5103	2810.57	0.0042084	0.000400177	0.289443	3
2540	694.931	15.547	2806.93	0.00420295	0.000399659	0.338771	3
2543	1228.98	23.7515	2803.15	0.00419729	0.000399121	0.28706	3
2546	1415.76	21.686	2796.22	0.00418692	0.000398134	0.626657	4
2549	1168.83	3.41562	2794.74	0.0041847	0.000397923	1.0894	7
2552	1619.7	1.99666	2782.03	0.00416567	0.000396113	0.64188	4
2555	872.881	10.1474	2748.01	0.00411473	0.00039127	0.366314	3
2558	1713.76	15.0195	2737.08	0.00409836	0.000389713	0.336086	3
2561	5188.63	10.7971	2736.98	0.00409821	0.000389699	0.371811	5
2565	1148.88	17.289	2723.31	0.00407774	0.000387753	0.340764	4
2568	737.937	17.0458	2719.38	0.00407186	0.000387193	0.340516	4
2571	711.951	11.5472	2718.48	0.00407051	0.000387065	0.28362	3
2574	1053.85	23.6544	2702.1	0.00404598	0.000384733	0.337283	3
2577	1395.82	6.90634	2683.97	0.00401884	0.000382151	0.398101	5
2580	1077.84	14.0125	2675.7	0.00400645	0.000380974	0.289688	3
2583	1089.86	1.73768	2667.99	0.00399491	0.000379876	0.308109	3
2586	1601.73	1.80625	2653.32	0.00397294	0.000377787	0.309102	3
2589	9695.27	20.5508	2633.28	0.00394294	0.000374934	0.627165	5
2594	779.869	2.79365	2614.2	0.00391437	0.000372217	0.646476	6
2597	879.841	1.14686	2612.25	0.00391145	0.00037194	0.309176	3
2600	989.8	14.1088	2604.7	0.00390014	0.000370865	0.385751	5
2603	9790.27	21.5421	2600.58	0.00389397	0.000370278	0.335469	4
2608	1409.74	9.34869	2573.62	0.00385361	0.000366439	0.996669	6
2611	1399.84	1.53452	2572.92	0.00385256	0.00036634	0.30227	3
2614	654.938	2.94529	2561.14	0.00383492	0.000364662	0.381263	4
2617	1803.75	18.5916	2552.3	0.00382168	0.000363404	1.20478	6
2620	680.893	18.5431	2547.13	0.00381394	0.000362668	0.435436	6
2623	11725.4	23.2966	2523.73	0.0037789	0.000359336	0.42454	3
2628	956.821	21.686	2514.76	0.00376547	0.000358059	0.674996	5
2631	1255.79	6.20027	2506.39	0.00375294	0.000356867	0.526472	4
2634	855.902	12.1149	2463.08	0.00368809	0.0003507	0.329563	3
2637	1313.8	5.44632	2452.57	0.00367235	0.000349204	0.298663	3
2640	1048.95	7.8563	2442.85	0.0036578	0.00034782	0.314686	3
2643	911.908	6.9504	2439.28	0.00365245	0.000347312	0.704744	5
2646	1270.81	23.799	2431.92	0.00364143	0.000346264	0.334358	4
2649	905.824	3.65611	2426.16	0.00363281	0.000345444	0.759659	5
2652	9139.18	20.9626	2406.8	0.00360382	0.000342687	0.339367	4
2656	966.976	14.0606	2400.71	0.0035947	0.00034182	0.288521	3
2659	1279.84	1.94456	2399.32	0.00359262	0.000341622	0.348845	3
2662	1031.82	7.45619	2383.09	0.00356832	0.000339311	0.441995	4
2665	1358.78	23.7515	2374.86	0.00355599	0.000338139	0.28706	3
2668	1146.81	18.9291	2373.32	0.00355369	0.00033792	0.387483	3
2671	975.869	23.0361	2369.8	0.00354842	0.000337419	0.858464	4
2674	1486.81	18.5431	2337.97	0.00350076	0.000332887	1.25297	7
2677	781.961	23.3443	2337.41	0.00349992	0.000332807	0.475837	5
2680	1187.85	2.24368	2330.43	0.00348947	0.000331813	0.504646	3
2683	948.965	15.8374	2311.72	0.00346145	0.000329149	0.676667	3
2686	1463.82	15.1147	2306.67	0.00345389	0.00032843	0.430851	6
2689	1342.81	6.90634	2279.16	0.0034127	0.000324513	0.35335	3
2692	1307.86	13.9161	2268.16	0.00339623	0.000322947	0.672345	5
2695	1463.82	18.6881	2239.47	0.00335327	0.000318862	0.482871	6
2698	1363.83	12.3972	2222.64	0.00332807	0.000316466	0.329356	4
2701	872.881	20.4299	2188.96	0.00327764	0.00031167	0.628661	3
2704	855.901	6.90634	2179.95	0.00326414	0.000310388	0.309056	3
2707	1439.8	8.46529	2172.97	0.00325369	0.000309394	0.323252	3
2710	10055.3	21.2055	2146.64	0.00321427	0.000305645	0.435568	5
2716	1517.76	20.2851	2123.59	0.00317975	0.000302363	0.289333	3
2719	1101.83	0.561542	2106.77	0.00315457	0.000299968	0.536234	3
2722	994.974	12.4912	2106.72	0.00315449	0.000299961	0.281306	3
2725	11755.4	23.4149	2088.49	0.0031272	0.000297365	0.473471	4
2730	872.882	17.4838	2072.14	0.00310272	0.000295037	0.339448	3
2733	1502.79	23.6067	2070.5	0.00310026	0.000294804	0.480355	4
2736	1157.84	6.00501	2059.86	0.00308433	0.000293289	0.61062	3
2739	1139.83	10.5647	2055.19	0.00307734	0.000292624	0.602072	3
2742	1427.8	15.1626	2048.56	0.00306741	0.00029168	0.286077	3
2745	2344.68	23.2966	2039.11	0.00305326	0.000290334	0.378165	4
2748	995.925	21.3029	2034.57	0.00304646	0.000289688	0.290573	3
2751	746.895	1.24099	2022.84	0.0030289	0.000288018	0.285677	3
2754	8184.05	19.4149	2022.74	0.00302875	0.000288004	0.436639	5
2759	1141.83	5.74613	2019.69	0.00302418	0.000287569	0.603677	3
2762	1192.82	0.272103	2001.86	0.00299748	0.000285031	0.294294	3
2765	1107.79	23.6067	1996.7	0.00298976	0.000284296	1.14584	6
2768	1213.85	21.3506	1986.94	0.00297514	0.000282906	0.28821	3
2771	8049.08	17.7012	1985.36	0.00297278	0.000282681	0.385943	3
2776	10134.3	22.0482	1984.06	0.00297083	0.000282496	0.337907	3
2780	1161.81	19.0996	1977.94	0.00296167	0.000281625	0.340249	3
2783	1314.44	11.7839	1968.01	0.0029468	0.000280211	0.850376	4
2786	1394.82	5.3609	1965.86	0.00294358	0.000279905	0.943155	6
2789	1013.86	0.321014	1958.26	0.0029322	0.000278823	0.428732	6
2792	640.901	0.506124	1951.12	0.00292151	0.000277806	0.470581	3
2795	1209.85	0.223338	1933.85	0.00289565	0.000275347	0.470581	3
2798	1192.82	23.8944	1933.44	0.00289503	0.000275289	0.669407	5
2801	1351.79	21.2055	1897.74	0.00284158	0.000270206	1.01724	5
2804	835.886	17.4838	1866.34	0.00279456	0.000265735	0.339448	3
2807	871.848	5.44632	1862.1	0.00278821	0.000265131	0.298663	3
2810	1353.76	23.799	1855.86	0.00277887	0.000264243	0.528853	4
2813	1347.9	9.14508	1853.49	0.00277532	0.000263905	0.44919	4
2816	905.778	1.90967	1845.4	0.00276321	0.000262753	0.311269	3
2819	1233.8	11.1476	1834.74	0.00274724	0.000261236	0.327784	3
2822	1077.81	12.5386	1825.85	0.00273393	0.00025997	0.28128	3
2825	1014.85	7.8563	1818.35	0.0027227	0.000258902	0.85989	5
2828	1059.86	23.7034	1814.06	0.00271628	0.000258291	0.43203	4
2831	1244.83	22.5069	1804	0.00270122	0.000256859	0.288506	3
2834	1681.81	16.9483	1803.4	0.00270032	0.000256773	0.778965	5
2837	965.936	19.0511	1798.39	0.00269282	0.00025606	0.581983	3
2840	11275.5	22.6521	1793.8	0.00268594	0.000255406	0.337181	4
2844	1058.81	9.30338	1781.19	0.00266706	0.000253611	0.453415	4
2847	842.927	19.4631	1770.56	0.00265115	0.000252097	0.291007	3
2850	961.84	19.0996	1764	0.00264132	0.000251163	0.581983	4
2853	1190.82	11.5001	1757.07	0.00263095	0.000250177	0.378007	4
2856	1332.8	0.321014	1756.56	0.00263018	0.000250104	0.385015	4
2859	11051.4	22.7966	1713.17	0.00256521	0.000243926	0.337357	4
2864	1302.85	14.8996	1710.24	0.00256082	0.000243509	0.477782	3
2867	877.848	16.2496	1707.04	0.00255603	0.000243053	0.338954	3
2870	1551.74	9.05507	1705.6	0.00255388	0.000242848	0.315551	4
2873	1155.8	19.4631	1699.02	0.00254402	0.000241911	0.580731	3
2876	1463.82	23.0843	1685.94	0.00252444	0.000240049	0.334374	4
2879	11713.5	23.7034	1678.33	0.00251304	0.000238965	1.00123	6
2884	9351.23	19.8504	1678.27	0.00251295	0.000238957	0.482594	3
2889	956.823	13.1036	1675.08	0.00250818	0.000238503	0.284555	3
2892	1536.73	13.2461	1656.05	0.00247968	0.000235793	0.28504	3
2895	676.884	22.4108	1654.17	0.00247687	0.000235525	0.912423	5
2898	1267.82	7.78852	1646.34	0.00246514	0.000234411	0.532317	3
2901	1193.89	22.7477	1627.4	0.00243678	0.000231714	0.33737	3
2904	7548.96	18.0613	1621.26	0.00242759	0.00023084	0.288291	3
2908	1169.86	8.55813	1602.84	0.00240001	0.000228217	0.547207	3
2911	1067.83	3.09901	1595.61	0.00238918	0.000227188	0.514145	3
2914	1361.83	9.30338	1586.02	0.00237482	0.000225822	0.317176	3
2917	11357.5	23.0361	1578.84	0.00236407	0.0002248	0.476045	4
2923	1192.81	21.2055	1565.55	0.00234417	0.000222907	0.529885	4
2926	4299.42	8.3964	1558	0.00233287	0.000221832	0.368829	3
2929	1373.78	18.8809	1556.33	0.00233037	0.000221595	0.290013	3
2932	724.938	12.1617	1551.28	0.00232281	0.000220876	0.613369	5
2935	1381.8	15.6434	1531.21	0.00229275	0.000218018	0.627655	3
2938	1077.81	14.0125	1517.06	0.00227157	0.000216003	0.289688	3
2941	11101.6	22.5553	1514.02	0.00226702	0.000215571	0.337538	4
2947	9140.18	20.8174	1506.88	0.00225632	0.000214554	0.291723	3
2951	1011.85	9.34869	1480.79	0.00221726	0.000210839	0.636209	4
2954	881.916	3.4964	1479.69	0.00221561	0.000210682	0.279868	3
2957	1624.88	14.9474	1479.4	0.00221518	0.000210641	0.383645	4
2960	6764.91	14.5884	1474.86	0.00220838	0.000209995	0.334792	4
2966	830.885	0.321014	1474.39	0.00220768	0.000209928	0.385015	5
2969	1091.84	23.7034	1470.93	0.00220249	0.000209435	0.289601	3
2972	1675.79	10.4946	1451.26	0.00217304	0.000206635	0.373205	3
2975	1157.92	21.4467	1445.28	0.00216409	0.000205783	0.287063	3
2978	1275.83	5.78912	1437.37	0.00215224	0.000204657	0.343643	3
2981	1014.85	6.55168	1431.16	0.00214294	0.000203773	0.265261	3
2984	10666.4	21.7343	1429.96	0.00214115	0.000203602	0.33577	4
2989	689.861	23.5103	1427.84	0.00213797	0.0002033	0.289443	3
2992	1002.83	0.368896	1423.83	0.00213197	0.000202729	0.335433	4
2995	7538.12	17.289	1418.04	0.0021233	0.000201905	0.291832	3
2998	707.885	19.5599	1404.61	0.00210319	0.000199992	0.29172	3
3001	1551.74	23.462	1402.75	0.00210041	0.000199728	0.287442	3
3004	1214.85	22.1208	1402.74	0.00210039	0.000199726	0.434938	3
3007	1635.76	15.1147	1399.73	0.00209588	0.000199298	0.285928	3
3010	943.94	19.4631	1389.86	0.0020811	0.000197892	0.338965	3
3013	1597.84	6.6406	1383.91	0.0020722	0.000197045	0.355265	3
3016	1353.76	21.399	1379.47	0.00206555	0.000196413	0.483576	3
3019	1264.77	2.6441	1377.53	0.00206264	0.000196137	0.373247	4
3022	1297.78	0.415846	1369.67	0.00205087	0.000195018	0.277789	3
3025	791.898	7.54409	1368.84	0.00204963	0.000194899	0.30926	3
3028	4280.45	8.46529	1362.58	0.00204026	0.000194008	0.416944	5
3032	1167.75	17.2404	1359.59	0.00203578	0.000193582	0.340764	4
3035	1035.84	13.9641	1350.35	0.00202194	0.000192267	0.289929	3
3038	712.986	2.90707	1346.32	0.00201591	0.000191693	0.303871	3
3041	1452.75	3.65611	1337.84	0.00200321	0.000190485	0.279803	3
3044	1263.79	2.6441	1331.51	0.00199373	0.000189584	0.370287	3
3047	1881.75	22.2178	1325.6	0.00198488	0.000188743	0.291088	3
3050	1231.85	7.99033	1313.66	0.00196701	0.000187043	0.314257	3
3053	1346.75	17.9167	1303.67	0.00195205	0.00018562	0.577656	3
3056	916.927	2.70028	1293.06	0.00193616	0.00018411	0.2985	3
3059	1307.86	9.94124	1289.69	0.00193112	0.00018363	0.365947	3
3062	1249.79	19.7059	1289.46	0.00193077	0.000183597	0.484697	3
3065	11757.4	23.2491	1285.94	0.0019255	0.000183096	0.475837	4
3072	1265.77	4.26569	1271.76	0.00190427	0.000181077	0.330568	3
3075	5575.85	11.0541	1270.7	0.00190268	0.000180926	0.375028	4
3078	1399.84	4.85405	1269.31	0.0019006	0.000180728	0.294099	3
3081	689.861	17.0458	1247.28	0.00186761	0.000177591	0.487076	3
3084	5207.6	10.7971	1238.48	0.00185444	0.000176338	0.325378	3
3087	7475.95	17.2404	1237.91	0.00185358	0.000176257	0.437808	4
3090	8355.1	18.3977	1220.36	0.0018273	0.000173758	0.291439	3
3097	1174.85	18.4465	1209.64	0.00181125	0.000172232	0.291439	3
3100	1010.85	6.75135	1205.87	0.00180561	0.000171695	0.575467	3
3103	1392.88	14.4933	1202	0.00179981	0.000171144	0.287128	3
3106	1458.48	18.8329	1187.57	0.00177821	0.00016909	0.385852	3
3109	1071.82	10.8438	1180.04	0.00176693	0.000168017	0.325969	3
3112	670.869	0.415846	1173.67	0.00175739	0.00016711	0.420999	4
3115	911.908	5.14921	1171.91	0.00175476	0.00016686	0.295643	3
3118	1179.89	6.75135	1171.67	0.0017544	0.000166826	0.398547	3
3121	8700.15	19.002	1165.91	0.00174577	0.000166006	0.341059	3
3127	1509.8	16.7541	1161.13	0.00173862	0.000165325	0.339698	3
3130	1319.89	12.5852	1156.48	0.00173165	0.000164663	0.420992	3
3133	1997.67	9.00967	1147.43	0.0017181	0.000163374	0.497238	3
3136	1535.76	16.8512	1134.31	0.00169846	0.000161506	0.340015	3
3139	819.936	21.5421	1134.15	0.00169822	0.000161484	0.383297	3
3142	1281.85	18.7844	1122.33	0.00168052	0.000159801	0.289596	3
3145	1582.98	0.461678	1122.28	0.00168044	0.000159793	0.319637	3
3148	11677.5	23.5587	1120.74	0.00167814	0.000159574	0.571859	3
3152	7494.92	17.289	1092.62	0.00163603	0.00015557	0.291832	3
3157	655.941	14.5407	1080.93	0.00161853	0.000153906	0.334965	4
3160	8490.08	19.8504	1048.21	0.00156954	0.000149247	0.338751	4
3163	778.872	2.04937	1030.04	0.00154233	0.00014666	0.349486	4
3166	1819.72	15.9339	1025.69	0.00153582	0.000146041	0.28984	3
3169	1057.82	21.7343	1020.75	0.00152842	0.000145337	0.289654	3
3172	617.746	15.9339	1013.88	0.00151813	0.000144359	0.28984	3
3175	1069.83	22.6521	1009.57	0.00151168	0.000143745	0.482914	3
3178	655.94	22.2178	1006.03	0.00150638	0.000143241	0.291088	3
3181	3918.46	6.20027	995.64	0.00149082	0.000141762	0.261237	3
3185	5823.69	11.9495	985.08	0.00147501	0.000140259	0.378574	4
3188	860.851	6.5077	982.98	0.00147186	0.00013996	0.309303	3
3191	845.809	20.9626	948.58	0.00142035	0.000135062	0.439089	3
3194	684.889	15.8374	937.7	0.00140406	0.000133512	0.434812	6
3197	643.909	3.4964	935.03	0.00140007	0.000133132	0.481168	5
3200	901.863	20.9141	924.36	0.00138409	0.000131613	0.292165	3
3203	724.938	15.547	914.45	0.00136925	0.000130202	0.338771	3
3206	1009.85	18.4465	912.16	0.00136582	0.000129876	0.435632	3
3209	725.936	17.8694	911.78	0.00136525	0.000129822	0.38266	4
3212	4477.59	7.61027	908.38	0.00136016	0.000129338	0.441995	4
3216	630.908	21.6383	905.61	0.00135601	0.000128943	0.286969	3
3219	676.885	0.506124	894.93	0.00134002	0.000127423	0.420999	3
3222	11645.5	23.3443	886.12	0.00132683	0.000126168	0.713807	4
3226	11737.4	23.462	884.55	0.00132448	0.000125945	0.619036	4
3231	1271.77	8.19238	882.35	0.00132119	0.000125632	0.53862	3
3234	1997.67	20.9141	881.46	0.00131985	0.000125505	0.340403	3
3237	622.94	22.9884	869.13	0.00130139	0.000123749	0.335642	4
3240	627.984	7.78852	869.04	0.00130126	0.000123736	0.994543	5
3243	1158.84	17.0943	858.59	0.00128561	0.000122249	0.486031	3
3246	4153.62	5.10715	854.2	0.00127903	0.000121623	0.295843	3
3249	1244.83	13.6509	850.06	0.00127284	0.000121034	0.336307	3
3252	5624.6	13.5309	837.92	0.00125466	0.000119305	0.335175	3
3255	715.81	4.14178	800.18	0.00119815	0.000113932	0.370847	3
3258	10135.3	22.1688	778.4	0.00116554	0.000110831	0.483739	3
3262	1016.92	22.0482	760.67	0.00113899	0.000108306	0.386304	3
3265	724.937	7.30201	697.88	0.00104497	9.93662e-05	0.263063	3
3268	642.905	19.6571	672.18	0.00100649	9.57069e-05	0.776649	5
3271	4585.64	8.14728	636.4	0.000952912	9.06125e-05	0.404741	4
3275	10477.3	22.314	593.67	0.000888931	8.45284e-05	0.289989	3
3279	11784.3	23.2966	558.13	0.000835715	7.94681e-05	0.377463	3
3282	1767.69	23.3443	553.31	0.000828498	7.87819e-05	0.329655	3
3285	616.924	19.1481	546.23	0.000817897	7.77738e-05	0.388452	3
3288	5803.72	11.9024	521.21	0.000780433	7.42114e-05	0.331639	3
3292	8086.02	17.8694	507.89	0.000760488	7.23148e-05	0.382727	4
3296	616.925	20.5995	505.14	0.000756371	7.19233e-05	0.824762	4
3299	5914.74	14.4451	501.81	0.000751384	7.14491e-05	0.384691	3
3303	11100.5	22.4591	491.04	0.000735258	6.99157e-05	0.385727	3
3309	792.901	22.94	480.18	0.000718997	6.83694e-05	0.288019	3
3312	11777.3	23.2966	471.02	0.000705281	6.70652e-05	0.377463	3
3316	6567.77	15.789	467.41	0.000699876	6.65512e-05	0.388057	3
3320	633.97	8.19238	415.07	0.000621504	5.90989e-05	0.358966	4
3323	3372.76	21.3506	404.69	0.000605962	5.76209e-05	0.28821	3
3326	10093.3	21.3506	376.08	0.000563123	5.35473e-05	0.28821	3
3330	627.933	23.6067	367.17	0.000549781	5.22787e-05	0.28971	3
3333	4256.51	9.30338	363.76	0.000544675	5.17932e-05	0.317176	3
3336	1413.53	6.6406	362.37	0.000542594	5.15953e-05	0.311735	3
3339	10726.3	21.9031	348.73	0.00052217	4.96532e-05	0.531714	4
3343	5459.74	10.8438	310.29	0.000464612	4.418e-05	0.560668	3
3348	1499.79	17.2404	298.56	0.000447048	4.25098e-05	0.292892	3
3351	5605.63	13.5309	291.82	0.000436956	4.15502e-05	0.334508	3
3354	7131.97	16.7057	286.91	0.000429604	4.08511e-05	0.337527	3
3357	4542.61	7.74381	283.19	0.000424034	4.03214e-05	0.311552	4
3360	8221	19.5599	253.82	0.000380057	3.61396e-05	0.29172	3
3363	4240.59	6.79544	216.84	0.000324685	3.08743e-05	0.31008	3
3366	6543.84	16.2977	187.03	0.000280049	2.66299e-05	0.33654	3

## Sheet: Fig 9b-tsRNA AlkB treated
	Mass	RT	Vol	RA	FA	RTSpan	NumDetected
0	731.934	1.07158	1.9524e+08	100	16.239	23.9494	937
3	921.917	0.996783	9.09404e+07	46.5788	7.56393	23.9494	934
6	715.957	1.04794	6.06189e+07	31.0485	5.04195	23.9494	935
9	771.926	0.996783	4.35314e+07	22.2964	3.62071	23.9494	932
12	737.951	0.950303	4.09354e+07	20.9667	3.40478	23.9494	920
15	915.901	1.93019	3.78452e+07	19.384	3.14776	23.9095	929
18	1111.9	0.977084	3.30767e+07	16.9416	2.75114	23.9494	934
21	647.915	0.950303	2.74491e+07	14.0592	2.28307	23.9494	932
24	905.94	1.02576	2.43352e+07	12.4643	2.02407	23.9494	932
27	749.908	1.02576	2.28388e+07	11.6978	1.89961	23.9494	934
30	765.91	1.45233	2.26845e+07	11.6188	1.88678	23.8702	929
33	1105.88	1.82281	2.15912e+07	11.0588	1.79584	23.9095	548
36	609.939	1.19556	2.0968e+07	10.7396	1.74401	20.0915	699
39	1027.88	0.977084	1.97413e+07	10.1113	1.64197	23.9494	930
42	955.893	1.95684	1.86597e+07	9.55734	1.55201	23.9095	928
45	653.932	0.950303	1.57334e+07	8.05849	1.30862	23.9494	891
48	687.908	15.232	1.40653e+07	7.2041	1.16987	23.9494	923
51	837.898	1.02576	1.39523e+07	7.14626	1.16048	23.9494	929
54	1021.86	11.6262	1.39091e+07	7.12413	1.15689	23.9494	926
57	961.91	1.02576	1.27835e+07	6.5476	1.06326	23.9494	929
60	683.882	15.2528	1.26014e+07	6.45431	1.04811	23.8303	920
63	939.897	21.476	1.25607e+07	6.43347	1.04473	23.9494	918
66	927.934	0.950303	1.24121e+07	6.35738	1.03237	23.9494	920
69	749.932	1.1701	1.17998e+07	6.04374	0.981442	23.7505	853
72	871.874	11.595	1.16747e+07	5.9797	0.971042	23.8303	925
75	735.955	15.5986	1.11356e+07	5.70354	0.926196	21.3249	579
78	755.949	0.977084	1.09117e+07	5.58887	0.907575	23.9494	930
81	899.923	1.19556	1.05854e+07	5.42177	0.88044	23.6707	921
84	750.905	1.04794	1.02411e+07	5.2454	0.851799	23.9494	820
87	724.917	15.1994	9.67237e+06	4.9541	0.804495	23.5752	390
90	777.944	0.950303	9.33149e+06	4.7795	0.776142	23.9494	890
93	831.882	11.595	9.01996e+06	4.61994	0.750231	23.5912	913
96	877.891	0.996783	8.86233e+06	4.5392	0.73712	23.9494	929
99	933.874	1.93019	7.71321e+06	3.95064	0.641543	23.8303	926
102	1295.86	12.9778	7.62072e+06	3.90326	0.63385	23.483	909
105	753.879	15.5986	7.2791e+06	3.72829	0.605435	20.9864	718
108	873.865	15.1257	6.5896e+06	3.37513	0.548087	23.9095	832
111	801.928	1.02576	6.42235e+06	3.28947	0.534176	23.9494	928
114	615.92	1.93019	6.26771e+06	3.21026	0.521314	12.0398	313
117	1124.85	1.95684	6.21892e+06	3.18527	0.517256	23.8702	920
120	1090.91	11.7203	5.79558e+06	2.96844	0.482045	23.8303	871
123	843.916	23.7976	5.66221e+06	2.90013	0.470951	20.7688	803
126	747.908	11.7831	5.14908e+06	2.63731	0.428273	20.9187	393
129	1005.89	12.9994	4.90788e+06	2.51377	0.408211	23.7505	897
132	695.964	1.04794	4.85906e+06	2.48877	0.40415	22.9969	906
135	1061.86	11.595	4.80572e+06	2.46144	0.399713	23.9095	923
138	1217.86	0.977084	4.58982e+06	2.35086	0.381756	23.9494	919
141	720.922	11.7519	4.48475e+06	2.29705	0.373017	23.9494	924
144	945.932	0.977084	4.23378e+06	2.1685	0.352142	23.9494	923
147	693.925	23.2772	4.13317e+06	2.11697	0.343774	20.7688	800
150	940.889	22.6251	4.11406e+06	2.10718	0.342185	23.9494	869
153	1145.88	11.5532	4.01807e+06	2.05802	0.334201	23.7904	920
156	1067.87	15.6526	3.79066e+06	1.94154	0.315286	21.6217	832
159	1057.83	11.6262	3.43377e+06	1.75875	0.285603	22.9317	896
162	667.905	15.5777	3.43223e+06	1.75796	0.285474	21.9154	847
165	747.863	11.8045	3.38001e+06	1.73121	0.281131	20.9187	393
168	1139.86	0.898897	3.3241e+06	1.70257	0.27648	23.9494	774
171	1039.84	11.6994	3.04632e+06	1.5603	0.253376	23.8702	924
174	669.906	15.5777	2.95065e+06	1.5113	0.245419	20.561	685
177	1106.89	12.8484	2.94558e+06	1.5087	0.244998	23.7283	385
180	843.916	0.950303	2.93688e+06	1.50424	0.244274	1.14167	26
183	789.898	0.977084	2.90443e+06	1.48762	0.241574	23.9494	916
186	1212.85	11.595	2.83208e+06	1.45057	0.235557	23.7176	763
189	867.849	11.7519	2.76605e+06	1.41674	0.230065	22.6814	824
192	957.888	11.6785	2.74973e+06	1.40839	0.228707	23.6707	920
195	669.86	15.5986	2.70634e+06	1.38616	0.225099	19.0382	550
198	1317.81	15.5777	2.61627e+06	1.34003	0.217607	23.7904	825
201	784.881	1.98272	2.56025e+06	1.31134	0.212948	23.4477	847
204	1295.82	11.8256	2.5417e+06	1.30184	0.211405	20.4899	573
207	889.843	11.5739	2.53508e+06	1.29845	0.210854	23.8702	914
210	1096.93	11.7831	2.50696e+06	1.28404	0.208515	23.9494	780
213	1045.85	0.950303	2.48253e+06	1.27153	0.206483	23.9095	858
216	661.95	11.8256	2.45248e+06	1.25614	0.203984	17.1191	359
219	799.922	1.14474	2.4198e+06	1.2394	0.201265	14.2845	423
222	805.903	1.93019	2.4024e+06	1.23049	0.199819	21.9844	354
225	663.844	12.3194	2.30855e+06	1.18242	0.192012	19.0382	435
228	857.889	15.1994	2.27082e+06	1.1631	0.188875	20.4833	760
231	1063.85	11.6785	2.23705e+06	1.14579	0.186065	20.9035	537
234	1229.82	12.2026	2.15086e+06	1.10165	0.178897	23.9494	858
237	767.905	1.45233	2.08932e+06	1.07013	0.173779	23.7106	893
240	931.83	1.42638	2.0273e+06	1.03837	0.16862	22.3442	685
243	771.88	12.1496	2.00983e+06	1.02942	0.167167	23.8303	863
246	855.878	0.898897	2.00502e+06	1.02695	0.166767	23.9095	808
249	693.925	0.950303	1.95842e+06	1.00308	0.16289	1.11656	22
252	725.92	11.6262	1.92744e+06	0.987216	0.160314	20.7179	522
255	935.871	1.55683	1.92004e+06	0.983426	0.159698	22.6844	667
258	717.955	1.14474	1.82683e+06	0.935686	0.151946	11.4701	244
261	1401.83	15.5777	1.8105e+06	0.92732	0.150587	23.8646	358
264	821.92	15.6526	1.80521e+06	0.924614	0.150148	19.1339	507
267	921.869	11.7519	1.77723e+06	0.910283	0.147821	23.7904	576
270	1280.89	11.595	1.76924e+06	0.906189	0.147156	22.9317	891
273	954.977	15.5986	1.7154e+06	0.87861	0.142677	21.0313	681
276	1247.82	11.8045	1.71115e+06	0.876436	0.142324	21.1655	751
279	1105.84	12.2241	1.66595e+06	0.853285	0.138565	23.5546	538
282	861.913	15.1257	1.65599e+06	0.848183	0.137736	20.6135	738
285	735.927	11.8045	1.61979e+06	0.829639	0.134725	21.3249	468
288	1079.83	11.6994	1.61676e+06	0.828089	0.134473	23.9095	914
291	645.955	12.1709	1.61661e+06	0.828011	0.134461	14.4097	317
294	1163.8	12.9028	1.58949e+06	0.814124	0.132205	21.8897	750
297	1201.89	23.1988	1.55101e+06	0.794414	0.129005	20.3544	605
300	605.927	0.924204	1.52893e+06	0.783104	0.127168	0.227308	6
303	1147.87	11.5532	1.4595e+06	0.747543	0.121393	23.6309	902
306	759.897	0.950303	1.44861e+06	0.741966	0.120488	1.09166	24
309	1196.87	12.2982	1.43832e+06	0.736693	0.119631	23.6707	745
312	1386.85	15.6202	1.43125e+06	0.733075	0.119044	23.6707	805
315	855.897	10.8449	1.39383e+06	0.713907	0.115931	11.1601	409
318	701.855	11.8045	1.37898e+06	0.7063	0.114696	21.3786	765
321	1407.85	23.379	1.35476e+06	0.693896	0.112682	19.9974	685
324	989.904	11.6576	1.34176e+06	0.687238	0.1116	22.7261	539
327	1311.8	1.60966	1.30791e+06	0.669901	0.108785	23.6309	329
330	1329.84	0.924204	1.26288e+06	0.646837	0.10504	23.137	544
333	1043.86	13.2288	1.25899e+06	0.644844	0.104716	18.4662	284
336	1312.8	11.5325	1.25746e+06	0.644061	0.104589	22.4351	560
339	1011.91	23.379	1.23022e+06	0.630108	0.102323	8.08718	163
342	1167.82	15.5777	1.22423e+06	0.627037	0.101824	20.5872	577
345	1402.83	13.0533	1.21601e+06	0.622827	0.101141	23.483	570
348	1130.87	15.3291	1.18494e+06	0.606914	0.0985566	22.182	353
351	1012.91	15.2742	1.18455e+06	0.606714	0.0985241	21.0344	613
354	795.91	0.924204	1.16719e+06	0.597826	0.0970809	0.242436	7
357	1507.8	15.7716	1.15427e+06	0.591206	0.0960059	20.7179	684
360	675.878	0.924204	1.13017e+06	0.578861	0.0940011	1.06611	20
363	934.873	1.93019	1.12322e+06	0.575302	0.0934231	23.6258	409
366	977.838	15.1047	1.10059e+06	0.563712	0.0915411	11.0434	245
369	883.908	0.924204	1.09382e+06	0.560245	0.0909781	1.06611	23
372	979.881	15.232	1.06854e+06	0.547296	0.0888753	23.9273	784
375	1205.83	2.02297	1.03935e+06	0.532344	0.0864472	19.4143	489
378	1065.88	12.2026	1.02326e+06	0.524104	0.0851092	22.9317	467
381	1301.83	12.9243	1.01919e+06	0.522022	0.084771	20.3804	680
384	1419.8	15.1676	1007069	0.515811	0.0837625	22.9077	674
387	973.815	12.1709	1.00325e+06	0.513855	0.0834448	23.5912	551
390	759.897	23.8203	994234	0.509238	0.082695	10.5246	309
393	1111.86	11.8256	993203	0.50871	0.0826092	20.6437	655
396	961.861	12.2558	988861	0.506485	0.082248	20.7179	682
399	615.955	0.950303	983557	0.503769	0.0818069	1.07666	11
402	1055.84	0.950303	973998	0.498873	0.0810118	15.8938	342
405	973.865	2.24921	971020	0.497348	0.0807642	23.6446	461
408	891.839	15.6526	962144	0.492801	0.0800259	21.6482	602
411	689.899	23.2998	956300	0.489808	0.0795398	13.4267	285
414	855.897	16.7202	940605	0.481769	0.0782344	7.44908	288
417	711.891	0.924204	907382	0.464753	0.075471	0.242436	7
420	1485.8	12.9243	897370	0.459625	0.0746383	23.483	473
423	1033.9	0.924204	878264	0.449839	0.0730492	1.06611	19
426	1501.78	16.0543	856189	0.438532	0.0712131	23.5546	334
429	1045.88	11.2567	855921	0.438395	0.0711908	23.3025	524
432	895.86	11.5739	819175	0.419574	0.0681345	21.4055	580
435	949.88	0.924204	803053	0.411316	0.0667936	1.06611	16
438	781.84	1.93019	755161	0.386786	0.0628102	15.566	273
441	1253.83	16.1196	741669	0.379876	0.061688	13.2672	378
444	1502.78	11.8469	717738	0.367619	0.0596976	22.6616	577
447	645.919	0.924204	688691	0.352741	0.0572816	0.242436	7
450	939.918	1.42638	674075	0.345255	0.0560659	4.65651	140
453	977.884	15.1047	656007	0.336001	0.0545631	11.0434	245
456	974.863	11.8469	639672	0.327634	0.0532044	23.8303	457
459	1417.81	11.6785	628598	0.321962	0.0522834	22.6322	372
462	735.958	1.02576	614350	0.314665	0.0510983	1.50142	18
465	1323.83	22.9733	586936	0.300623	0.0488181	11.3694	352
468	627.872	0.924204	575191	0.294608	0.0478412	0.227308	6
471	789.926	8.94778	568553	0.291208	0.0472891	10.4776	191
474	747.929	9.97932	561213	0.287448	0.0466786	20.9187	277
477	989.793	2.22228	535616	0.274338	0.0445496	22.5476	363
480	1195.87	23.1988	534699	0.273868	0.0444734	7.31263	101
483	1420.8	11.6576	507483	0.259928	0.0422097	22.6561	492
486	629.962	22.027	506856	0.259607	0.0421576	4.40332	146
489	883.91	23.3223	484595	0.248205	0.0403059	7.75892	188
492	1335.78	15.5245	477685	0.244666	0.0397312	20.5348	527
495	769.934	1.14474	473105	0.24232	0.0393503	2.0828	45
498	1233.84	23.9218	471025	0.241255	0.0391773	21.8092	246
501	1138.94	12.3723	459553	0.235379	0.0382231	19.6112	290
504	655.914	1.93019	453046	0.232046	0.0376819	4.07985	118
507	751.883	0.898897	438048	0.224364	0.0364344	0.182038	4
510	1691.76	12.9778	435034	0.222821	0.0361838	22.3584	416
513	1328.93	15.5565	426022	0.218204	0.0354341	18.0409	311
516	1289.85	1.90315	416174	0.21316	0.034615	16.1799	179
519	1486.8	11.595	401015	0.205396	0.0333542	21.7349	422
522	955.846	1.60966	394652	0.202137	0.032825	20.124	222
525	841.921	23.2772	387614	0.198532	0.0322396	7.8694	147
528	915.853	1.8498	379604	0.19443	0.0315734	16.6224	246
531	851.872	12.9778	379548	0.194401	0.0315688	20.7063	336
534	1051.9	22.7715	377696	0.193452	0.0314147	18.3045	262
537	671.931	21.647	376410	0.192794	0.0313077	19.8196	271
540	617.915	2.02297	372704	0.190895	0.0309994	9.57109	215
543	1130.9	11.595	370931	0.189987	0.030852	18.6079	379
546	1189.85	2.70616	364159	0.186519	0.0302887	15.9888	298
549	1347.76	11.6785	351265	0.179914	0.0292163	16.4933	286
552	901.874	0.898897	344868	0.176638	0.0286842	0.203767	5
555	983.856	23.7524	331254	0.169665	0.0275519	9.64892	150
558	1391.87	23.5939	329291	0.16866	0.0273886	12.0337	280
561	1227.82	5.49973	327513	0.167749	0.0272408	8.16912	137
564	621.938	1.93019	322371	0.165116	0.0268131	7.2614	86
567	667.864	0.898897	316392	0.162053	0.0263158	0.182038	4
570	753.882	0.898897	314985	0.161332	0.0261987	1.26803	20
573	1113.92	12.8484	311049	0.159316	0.0258713	16.285	269
576	1179.77	11.4483	309119	0.158328	0.0257108	22.3294	289
579	1495.76	1.55683	306219	0.156843	0.0254696	13.7992	230
582	1011.91	0.977084	306145	0.156804	0.0254634	4.99212	100
585	1491.82	15.5777	306020	0.156741	0.0254531	13.0889	312
588	1073.81	1.93019	304567	0.155996	0.0253322	12.4072	243
591	729.915	16.0218	299823	0.153566	0.0249376	21.1655	414
594	1179.89	16.1196	297860	0.152561	0.0247743	20.2853	235
597	733.836	0.898897	291856	0.149486	0.024275	0.242436	7
600	655.949	0.950303	273347	0.140006	0.0227355	0.227308	6
603	721.92	0.950303	265737	0.136108	0.0221025	0.290831	9
606	1520.75	2.70616	263078	0.134746	0.0218814	22.2637	320
609	995.806	12.3194	262559	0.13448	0.0218382	20.2314	259
612	651.94	1.04794	252846	0.129505	0.0210303	2.14023	24
615	853.874	3.87948	252576	0.129367	0.0210079	5.53522	78
618	797.906	0.924204	251593	0.128863	0.0209261	0.150504	3
621	1064.85	15.1676	250349	0.128226	0.0208226	12.8193	250
624	750.957	0.950303	245869	0.125932	0.02045	0.195774	5
627	1075.8	3.46878	244748	0.125358	0.0203568	22.393	375
630	671.763	0.898897	243521	0.124729	0.0202548	0.203767	5
633	855.897	14.0261	242019	0.12396	0.0201298	1.81353	69
636	1353.78	22.4454	239942	0.122896	0.019957	13.6803	185
639	1061.83	11.2998	238713	0.122267	0.0198549	16.7454	357
642	1085.84	23.2772	236091	0.120924	0.0196367	15.178	268
645	1158.83	1.87646	221069	0.11323	0.0183873	9.95399	194
648	943.864	0.950303	217767	0.111538	0.0181127	1.06611	18
651	619.859	0.898897	214873	0.110056	0.0178719	0.182038	4
654	766.879	3.15745	214223	0.109723	0.0178179	21.2001	235
657	605.792	0.898897	209152	0.107125	0.0173961	0.182038	4
660	1007.84	0.898897	207955	0.106513	0.0172966	1.48354	22
663	1675.78	12.4045	207504	0.106282	0.0172591	21.4146	309
666	11661.4	21.9262	205100	0.10505	0.0170591	0.606765	15
678	1091.86	0.898897	203841	0.104406	0.0169544	0.203767	5
681	1305.78	1.87646	195642	0.100206	0.0162724	10.0208	140
684	1385.86	1.12034	194338	0.099538	0.016164	4.42953	94
687	1479.79	1.6228	192783	0.0987418	0.0160347	10.6846	188
690	623.758	0.898897	192291	0.0984898	0.0159937	0.182038	4
693	1157.83	2.00942	191858	0.0982679	0.0159577	7.4045	102
696	1327.77	3.87948	191316	0.0979905	0.0159127	4.75786	113
699	901.924	1.1701	186108	0.0953228	0.0154795	7.35875	85
702	1202.89	12.7062	183700	0.0940894	0.0152791	14.612	184
705	1144.96	23.379	177324	0.0908237	0.0147488	8.4721	124
708	669.862	0.977084	173832	0.0890354	0.0144584	1.26803	17
711	885.999	0.950303	172682	0.088446	0.0143627	0.179128	4
714	1330.85	1.95684	172396	0.0882996	0.0143389	8.6363	134
717	1140.87	0.977084	170720	0.0874415	0.0141996	6.91429	80
720	685.83	0.898897	162578	0.0832711	0.0135224	0.182038	4
723	853.83	3.27334	162056	0.0830038	0.013479	5.53522	63
726	873.926	0.950303	151995	0.0778505	0.0126421	0.195774	5
729	1048.95	2.24921	148613	0.076118	0.0123608	5.11294	88
732	729.722	0.898897	147134	0.0753607	0.0122378	0.182038	4
735	941.887	22.3776	143544	0.0735219	0.0119392	6.55044	76
738	601.812	0.898897	141362	0.0724044	0.0117577	0.203767	5
741	711.756	0.898897	138969	0.0711785	0.0115587	0.182038	4
744	959.916	4.05707	124633	0.0638356	0.0103663	2.63067	29
747	1015.85	1.90315	124520	0.063778	0.0103569	2.63371	54
750	1067.88	0.996783	124163	0.0635952	0.0103272	1.11656	21
753	911.903	0.950303	121578	0.0622709	0.0101122	0.242436	6
756	1033.9	21.2926	121049	0.0620003	0.0100682	4.64008	57
759	941.866	0.898897	120812	0.0618789	0.0100485	0.182038	3
762	669.908	0.996783	116801	0.0598245	0.00971488	1.06611	14
765	641.804	0.898897	116251	0.0595427	0.00966912	0.182038	4
768	611.997	0.950303	115910	0.0593679	0.00964074	0.227308	6
771	973.896	1.42638	115667	0.0592438	0.00962058	6.14544	75
774	665.747	0.898897	114119	0.0584506	0.00949178	0.203767	5
777	1081.82	23.6732	105819	0.0541995	0.00880144	11.8974	155
780	681.717	0.898897	104842	0.0536992	0.0087202	0.182038	4
783	689.81	0.898897	102399	0.0524476	0.00851695	0.182038	4
786	11662.5	21.8269	98846.6	0.0506283	0.00822152	0.697977	13
798	995.921	0.950303	91457.1	0.0468435	0.00760691	0.227308	6
801	753.927	0.950303	90745.4	0.046479	0.00754771	0.972444	14
804	695.839	2.54621	90117.4	0.0461573	0.00749547	13.9846	157
807	939.918	6.79178	87282.9	0.0447055	0.00725971	1.09678	16
810	1685.75	2.39758	87273.8	0.0447008	0.00725895	7.40379	90
813	939.918	17.6181	87073.3	0.0445982	0.00724228	0.800391	21
816	800.892	0.950303	85921.5	0.0440082	0.00714648	0.195774	5
819	643.801	0.898897	85644.6	0.0438664	0.00712345	0.182038	4
822	809.842	0.898897	82373.5	0.0421909	0.00685138	0.182038	3
825	1179.85	0.950303	79809.3	0.0408776	0.0066381	0.227308	5
828	5150.66	10.2989	77212.6	0.0395476	0.00642213	0.481103	16
834	1137.79	1.50434	76730.8	0.0393008	0.00638205	3.07967	40
837	707.776	0.924204	75768.3	0.0388078	0.00630199	0.150504	3
840	791.796	0.898897	75272.1	0.0385537	0.00626072	0.182038	4
843	757.952	0.977084	74157.1	0.0379826	0.00616799	0.146873	3
846	1223.81	2.32962	73369.9	0.0375794	0.00610251	4.00858	64
849	839.804	1.93019	72804.6	0.0372898	0.00605548	2.78575	81
852	790.9	1.02576	72663	0.0372173	0.00604371	3.60126	58
855	659.771	0.898897	72310.7	0.0370369	0.00601441	0.182038	4
858	723.706	0.898897	70508.1	0.0361136	0.00586448	0.182038	4
861	1245.83	0.950303	68683	0.0351788	0.00571268	0.195774	5
864	1425.82	23.4808	68678.4	0.0351764	0.00571229	8.26095	121
867	635.708	0.898897	67829.3	0.0347415	0.00564167	0.182038	4
870	937.889	10.5746	66347.2	0.0339824	0.0055184	0.502527	6
873	5766.73	11.3211	65675.8	0.0336386	0.00546256	0.491409	16
879	684.946	0.950303	64882.6	0.0332322	0.00539658	0.172233	4
882	5458.7	10.5515	62998.3	0.0322671	0.00523985	0.456977	15
887	4242.48	8.1285	61631.1	0.0315669	0.00512614	0.484274	16
893	859.849	1.02576	59193.1	0.0303182	0.00492336	1.0417	13
896	741.849	1.95684	57685.4	0.0295459	0.00479795	1.57411	30
899	707.74	0.924204	57078.6	0.0292351	0.00474748	0.150504	3
902	937.844	10.5746	56878.2	0.0291325	0.00473082	0.502527	6
905	813.741	0.898897	56856.6	0.0291214	0.00472902	0.182038	4
908	1224.8	1.6228	56821.9	0.0291037	0.00472614	2.1943	58
911	1065.8	0.924204	55800.2	0.0285804	0.00464116	0.150504	3
914	705.89	0.950303	54046.4	0.0276821	0.00449528	0.172233	4
917	1129.9	1.27093	53547.4	0.0274265	0.00445378	1.98729	20
920	1407.85	0.996783	52595.1	0.0269387	0.00437457	1.09166	19
923	735.93	1.0958	50717.1	0.0259768	0.00421837	0.528978	10
926	991.867	1.87646	50130.7	0.0256765	0.0041696	2.01086	52
929	7436.94	16.3546	48981.9	0.0250881	0.00407405	0.463485	11
935	1245.8	2.39758	48328.6	0.0247535	0.00401971	4.27619	79
938	787.681	0.898897	47774.2	0.0244695	0.0039736	0.182038	3
941	5222.58	11.8469	46342	0.023736	0.00385448	0.299945	9
946	895.863	0.977084	45833.1	0.0234753	0.00381215	1.2429	21
949	821.923	1.02576	45437.8	0.0232728	0.00377927	0.932616	14
952	1496.77	1.90315	44778.3	0.022935	0.00372442	2.24922	39
955	1422.9	2.19557	44516.7	0.022801	0.00370265	2.67996	48
958	634.892	2.02297	44343.6	0.0227124	0.00368826	1.27864	30
961	765.885	3.7272	44295.3	0.0226876	0.00368424	3.08899	32
964	1363.74	2.19557	43029.1	0.0220391	0.00357893	3.91364	48
967	632.855	0.950303	42593.9	0.0218162	0.00354273	0.227308	6
970	614.807	0.924204	42437.3	0.021736	0.0035297	0.242436	7
973	4131.52	6.74345	42216.2	0.0216227	0.00351131	0.427224	14
978	859.893	0.511987	41861.9	0.0214413	0.00348185	0.513457	10
981	1085.85	0.977084	41850.6	0.0214355	0.0034809	1.06611	19
984	605.979	0.924204	41834	0.021427	0.00347952	0.150504	3
987	611.874	0.898897	41280.3	0.0211434	0.00343347	0.182038	4
990	646.957	11.8469	40891.9	0.0209444	0.00340116	3.79681	51
993	1240.15	1.04794	40671.1	0.0208314	0.0033828	0.164062	4
997	1063.86	0.820584	39506.8	0.020235	0.00328596	0.759353	13
1000	861.917	1.02576	39481.9	0.0202223	0.00328389	1.05176	17
1003	4476.57	7.37496	39210.2	0.0200831	0.00326129	0.398855	13
1007	1514.74	2.00942	38551.7	0.0197458	0.00320652	2.40606	43
1010	4821.61	8.30081	38477	0.0197076	0.00320031	0.416828	14
1015	1387.81	0.924204	35700.1	0.0182853	0.00296934	0.150504	3
1018	826.737	0.898897	35466.9	0.0181658	0.00294994	0.227308	5
1021	1347.82	1.6228	35424.1	0.0181439	0.00294638	2.55267	38
1024	1075.98	0.977084	34895.5	0.0178731	0.00290242	0.146873	3
1027	1055.81	1.64954	33966.9	0.0173975	0.00282518	5.62453	59
1030	646.957	15.232	33858.9	0.0173422	0.0028162	3.71577	46
1033	1130.88	0.423308	33384.5	0.0170992	0.00277674	0.592689	13
1036	667.91	0.545392	32970.4	0.0168871	0.0027423	0.467031	11
1039	701.76	0.898897	32513	0.0166529	0.00270425	0.182038	4
1042	1161.81	0.977084	32017	0.0163988	0.002663	1.37128	13
1045	633.892	1.04794	31857.4	0.0163171	0.00264973	2.2281	38
1048	983.86	0.227587	31569.2	0.0161695	0.00262576	1.0018	11
1051	5567.62	12.8484	31272.8	0.0160176	0.0026011	0.303179	9
1056	1323.84	0.0682764	31207.3	0.0159841	0.00259565	0.592689	14
1059	7742.96	16.0543	31117.7	0.0159382	0.0025882	0.285685	9
1066	4916.57	11.0466	30931.4	0.0158428	0.0025727	0.379897	12
1071	3496.44	3.80389	30680.6	0.0157143	0.00255185	0.330974	10
1076	697.838	2.02297	29671.4	0.0151974	0.0024679	2.29621	27
1079	753.975	0.898897	29154.4	0.0149326	0.00242491	0.182038	3
1082	1385.86	6.40961	28989.1	0.0148479	0.00241115	0.550044	7
1085	3802.46	4.6734	28924.6	0.0148149	0.00240579	0.33932	11
1091	943.861	10.5974	27171.9	0.0139172	0.00226001	0.502527	7
1094	1012.91	1.02576	27094.8	0.0138777	0.0022536	1.37182	17
1097	653.755	0.898897	26314.8	0.0134782	0.00218872	0.182038	4
1100	7437.95	16.2192	25818.7	0.0132241	0.00214745	0.52917	10
1106	4571.52	10.0482	25225.4	0.0129202	0.00209811	0.411017	13
1110	774.946	1.8498	24669.2	0.0126353	0.00205185	1.83407	35
1113	611.765	0.898897	24509.2	0.0125534	0.00203854	0.182038	4
1116	704.857	0.924204	24179.2	0.0123844	0.0020111	0.150504	3
1119	934.121	1.02576	23681.1	0.0121293	0.00196967	0.139159	3
1122	751.904	8.62656	23407	0.0119889	0.00194687	0.301712	3
1125	1513.74	1.47826	23257.2	0.0119121	0.00193441	2.73323	29
1128	932.702	0.898897	23087.3	0.0118251	0.00192027	0.182038	4
1131	1033.82	2.22228	22907.9	0.0117332	0.00190535	1.65245	35
1134	1051.9	0.423308	22835.6	0.0116962	0.00189934	1.06611	14
1137	642.784	0.898897	22235.2	0.0113887	0.0018494	0.162096	3
1140	714.892	0.898897	22147	0.0113435	0.00184207	0.182038	4
1143	621.933	11.9985	22118.6	0.011329	0.00183971	0.344086	4
1146	1195.87	10.3444	21951.4	0.0112433	0.0018258	0.183177	4
1149	671.871	0.898897	21632.6	0.01108	0.00179928	0.182038	4
1152	611.841	0.924204	21537.9	0.0110315	0.0017914	0.150504	3
1155	3631.41	6.26629	21033.6	0.0107732	0.00174946	0.309825	9
1161	1133.85	0.0682764	20946.3	0.0107285	0.0017422	0.535532	10
1164	1127.83	0.227587	20784	0.0106454	0.0017287	0.601278	9
1167	857.894	0.545392	20039.2	0.0102639	0.00166675	1.16366	12
1170	1385.85	16.6484	20031.3	0.0102598	0.00166609	0.312402	4
1173	1329.77	1.82281	20007.6	0.0102477	0.00166412	1.01641	10
1176	711.943	0.924204	19308	0.00988937	0.00160593	0.150504	3
1179	1127.88	0.227587	18766.7	0.00961211	0.00156091	0.495632	8
1182	971.869	1.70238	18625.4	0.00953975	0.00154916	0.240596	4
1185	861.853	0.898897	18554.1	0.00950324	0.00154323	0.182038	4
1188	939.917	13.5266	18265.6	0.00935547	0.00151923	0.170959	4
1191	1155.79	1.53056	17806.9	0.00912054	0.00148108	0.449616	11
1194	1139.79	3.05265	17780.3	0.00910689	0.00147887	0.9823	15
1197	1391.88	0.227587	17731.9	0.00908213	0.00147484	0.592689	14
1200	1173.76	2.02297	17433	0.00892901	0.00144998	1.65343	24
1203	1202.89	0.996783	17185.8	0.00880239	0.00142942	1.0018	13
1206	3190.42	3.05265	17144.1	0.00878106	0.00142595	0.316086	9
1212	1206.84	1.6228	16841.6	0.00862612	0.00140079	1.06647	16
1215	605.883	0.924204	16668.9	0.00853766	0.00138643	0.150504	3
1218	6111.77	12.5551	16230.8	0.00831328	0.00134999	0.366735	11
1224	603.935	13.6484	15980.3	0.00818497	0.00132916	0.363928	4
1227	980.887	0.423308	15722.2	0.00805278	0.00130769	0.586176	12
1230	11699.4	21.9262	15198	0.0077843	0.00126409	0.266952	7
1237	1545.19	1.12034	15186.6	0.00777846	0.00126314	0.325983	8
1240	605.73	0.924204	15180.4	0.00777525	0.00126262	0.150504	3
1243	5568.63	12.728	15176.4	0.00777323	0.00126229	0.195143	5
1247	789.924	18.1001	14914.2	0.00763894	0.00124049	0.32411	6
1250	799.812	1.93019	13798.4	0.00706742	0.00114768	0.776032	16
1253	823.823	8.04797	13680.5	0.00700704	0.00113787	0.483644	10
1256	893.86	11.8045	13629.8	0.00698103	0.00113365	0.16923	4
1259	6456.85	13.4291	13572.5	0.00695169	0.00112888	0.385597	12
1265	1253.84	0.423308	13388.6	0.00685751	0.00111359	0.552789	13
1268	1145.84	2.70616	13075.2	0.00669701	0.00108753	2.36991	23
1271	1256.98	2.19557	13073.9	0.00669631	0.00108741	1.49396	14
1274	891.843	0.423308	12794.2	0.0065531	0.00106416	0.552789	13
1277	2885.38	2.45184	12477.5	0.00639084	0.00103781	0.3236	9
1281	893.864	5.27456	12430.3	0.00636668	0.00103388	0.190237	5
1284	759.898	4.7952	12429	0.00636602	0.00103378	0.31425	9
1287	1111.86	0.511987	12359.4	0.00633035	0.00102798	1.03733	13
1290	807.724	0.898897	12112.1	0.00620371	0.00100742	0.182038	4
1293	3325.38	5.27456	11584.3	0.00593338	0.00096352	0.283599	9
1298	677.928	1.6228	11215.6	0.00574455	0.000932856	0.418064	7
1301	1306.78	2.04927	11141	0.00570629	0.000926643	0.616864	10
1304	2980.35	4.20829	11048.8	0.00565911	0.000918982	0.250034	7
1308	1301.84	0.423308	10663.4	0.00546168	0.000886921	0.506945	9
1311	2635.3	3.32542	10636.5	0.00544793	0.000884688	0.183081	4
1315	6528.79	14.8252	10624.7	0.00544189	0.000883708	0.234459	7
1321	628.911	2.67933	10556.8	0.0054071	0.000878057	0.348394	4
1324	793.923	0.0682764	10334.3	0.00529314	0.000859552	0.198944	3
1327	5912.69	13.7202	10182	0.00521513	0.000846883	0.214388	6
1331	705.739	0.898897	10065.6	0.00515551	0.000837202	0.182038	4
1334	1173.85	0.0682764	9982.27	0.00511283	0.000830271	0.358173	6
1337	1233.84	0.511987	9886.81	0.00506393	0.000822331	0.433644	6
1340	1389.8	1.55683	9846.98	0.00504353	0.000819018	1.10375	11
1343	1853.75	1.47826	9664.69	0.00495017	0.000803856	0.759053	21
1346	3936.46	7.31573	9594	0.00491396	0.000797977	0.328594	10
1352	913.859	14.8252	9499.03	0.00486532	0.000790077	0.518058	6
1355	7107.91	14.9187	9300.19	0.00476347	0.000773539	0.268859	8
1361	1323.75	1.76978	9180.09	0.00470196	0.00076355	0.856622	10
1364	1480.79	1.45233	9162.68	0.00469304	0.000762102	0.953794	13
1367	663.943	10.3217	8699.5	0.0044558	0.000723577	0.274956	6
1370	11676.5	22.2193	8514.86	0.00436123	0.00070822	0.293537	9
1375	631.85	2.30269	8369.83	0.00428695	0.000696157	0.270627	4
1378	7547.94	17.1323	8104.02	0.0041508	0.000674048	0.220294	6
1382	1039.87	1.50434	7810.92	0.00400068	0.00064967	0.439143	7
1385	877.84	15.9021	7611.89	0.00389874	0.000633115	0.616958	8
1388	617.912	12.0202	7276.55	0.00372698	0.000605224	0.344086	5
1391	941.889	3.46878	7208.26	0.003692	0.000599544	0.181051	4
1394	959.839	21.0508	7179.55	0.0036773	0.000597156	0.462103	5
1397	737.907	0.476947	7135.6	0.00365479	0.0005935	0.407952	8
1400	829.844	0.347108	6861.03	0.00351416	0.000570663	0.466467	6
1403	729.893	19.8561	6855.81	0.00351148	0.000570229	0.304161	5
1406	1028.89	0.227587	6777.45	0.00347135	0.000563711	0.238822	3
1409	1106.84	5.41715	6753.55	0.00345911	0.000561723	0.612055	6
1412	847.81	17.9968	6722.31	0.00344311	0.000559125	0.30048	5
1415	971.866	18.0197	6659.13	0.00341075	0.00055387	0.392211	5
1418	7202.86	16.6011	6647.82	0.00340495	0.000552929	0.236814	7
1423	662.953	10.0254	6555.15	0.00335749	0.000545222	0.228822	7
1426	1107.88	4.03154	6520.57	0.00333978	0.000542345	0.354119	3
1429	871.852	0.545392	6474.93	0.0033164	0.000538549	0.473559	8
1432	11762.5	21.9041	6357.07	0.00325603	0.000528746	0.221143	6
1437	923.915	8.54517	6271.31	0.00321211	0.000521613	0.186347	4
1440	5223.58	11.7519	6260.3	0.00320647	0.000520698	0.146768	3
1443	1123.86	0.511987	6256.62	0.00320458	0.000520391	0.393745	7
1446	1073.81	14.8725	6019.36	0.00308306	0.000500657	0.455844	8
1449	671.933	0.476947	6005.18	0.0030758	0.000499478	0.407952	6
1452	1006.89	4.47994	5922.38	0.00303339	0.000492591	0.171038	4
1455	813.935	9.25227	5869.38	0.00300624	0.000488183	0.385166	5
1458	11700.4	21.8269	5623.57	0.00288034	0.000467738	0.177205	4
1464	5913.7	13.624	5532.56	0.00283373	0.000460168	0.194355	5
1468	1033.9	18.1001	5458.2	0.00279564	0.000453983	0.161043	3
1471	1508.8	17.0833	5432.27	0.00278236	0.000451827	0.268976	7
1474	1335.79	0.476947	5424.66	0.00277846	0.000451194	0.527096	9
1477	11647.4	21.704	5347.31	0.00273884	0.00044476	0.315532	8
1482	1334.78	11.7831	5284.03	0.00270643	0.000439497	0.59	7
1485	1323.82	11.4057	5260.93	0.0026946	0.000437575	0.410083	6
1488	689.9	7.12443	5216.18	0.00267168	0.000433853	0.144748	3
1491	1185.8	0.423308	5200.15	0.00266347	0.00043252	0.426567	8
1494	1353.78	5.67687	5117.31	0.00262104	0.00042563	0.306504	7
1497	1692.76	12.2982	5070.66	0.00259715	0.00042175	0.51464	7
1500	832.885	21.7717	5026.77	0.00257467	0.000418099	0.401848	4
1503	1235.84	0.0682764	5006.09	0.00256407	0.000416379	0.501706	4
1506	823.872	8.0824	4998.79	0.00256033	0.000415772	0.414321	7
1509	11718.4	21.9262	4979.68	0.00255055	0.000414183	0.311884	8
1514	731.892	0.575858	4954.04	0.00253741	0.00041205	0.234516	3
1517	1353.78	8.10549	4819.77	0.00246864	0.000400882	0.485099	5
1520	765.885	0.545392	4769.48	0.00244288	0.000396699	0.473559	6
1523	1041.83	2.57278	4748.86	0.00243232	0.000394984	0.186779	4
1526	6857.81	16.0758	4744.1	0.00242988	0.000394588	0.218008	6
1530	901.92	18.3198	4740.8	0.00242819	0.000394314	0.161165	4
1533	6220.74	14.2487	4703.23	0.00240895	0.000391189	0.25882	7
1538	837.85	23.5939	4565.07	0.00233819	0.000379698	0.407768	5
1541	1079.78	13.9562	4556.86	0.00233398	0.000379015	0.352155	5
1544	645.872	16.3983	4549.57	0.00233025	0.000378408	0.175802	4
1547	891.866	5.27456	4523.54	0.00231692	0.000376243	0.190237	5
1550	689.86	0.147799	4333.46	0.00221956	0.000360434	0.527096	5
1553	697.82	23.6732	4217.96	0.0021604	0.000350827	0.158538	3
1556	897.884	22.1511	4207.49	0.00215504	0.000349956	0.474099	6
1559	8699.1	18.0197	4110.87	0.00210555	0.00034192	0.276867	8
1564	913.864	0.227587	4067.85	0.00208352	0.000338342	0.238822	4
1567	609.908	4.23359	4020.57	0.0020593	0.000334409	0.352685	4
1570	687.859	14.0261	4002.25	0.00204992	0.000332885	0.256899	5
1573	979.831	19.4586	4000.42	0.00204898	0.000332733	0.188695	3
1576	633.839	9.19567	3980.85	0.00203895	0.000331105	0.180918	3
1579	1107.88	22.8723	3977.15	0.00203706	0.000330798	0.133803	3
1582	910.952	19.5993	3971.61	0.00203422	0.000330337	0.210476	6
1585	893.839	0.423308	3878.49	0.00198653	0.000322592	0.461806	5
1588	7539.07	16.2979	3871.57	0.00198298	0.000322016	0.225247	6
1591	847.812	14.6478	3802.92	0.00194782	0.000316306	0.165654	3
1594	1001.83	0.147799	3790.65	0.00194154	0.000315286	0.461806	7
1597	5224.59	11.6576	3788.24	0.0019403	0.000315085	0.167459	4
1601	925.913	3.39063	3756.01	0.00192379	0.000312404	0.156891	3
1604	821.83	8.1285	3748.48	0.00191994	0.000311778	0.137662	3
1607	1061.83	0.347108	3731.95	0.00191147	0.000310403	0.353879	6
1610	841.922	3.67586	3722.07	0.00190641	0.000309581	0.181506	3
1613	941.916	3.46878	3712.56	0.00190154	0.00030879	0.181051	4
1616	1079.77	15.4486	3699.92	0.00189506	0.000307739	0.152267	3
1619	1157.78	10.9009	3695.74	0.00189292	0.000307391	0.179352	4
1622	1403.82	11.2784	3674.96	0.00188228	0.000305663	0.170857	3
1625	875.819	20.1483	3668.97	0.00187921	0.000305165	0.164623	3
1628	691.805	13.9796	3665.81	0.00187759	0.000304902	0.328663	4
1631	659.936	2.22228	3649.14	0.00186906	0.000303516	0.160437	3
1634	789.85	3.39063	3647.76	0.00186835	0.000303401	0.234245	3
1637	1479.78	13.8742	3643.89	0.00186637	0.000303079	0.356492	7
1640	1328.93	4.20829	3617.82	0.00185301	0.000300911	0.150592	3
1643	779.868	17.1813	3591.06	0.00183931	0.000298685	0.486145	6
1646	961.865	0.545392	3520.93	0.00180339	0.000292852	0.197822	4
1649	720.969	20.5768	3494.78	0.00178999	0.000290677	0.161083	3
1652	665.889	4.64912	3432.83	0.00175826	0.000285524	0.14437	3
1655	837.85	14.6006	3418.66	0.00175101	0.000284345	0.188278	4
1658	955.82	4.20829	3407.67	0.00174538	0.000283431	0.371442	4
1661	628.909	18.5292	3370.31	0.00172624	0.000280324	0.14214	3
1664	975.864	21.7717	3363.26	0.00172263	0.000279738	0.379674	4
1667	701.859	0.227587	3330.14	0.00170567	0.000276983	0.391222	5
1670	7203.87	16.5207	3306.65	0.00169364	0.000275029	0.30183	4
1674	911.835	7.10055	3274.92	0.00167738	0.00027239	0.334832	6
1677	4224.47	6.85092	3240.26	0.00165963	0.000269507	0.166843	3
1681	1425.83	0.0682764	3231.01	0.00165489	0.000268738	0.358173	4
1684	979.859	1.70238	3197.01	0.00163748	0.00026591	0.29406	7
1687	823.871	10.6993	3177.09	0.00162728	0.000264253	0.180797	4
1690	1113.92	23.3452	3169.92	0.0016236	0.000263657	0.158843	3
1693	957.839	4.86787	3167.47	0.00162235	0.000263453	0.217007	4
1696	7743.97	15.9236	3154.48	0.0016157	0.000262372	0.32532	5
1701	1079.78	20.7735	3147.16	0.00161195	0.000261764	0.162243	3
1704	1059.86	8.04797	3096.39	0.00158594	0.000257541	0.160941	3
1707	7548.94	17.0343	3061.13	0.00156788	0.000254608	0.194149	4
1711	777.9	0.423308	3030.97	0.00155243	0.0002521	0.227658	4
1714	1269.81	0.423308	3014.49	0.00154399	0.000250729	0.447866	7
1717	2540.33	1.76978	2987.09	0.00152996	0.00024845	0.214355	5
1720	927.887	23.5485	2949.84	0.00151088	0.000245352	0.158437	3
1723	1139.78	13.3326	2945.33	0.00150857	0.000244976	0.187789	4
1726	7108.92	14.849	2937.26	0.00150444	0.000244305	0.165528	4
1731	777.895	17.857	2912.76	0.00149189	0.000242267	0.165587	4
1734	910.952	21.2234	2884.88	0.00147761	0.000239949	0.160992	4
1737	1307.78	1.74285	2866.16	0.00146802	0.000238392	0.399916	5
1740	663.945	2.22228	2784.91	0.00142641	0.000231634	0.160437	3
1743	1890.25	1.2457	2756.48	0.00141184	0.000229269	0.151665	3
1747	10360.3	20.1483	2718.25	0.00139226	0.000226089	0.257742	7
1752	1518.91	22.0495	2698.03	0.00138191	0.000224407	0.561375	6
1755	673.882	20.1249	2594.33	0.00132879	0.000215782	0.164169	3
1758	995.811	0.267493	2584.72	0.00132387	0.000214983	0.376487	4
1761	805.939	7.74724	2579.49	0.00132119	0.000214548	0.162417	3
1764	1234.84	18.7277	2516.66	0.00128901	0.000209322	0.160806	3
1767	1222.96	3.62379	2472.12	0.0012662	0.000205617	0.385589	5
1770	10054.3	20.0197	2471.54	0.0012659	0.000205569	0.210075	4
1776	881.789	2.57278	2465.54	0.00126283	0.00020507	0.349787	3
1779	871.849	7.48003	2461.73	0.00126088	0.000204753	0.138413	3
1782	1199.89	8.84593	2460.84	0.00126042	0.000204679	0.159759	4
1785	1041.86	21.0968	2378.77	0.00121838	0.000197853	0.184239	3
1788	1235.83	9.97932	2372.92	0.00121539	0.000197367	0.296315	5
1791	822.924	8.64959	2354.79	0.0012061	0.000195859	0.162324	3
1794	1231.84	17.857	2326.57	0.00119165	0.000193511	0.309616	3
1797	633.889	9.19567	2323.61	0.00119013	0.000193265	0.180918	3
1800	1148.87	2.02297	2310.51	0.00118342	0.000192176	0.589979	7
1803	1073.81	19.5291	2279.27	0.00116742	0.000189577	0.257335	4
1806	10745.3	21.2006	2240.65	0.00114764	0.000186365	0.137984	3
1811	1391.87	9.50309	2221.5	0.00113783	0.000184772	0.138647	3
1814	1189.85	19.9496	2208.03	0.00113093	0.000183652	0.210149	3
1817	1318.82	0.575858	2128.43	0.00109016	0.000177031	0.552789	4
1820	1199.89	20.9931	2120.59	0.00108615	0.000176379	0.160856	3
1823	957.842	2.51937	2112.24	0.00108187	0.000175685	0.160751	3
1826	1508.79	18.7509	2099.87	0.00107553	0.000174656	0.16019	3
1829	1023.86	9.6511	2059.99	0.00105511	0.000171339	0.179458	3
1832	1591.82	8.47499	2058.7	0.00105445	0.000171231	0.163478	4
1835	1375.78	0.423308	2046.63	0.00104827	0.000170228	0.311992	5
1838	1507.8	0.575858	2032.71	0.00104114	0.00016907	0.513457	4
1841	6529.79	14.7544	2024.13	0.00103674	0.000168356	0.259312	3
1846	11050.4	21.4532	2018.57	0.00103389	0.000167894	0.182744	5
1850	1495.76	21.2926	1964.42	0.00100616	0.00016339	0.252704	4
1853	1281.84	6.12414	1948.51	0.000998009	0.000162066	0.166075	3
1856	1223.8	7.80489	1947.96	0.000997727	0.000162021	0.302705	4
1859	1021.81	18.5292	1932.22	0.000989665	0.000160712	0.14214	3
1862	1085.84	4.89205	1909.16	0.000977854	0.000158793	0.143367	3
1865	1302.84	0.545392	1901.91	0.000974141	0.00015819	0.161567	3
1868	1151.85	0.545392	1898.64	0.000972466	0.000157919	0.161567	3
1871	2059.66	1.47826	1895.24	0.000970724	0.000157636	0.655388	9
1874	1139.78	21.373	1880.8	0.000963328	0.000156435	0.252292	4
1877	1997.67	23.2998	1857.83	0.000951563	0.000154524	0.27044	6
1880	845.82	0.423308	1807.32	0.000925693	0.000150323	0.192313	4
1883	1479.78	18.0543	1806.54	0.000925293	0.000150258	0.207009	3
1886	1513.81	23.7297	1793.88	0.000918809	0.000149205	0.158702	3
1889	1320.88	14.6832	1724.43	0.000883237	0.000143429	0.470194	5
1892	1625.16	1.29736	1708.1	0.000874873	0.00014207	0.180608	4
1895	1181.77	20.1014	1673.54	0.000857172	0.000139196	0.164066	3
1898	1453.73	9.04906	1635.82	0.000837852	0.000136059	0.157969	3
1901	1257.86	22.9284	1625.54	0.000832587	0.000135204	0.157286	3
1904	1150.94	1.93019	1618.01	0.00082873	0.000134577	0.346612	4
1907	10665.4	20.4963	1559.16	0.000798587	0.000129682	0.23034	6
1911	7876.97	18.0197	1513.03	0.00077496	0.000125846	0.160265	3
1914	693.873	0.0682764	1423.31	0.000729006	0.000118383	0.535532	3
1917	801.857	2.9996	1401.34	0.000717753	0.000116556	0.346443	4
1920	857.846	9.57202	1390.97	0.000712442	0.000115693	0.135484	3
1923	11683.4	21.8715	1368.97	0.000701174	0.000113863	0.199005	5
1927	1180.89	9.72943	1358.39	0.000695755	0.000112983	0.295565	3
1930	647.699	2.02297	1340.7	0.000686694	0.000111512	0.186146	4
1933	1074.81	1.40045	1289.51	0.000660475	0.000107254	0.357315	3
1936	8048.04	16.8163	1288.25	0.00065983	0.00010715	0.169568	4
1940	8355.08	17.3763	1287.01	0.000659195	0.000107046	0.169763	4
1944	11043.6	21.1543	1267.67	0.000649289	0.000105438	0.253089	5
1948	1081.82	0.476947	1258.84	0.000644766	0.000104703	0.422474	4
1951	736.931	3.7272	1237.48	0.000633826	0.000102927	0.179995	3
1954	1341.81	0.423308	1200.61	0.000614941	9.98602e-05	0.187745	3
1957	9350.18	18.7277	1195.56	0.000612355	9.94401e-05	0.183735	4
1962	8182.99	18.4007	1179.11	0.000603929	9.80719e-05	0.18605	4
1965	8794.09	19.1977	1100.01	0.000563415	9.14928e-05	0.165386	4
1969	9139.13	19.6692	1073.25	0.000549709	8.92671e-05	0.257125	6
1973	10746.3	21.1543	1056.75	0.000541258	8.78947e-05	0.253119	4
1977	1101.77	20.9239	1054.53	0.000540121	8.771e-05	0.138669	3
1980	997.909	2.22228	980.2	0.000502049	8.15277e-05	0.187727	3
1983	1997.67	21.8269	965.74	0.000494643	8.0325e-05	0.154769	3
1986	6762.87	14.0491	916.18	0.000469259	7.62028e-05	0.16316	4
1990	9044.15	18.424	909.97	0.000466078	7.56863e-05	0.162815	3
1994	8050.05	16.7684	903.44	0.000462734	7.51432e-05	0.169093	3
1998	9695.24	19.2448	891.29	0.000456511	7.41326e-05	0.142046	3
2002	1869.68	1.32304	890.95	0.000456336	7.41044e-05	0.231731	4
2005	6221.75	14.2019	882.47	0.000451993	7.3399e-05	0.188941	3
2010	11682.4	21.9485	840.51	0.000430501	6.9909e-05	0.133659	3
2013	9045.15	18.4007	838.34	0.00042939	6.97285e-05	0.232297	4
2017	643.879	5.58205	798.86	0.000409169	6.64448e-05	0.141574	3
2020	8354.08	17.4486	789.67	0.000404462	6.56804e-05	0.169933	4
2023	911.836	2.27609	679.78	0.000348177	5.65404e-05	0.160609	3
2026	1854.76	1.6228	669.91	0.000343122	5.57195e-05	0.132637	3
2029	11646.4	21.7717	652.76	0.000334338	5.4293e-05	0.292082	3
2034	9789.23	20.3002	585.01	0.000299637	4.86579e-05	0.185819	4
2038	1943.09	4.6972	234.96	0.000120344	1.95427e-05	0.219935	3
2041	2000.68	3.13124	172.38	8.82914e-05	1.43376e-05	0.156836	3
0	737.954	0.953759	6.67847e+07	100	9.509	23.9588	472
3	921.922	1.14686	6.48454e+07	97.0961	9.23287	23.8658	470
6	731.938	13.2461	5.18962e+07	77.7067	7.38913	13.0524	208
9	1111.91	1.20938	2.82513e+07	42.3021	4.0225	23.9588	470
12	927.937	0.953759	2.70898e+07	40.5628	3.85712	23.9588	462
15	749.91	1.24099	2.4458e+07	36.6222	3.4824	23.9588	466
18	771.93	1.43479	1.87224e+07	28.0339	2.66574	23.8658	447
21	715.96	1.24099	1.85532e+07	27.7806	2.64166	23.8162	465
24	1027.89	1.04152	1.84594e+07	27.6402	2.62831	23.9588	469
27	1105.89	1.90967	1.63822e+07	24.5299	2.33255	23.6185	457
30	639.896	1.90967	1.60243e+07	23.9939	2.28158	23.9588	269
33	915.904	1.94456	1.31737e+07	19.7256	1.87571	23.2375	229
36	939.894	1.20938	1.0274e+07	15.3837	1.46284	23.4808	460
39	732.941	1.24099	9.67165e+06	14.4818	1.37708	13.1207	233
42	843.915	0.953759	9.39662e+06	14.07	1.33792	1.20919	18
45	843.92	23.8944	9.26944e+06	13.8796	1.31981	20.2731	376
48	724.92	1.33693	8.01782e+06	12.0055	1.1416	23.9588	138
51	940.893	0.127347	7.891e+06	11.8156	1.12354	23.9588	468
54	653.935	0.839926	7.86379e+06	11.7748	1.11967	23.6275	260
57	631.995	3.06068	7.15284e+06	10.7103	1.01844	22.7957	333
60	905.944	1.24099	7.10207e+06	10.6343	1.01121	23.8658	467
63	837.902	1.20938	6.62633e+06	9.92192	0.943476	23.8658	463
66	933.877	1.84082	5.76664e+06	8.63467	0.821071	23.5715	438
69	777.947	23.8944	5.42455e+06	8.12245	0.772363	17.3936	276
72	801.931	1.14686	5.32007e+06	7.96599	0.757486	23.9588	420
75	1124.86	1.84082	5.24148e+06	7.84832	0.746297	23.8658	466
78	961.914	1.14686	5.18666e+06	7.76624	0.738492	23.8182	355
81	1130.88	1.20938	5.10806e+06	7.64855	0.727301	23.9588	468
84	1021.87	1.40211	5.01416e+06	7.50795	0.713931	23.8162	464
87	1217.87	23.3443	4.84478e+06	7.25433	0.689814	23.9588	457
90	955.897	2.04937	4.70646e+06	7.0472	0.670119	23.4808	441
93	877.895	23.8944	4.66426e+06	6.98403	0.664111	23.4808	407
96	1211.85	1.30487	4.50911e+06	6.75171	0.64202	23.8658	456
99	649.986	3.21657	4.19133e+06	6.27588	0.596773	20.9973	243
102	934.875	1.90967	3.82189e+06	5.7227	0.544172	23.9588	467
105	720.925	1.20938	3.73311e+06	5.58977	0.531531	23.9588	467
108	757.901	1.24099	3.73088e+06	5.58643	0.531214	23.9588	467
111	1045.86	0.127347	3.48999e+06	5.22573	0.496914	23.9588	455
114	829.88	1.60189	3.3086e+06	4.95413	0.471088	23.6185	440
117	693.925	0.896364	3.26118e+06	4.88313	0.464336	1.11553	13
120	1033.9	0.953759	3.20413e+06	4.79769	0.456213	1.27293	17
123	693.928	23.8944	3.04828e+06	4.56434	0.434023	18.0498	251
126	1233.84	5.48901	2.97271e+06	4.45118	0.423262	23.9588	398
129	777.943	1.0121	2.84974e+06	4.26705	0.405753	1.11553	8
132	883.908	0.896364	2.70625e+06	4.05219	0.385323	1.50315	18
135	1295.87	2.19036	2.65688e+06	3.97827	0.378294	23.5263	334
138	1067.88	23.3443	2.65624e+06	3.97731	0.378203	23.9588	406
141	735.959	23.8944	2.63438e+06	3.94458	0.375091	8.87363	68
144	787.904	2.94529	2.605e+06	3.90059	0.370908	21.29	287
147	871.877	1.40211	2.56276e+06	3.83734	0.364892	23.6665	358
150	1033.9	23.8944	2.41565e+06	3.61706	0.343947	20.1934	362
153	1401.84	1.43479	2.36295e+06	3.53817	0.336444	22.8743	381
156	899.926	1.70353	2.19358e+06	3.28455	0.312328	22.9951	376
159	1139.87	0.953759	2.16504e+06	3.24182	0.308265	23.9588	452
162	755.904	12.9141	2.15339e+06	3.22438	0.306606	13.7047	172
165	1039.84	1.33693	2.13267e+06	3.19335	0.303655	23.8658	433
168	647.918	14.1572	2.0913e+06	3.13141	0.297766	16.5195	139
171	1046.86	0.127347	2.06683e+06	3.09476	0.294281	23.9588	466
174	725.923	4.38974	1.91964e+06	2.87437	0.273324	22.5154	322
177	1407.85	1.14686	1.89461e+06	2.83689	0.26976	23.9588	439
180	1317.82	1.24099	1.88934e+06	2.829	0.269009	23.8658	461
183	1230.82	1.33693	1.88912e+06	2.82867	0.268978	23.8658	465
186	943.867	23.8944	1.83225e+06	2.74351	0.26088	18.7346	275
189	629.963	23.8465	1.7242e+06	2.58172	0.245496	18.2227	322
192	1089.91	1.40211	1.64319e+06	2.46043	0.233962	18.4174	156
195	1420.81	1.33693	1.64062e+06	2.45657	0.233596	23.8658	464
198	1019.86	1.30487	1.63395e+06	2.4466	0.232647	22.9356	433
201	883.912	23.8944	1.60199e+06	2.39874	0.228096	18.4371	254
204	1061.86	1.33693	1.5812e+06	2.3676	0.225135	23.5715	422
207	949.884	23.8944	1.55823e+06	2.33321	0.221865	21.0251	346
210	831.885	1.84082	1.53598e+06	2.2999	0.218697	23.7654	459
213	1145.88	1.73768	1.53513e+06	2.29862	0.218576	22.9951	454
216	1236.84	0.127347	1.46941e+06	2.20022	0.209219	23.9588	437
219	955.868	2.44201	1.45796e+06	2.18307	0.207589	23.6665	425
222	735.958	1.43479	1.44571e+06	2.16473	0.205844	2.72608	33
225	1127.88	12.7493	1.38134e+06	2.06835	0.19668	16.7648	130
228	645.958	12.0671	1.37174e+06	2.05397	0.195312	13.9799	212
231	795.909	1.0121	1.31323e+06	1.96636	0.186981	0.292546	3
234	1507.8	1.24099	1.24137e+06	1.85877	0.17675	23.8658	412
237	695.965	1.20938	1.20386e+06	1.8026	0.17141	9.1363	95
240	746.912	1.20938	1.1954e+06	1.78993	0.170204	1.50315	20
243	759.9	23.1315	1.18297e+06	1.77132	0.168435	15.9119	110
246	1164.85	1.53452	1.16684e+06	1.74717	0.166138	23.8658	454
249	1323.83	23.8944	1.15986e+06	1.73672	0.165144	20.7936	394
252	1011.91	23.0361	1.13771e+06	1.70355	0.16199	20.0728	242
255	1227.83	2.49692	1.12208e+06	1.68014	0.159764	22.6537	226
258	1311.8	2.44201	1.11898e+06	1.6755	0.159323	22.9356	326
261	1095.93	1.33693	1.10928e+06	1.66098	0.157943	17.4076	176
264	1135.87	19.8504	1.09735e+06	1.64311	0.156243	20.9487	390
267	956.866	3.09901	1.07463e+06	1.60909	0.153009	21.9759	397
270	1146.85	4.85405	1.06414e+06	1.59339	0.151515	23.8658	429
273	841.924	23.8944	1.06295e+06	1.5916	0.151345	20.5529	319
276	1040.84	1.90967	1.05078e+06	1.57338	0.149613	23.8658	459
279	947.885	1.80625	1.05047e+06	1.57292	0.149569	23.9588	301
282	722.925	5.00105	1.01819e+06	1.52459	0.144973	19.7866	354
285	1417.81	1.80625	1.00977e+06	1.51197	0.143773	22.6841	283
288	615.955	0.953759	1.00627e+06	1.50673	0.143275	0.347852	4
291	1203.83	1.73768	969728	1.45202	0.138073	21.7945	324
294	1335.79	1.30487	928122	1.38972	0.132149	23.4766	308
297	979.886	0.127347	920238	1.37792	0.131026	23.9588	460
300	825.733	0.953759	917518	1.37384	0.130639	0.372178	3
303	1501.78	1.40211	844226	1.2641	0.120203	22.9951	333
306	1425.83	23.3443	838179	1.25505	0.119342	21.1016	353
309	1117.92	21.399	832204	1.2461	0.118492	20.1934	249
312	766.916	1.94456	795223	1.19073	0.113226	23.5263	450
315	1223.88	1.0121	788589	1.18079	0.112282	1.17824	13
318	1061.83	4.14178	781550	1.17025	0.111279	23.6185	336
321	901.873	0.953759	767044	1.14853	0.109214	0.403185	4
324	1419.81	3.09901	747823	1.11975	0.106477	23.8658	219
327	985.892	0.953759	710874	1.06443	0.101216	0.372178	4
330	1385.86	1.40211	707470	1.05933	0.100732	22.9951	306
333	1133.85	20.6471	692520	1.03694	0.098603	21.3272	285
336	640.899	3.13793	687128	1.02887	0.0978353	20.8827	233
339	645.919	0.953759	680936	1.0196	0.0969536	0.347852	4
342	1279.89	1.40211	670655	1.0042	0.0954898	22.9356	321
345	745.895	22.9884	651570	0.975627	0.0927724	23.6665	453
348	1073.89	0.953759	630032	0.943377	0.0897057	1.08453	8
351	1167.83	1.24099	626054	0.937421	0.0891393	22.8743	328
354	983.86	23.7034	622988	0.932831	0.0887029	16.6835	179
357	974.867	1.73768	620948	0.929775	0.0884123	23.8658	359
360	648.921	1.30487	601919	0.901282	0.085703	23.8658	404
363	1513.82	23.5103	600970	0.899862	0.0855679	19.073	322
366	941.867	0.896364	600668	0.899409	0.0855248	22.0457	214
369	957.891	1.84082	588502	0.881192	0.0837926	23.1948	371
372	1330.77	1.43479	583371	0.873509	0.083062	20.4521	191
375	1691.77	2.24368	580683	0.869484	0.0826793	22.5886	404
378	1519.76	1.50107	574899	0.860823	0.0818557	23.5263	330
381	1525.77	22.8922	571431	0.855631	0.081362	23.7654	307
385	1697.78	23.8944	562331	0.842006	0.0800664	20.7544	358
388	1201.89	21.8307	555915	0.832398	0.0791528	20.4256	246
391	1423.83	9.34869	554694	0.830571	0.078979	20.1478	227
394	687.911	20.5995	549838	0.823299	0.0782875	6.13228	48
397	1131.85	1.94456	548182	0.820819	0.0780517	22.7496	348
400	654.938	23.8944	540992	0.810054	0.077028	19.4539	264
403	1062.83	0.127347	528039	0.790659	0.0751837	23.7686	334
406	1080.83	1.33693	522801	0.782815	0.0744379	23.8658	340
409	916.908	6.70755	522757	0.782749	0.0744316	18.351	166
412	787.903	2.35156	519513	0.777892	0.0739697	2.62572	40
415	784.882	1.50107	515004	0.77114	0.0733277	3.57133	42
418	627.872	0.953759	510959	0.765083	0.0727518	0.316845	3
421	1147.88	1.30487	507164	0.759402	0.0722115	22.8743	379
424	1137.87	23.8944	503252	0.753543	0.0716544	20.5925	256
427	1526.77	1.24099	499180	0.747446	0.0710746	23.8658	392
430	1090.91	3.65611	481947	0.721642	0.068621	20.4363	245
433	1246.8	2.552	481617	0.721149	0.068574	23.7213	325
436	1333.79	2.6441	476626	0.713676	0.0678634	16.4811	180
439	1096.93	19.4149	470696	0.704796	0.0670191	22.7568	230
442	1520.75	1.80625	469332	0.702754	0.0668249	21.4924	346
445	1223.89	23.2491	460572	0.689636	0.0655775	14.2042	207
448	1013.85	4.55821	458609	0.686698	0.0652981	17.5374	210
451	1129.88	23.3443	452644	0.677765	0.0644487	7.38054	41
454	989.909	1.43479	448375	0.671373	0.0638409	20.619	186
457	1127.83	22.0482	444421	0.665452	0.0632779	16.7648	112
460	973.869	1.70353	439594	0.658226	0.0625907	23.3384	186
463	1426.83	19.7537	438500	0.656587	0.0624349	18.8195	313
466	1329.85	1.0121	437347	0.654861	0.0622707	6.83214	49
469	1436.78	2.75604	424836	0.636127	0.0604893	22.0396	250
472	1173.84	23.8944	406904	0.609277	0.0579361	19.0305	220
475	610.943	1.33693	400085	0.599067	0.0569653	6.43678	91
478	954.982	14.1572	397422	0.595079	0.056586	12.3002	157
481	1314.84	2.19036	391672	0.58647	0.0557674	22.888	241
484	1095.93	23.8944	389990	0.58395	0.0555278	5.30122	54
487	1086.85	0.127347	386273	0.578385	0.0549986	23.9588	372
490	1195.87	13.1982	380106	0.569151	0.0541206	14.7473	156
493	1251.82	7.54409	374774	0.561167	0.0533614	22.5078	237
496	1709.74	3.00303	355557	0.532392	0.0506252	22.4613	297
499	977.888	12.7961	347627	0.520518	0.0494961	11.8274	89
502	1327.77	2.04937	346454	0.518763	0.0493292	8.04596	104
505	1195.87	1.24099	344086	0.515217	0.048992	7.06351	109
508	977.887	1.30487	339998	0.509096	0.0484099	4.50492	57
511	760.903	23.8944	339707	0.508659	0.0483684	22.9951	304
514	1073.9	23.8944	338881	0.507423	0.0482509	14.5271	185
517	688.914	21.4944	335768	0.502762	0.0478077	21.29	310
520	1140.83	2.1551	334457	0.500798	0.0476209	22.5407	203
523	759.898	1.33693	334443	0.500778	0.047619	2.8472	39
526	1329.85	20.0437	330354	0.494655	0.0470367	15.8421	219
529	733.932	1.24099	329156	0.492861	0.0468662	22.8049	233
532	628.91	1.30487	328995	0.49262	0.0468433	3.65369	31
535	784.883	10.0556	328321	0.491611	0.0467473	15.2883	158
538	1185.8	1.30487	326970	0.489588	0.046555	22.8743	338
541	750.911	0.152638	326250	0.48851	0.0464524	0.387334	4
544	1391.88	22.6996	325086	0.486767	0.0462867	15.7072	270
547	1329.77	3.85709	321437	0.481303	0.0457671	17.4812	136
550	955.823	1.73768	314863	0.471459	0.044831	22.9951	262
553	1055.82	2.60703	313232	0.469018	0.0445989	23.4762	194
556	1158.83	1.90967	305326	0.45718	0.0434732	8.49613	130
559	767.907	1.50107	303217	0.454021	0.0431729	13.642	125
562	1301.84	21.686	300645	0.45017	0.0428067	18.6293	261
565	1145.81	4.51544	297752	0.445838	0.0423948	22.4923	217
568	1005.89	1.63565	295887	0.443045	0.0421292	14.6769	162
571	732.941	14.4933	279071	0.417866	0.0397349	0.622548	9
574	949.882	1.04152	277160	0.415004	0.0394628	1.20919	12
577	11661.5	23.4149	276383	0.413841	0.0393522	0.906484	12
589	1055.84	0.896364	272477	0.407993	0.0387961	2.6382	25
592	1341.81	17.9167	269228	0.403128	0.0383335	19.589	188
595	1336.79	12.9614	265558	0.397632	0.0378109	23.9588	167
598	1139.79	1.90967	263541	0.394612	0.0375237	16.2229	157
601	1189.82	13.5309	261957	0.392241	0.0372982	20.9873	240
604	1485.81	1.80625	257483	0.385542	0.0366612	22.4463	297
607	919.924	1.43479	252705	0.378387	0.0359808	2.38697	38
610	977.843	12.9614	247822	0.371076	0.0352856	11.8274	87
613	755.952	15.2107	245860	0.368138	0.0350063	13.7047	82
616	1491.82	19.4631	241681	0.361881	0.0344112	15.1582	251
619	1252.82	4.38974	239861	0.359155	0.0341521	20.6336	193
622	1127.88	2.49692	232817	0.348609	0.0331492	1.40114	15
625	1295.82	8.3964	232453	0.348063	0.0330973	14.8132	138
628	855.875	22.8447	223683	0.334931	0.0318486	20.1934	138
631	1083.85	7.41182	223588	0.334789	0.0318351	9.38609	70
634	1012.91	19.9473	215145	0.322147	0.0306329	16.6399	148
637	1140.79	2.4057	214819	0.321658	0.0305865	9.21557	97
640	944.915	23.7515	213542	0.319747	0.0304048	16.2009	186
643	1351.76	3.53615	212942	0.318848	0.0303193	22.4081	176
646	995.815	1.33693	212924	0.318822	0.0303168	23.5752	267
649	1523.78	9.73571	211840	0.317199	0.0301624	12.5104	94
652	624.915	1.43479	209911	0.314311	0.0298878	1.03005	15
655	1313.85	1.73768	206390	0.309038	0.0293864	22.7319	163
658	1235.84	18.3493	204332	0.305956	0.0290934	8.00963	44
661	1342.81	23.8944	197155	0.29521	0.0280715	14.7544	160
664	1133.9	19.0996	196803	0.294682	0.0280213	16.7648	127
667	919.895	1.94456	196439	0.294138	0.0279696	2.38697	38
670	1083.85	10.8904	190455	0.285178	0.0271176	11.0254	63
673	989.798	1.70353	189883	0.284322	0.0270361	9.68218	112
676	1339.81	11.4057	187082	0.280127	0.0266373	12.0849	102
679	1121.82	2.4057	185934	0.278408	0.0264738	1.59418	13
682	1057.82	2.24368	184346	0.27603	0.0262477	20.4027	205
685	787.858	3.06068	184281	0.275932	0.0262384	4.00426	41
688	1031.84	0.953759	180881	0.270842	0.0257543	0.316845	3
691	1346.74	1.73768	174929	0.26193	0.024907	9.97795	105
694	1105.84	1.50107	172886	0.258871	0.024616	14.4308	87
697	991.915	21.399	171986	0.257522	0.0244878	13.7958	93
700	800.892	0.896364	169049	0.253125	0.0240697	0.372178	3
703	755.905	0.127347	166982	0.250031	0.0237754	0.712349	11
706	925.914	14.2054	166236	0.248914	0.0236692	15.6968	103
709	1354.84	2.49692	164239	0.245923	0.0233849	17.836	159
712	1089.91	23.8944	163642	0.24503	0.0232999	4.04276	37
715	1715.76	22.5069	163566	0.244915	0.023289	19.6976	167
718	1205.83	1.80625	162903	0.243922	0.0231946	3.6981	52
721	936.898	0.127347	162480	0.243289	0.0231344	1.11553	9
724	683.885	17.4838	161147	0.241294	0.0229446	14.2081	108
727	943.866	0.127347	161147	0.241293	0.0229445	4.21357	31
730	1352.76	4.8966	159621	0.239008	0.0227273	23.6665	184
733	1270.82	0.756777	154535	0.231392	0.0220031	19.1905	109
736	1441.8	22.5553	152292	0.228034	0.0216838	18.0064	151
739	735.96	7.94553	150943	0.226014	0.0214916	0.535956	4
742	1129.88	9.68997	150487	0.225332	0.0214268	2.14517	15
745	1223.81	1.70353	148158	0.221844	0.0210952	13.8563	94
748	735.931	23.8944	146140	0.218822	0.0208078	8.87363	51
751	705.884	6.04793	146057	0.218697	0.0207959	23.5715	318
754	1386.86	10.0556	143716	0.215193	0.0204627	19.7453	164
757	2195.71	0.896364	143192	0.214408	0.020388	0.372178	4
760	954.981	6.20027	142201	0.212924	0.0202469	6.34545	70
763	907.941	15.2586	140766	0.210776	0.0200427	15.454	105
766	853.867	0.953759	138682	0.207655	0.0197459	0.372178	3
769	1051.85	23.7515	136969	0.20509	0.019502	10.4591	83
772	1375.78	23.8944	136000	0.20364	0.0193641	20.3537	238
775	1085.85	16.7541	135472	0.202849	0.0192889	13.4697	89
778	861.746	0.953759	135399	0.20274	0.0192786	0.372178	3
781	896.866	12.8665	135066	0.202241	0.0192311	21.4092	167
784	1196.88	10.8904	133375	0.199709	0.0189903	19.9501	163
787	910.956	19.002	132124	0.197836	0.0188122	16.5558	182
790	1517.76	2.04937	130999	0.196151	0.018652	5.51568	55
793	1531.79	21.5907	129458	0.193844	0.0184327	13.1459	158
796	675.88	23.462	127055	0.190245	0.0180904	3.56116	35
799	1031.82	2.1017	126234	0.189017	0.0179736	4.03669	59
802	687.911	23.1315	125787	0.188347	0.01791	1.53339	11
805	655.89	1.94456	124986	0.187147	0.0177958	1.13594	8
808	1049.83	19.6571	124079	0.18579	0.0176668	8.5875	68
811	1502.79	2.35156	122291	0.183112	0.0174121	15.3994	107
814	910.909	11.5472	122121	0.182857	0.0173879	19.3985	181
817	1495.77	1.99666	120558	0.180518	0.0171655	2.78239	45
820	1245.8	10.2855	118911	0.178051	0.0169308	17.5223	100
823	789.902	1.14686	118020	0.176717	0.0168041	3.51523	25
826	1347.82	2.04937	117990	0.176672	0.0167997	6.53931	83
829	943.913	15.6434	115423	0.172828	0.0164342	1.83164	16
832	1289.85	2.19036	112963	0.169144	0.0160839	4.69978	45
835	1001.83	15.2586	112342	0.168215	0.0159956	18.0408	184
838	637.899	1.0121	111863	0.167497	0.0159273	1.02249	7
841	1144.97	10.6576	111451	0.166881	0.0158687	12.4856	78
844	1191.81	22.8922	110397	0.165303	0.0157186	20.3388	214
847	1353.84	3.2964	109402	0.163812	0.0155769	10.3377	107
850	966.973	1.99666	107396	0.160809	0.0152913	7.20463	58
853	932.701	0.953759	107191	0.160502	0.0152622	0.347852	4
856	1061.83	5.3609	105488	0.157953	0.0150197	5.41846	37
859	895.866	22.6036	105429	0.157865	0.0150113	11.8282	90
862	889.85	1.63565	104993	0.157211	0.0149492	7.19296	54
865	823.877	10.8904	104788	0.156904	0.01492	14.3354	175
868	1059.83	5.48901	104393	0.156313	0.0148638	11.8964	67
871	1241.84	23.8944	101973	0.152688	0.0145191	10.5067	86
874	1031.91	13.2935	100913	0.151101	0.0143682	9.73902	69
877	1025.89	5.65956	100262	0.150127	0.0142756	17.5426	94
880	1393.81	2.60703	100228	0.150076	0.0142707	16.9016	95
883	11662.5	23.2021	100058	0.149821	0.0142465	0.617686	9
895	753.93	0.461678	98083.9	0.146866	0.0139655	0.463657	6
898	1120.86	1.50107	97951.4	0.146667	0.0139466	2.41531	18
901	956.862	1.80625	95994.6	0.143737	0.013668	1.60559	21
904	1202.89	22.6996	93572.9	0.140111	0.0133232	14.7994	112
907	1014.85	1.80625	90683	0.135784	0.0129117	3.8347	62
910	1051.73	0.953759	89866.1	0.134561	0.0127954	0.316845	3
913	687.911	1.14686	89740.5	0.134373	0.0127775	1.30515	10
916	1513.74	1.99666	88335.5	0.132269	0.0125775	4.59333	45
919	711.982	1.40211	87381.9	0.130841	0.0124417	3.42039	23
922	1333.79	21.399	83506.3	0.125038	0.0118899	5.78432	48
925	1357.81	21.9514	80059.1	0.119876	0.011399	17.526	95
928	1435.78	14.7317	79173.4	0.11855	0.0112729	13.0006	76
931	1085.85	0.415846	79146.5	0.11851	0.0112691	9.02147	67
934	1011.91	1.20938	78906.1	0.11815	0.0112349	1.61383	18
937	1109.88	1.94456	78537.9	0.117599	0.0111825	2.10605	21
940	895.863	1.0121	78411.3	0.117409	0.0111644	10.1209	74
943	707.883	1.40211	78386.9	0.117373	0.011161	3.5614	30
946	1127.83	2.49692	78255.4	0.117176	0.0111422	1.40114	15
949	1541.75	8.30456	74469.8	0.111507	0.0106032	10.2227	76
952	1806.94	21.0596	74184.5	0.11108	0.0105626	14.6185	119
955	641.901	2.1017	74003.1	0.110808	0.0105368	22.5886	230
958	1186.8	10.2393	73486	0.110034	0.0104631	17.9502	126
961	1101.82	7.45619	71336.5	0.106816	0.0101571	18.0906	168
964	1536.73	2.70028	71258.1	0.106698	0.0101459	4.17374	44
967	1267.79	5.29734	70157.5	0.10505	0.00998923	18.516	123
970	1535.73	2.94529	70104.9	0.104971	0.00998174	11.4232	72
973	1109.91	1.94456	67528.6	0.101114	0.00961492	2.10605	20
976	1339.81	22.7477	66719	0.0999016	0.00949965	3.84966	27
979	5150.68	10.7971	65257.2	0.0977128	0.00929151	0.79369	12
986	1179.78	1.73768	62403.3	0.0934395	0.00888516	5.21543	46
989	865.864	23.8944	62072.2	0.0929437	0.00883801	5.39762	37
992	1323.84	0.127347	60554.5	0.0906712	0.00862192	1.27293	12
995	1150.94	1.80625	60215.5	0.0901636	0.00857365	1.53037	25
998	1437.78	8.19238	58779.1	0.0880127	0.00836913	16.9072	96
1001	932.901	1.90967	58476.2	0.0875592	0.008326	2.01137	33
1004	1243.83	23.6067	58217.4	0.0871718	0.00828916	10.9334	72
1007	1171.84	3.00303	57647	0.0863176	0.00820794	6.736	53
1010	1517.76	9.14508	57584.1	0.0862235	0.00819899	7.38836	53
1013	11699.4	23.4149	57390.9	0.0859342	0.00817148	0.811886	9
1025	1049.88	22.3625	57139.1	0.0855572	0.00813563	2.63861	15
1028	943.914	0.152638	57015.1	0.0853715	0.00811798	0.521772	6
1031	1013.84	0.953759	56835.8	0.0851029	0.00809244	0.482159	4
1034	1048.95	2.24368	56234.5	0.0842027	0.00800683	1.96084	14
1037	1121.82	12.7493	55232	0.0827015	0.00786408	2.57244	17
1040	913.905	1.14686	54480.2	0.0815758	0.00775705	1.30515	10
1043	1180.78	2.35156	54432.3	0.0815041	0.00775023	7.26969	46
1046	1685.75	2.35156	54143.6	0.0810718	0.00770912	3.21531	32
1049	7437	17.3375	53540.7	0.080169	0.00762327	0.924222	11
1059	1307.86	22.9884	53198.2	0.0796562	0.00757451	8.15516	72
1062	5458.73	11.1006	52577.9	0.0787275	0.0074862	0.748926	12
1071	943.912	19.6089	52090.1	0.077997	0.00741673	0.532655	7
1074	1353.84	12.9141	51750.4	0.0774883	0.00736837	11.4976	73
1077	1187.82	3.81651	51128.1	0.0765565	0.00727976	16.1458	107
1080	1703.8	21.9514	49921	0.0747492	0.0071079	6.4582	51
1083	4131.54	6.90634	49518.5	0.0741465	0.00705059	0.706162	11
1089	679.96	22.8922	48788.2	0.073053	0.00694661	0.955472	5
1092	956.868	0.461678	48765.7	0.0730193	0.0069434	0.657059	10
1095	863.854	1.84082	48501.8	0.0726241	0.00690583	1.01748	12
1098	4476.58	7.61027	48023.8	0.0719084	0.00683777	0.666595	10
1104	1426.83	0.127347	47883.9	0.0716989	0.00681785	0.629274	9
1107	1256.98	1.90967	46819	0.0701044	0.00666623	1.72089	27
1110	1341.92	2.04937	46587	0.069757	0.00663319	2.59749	36
1113	1597.84	21.399	46243.2	0.0692422	0.00658424	6.56224	51
1116	1441.87	2.24368	45983	0.0688526	0.0065472	2.20126	24
1119	5766.77	11.9495	45804.3	0.068585	0.00652175	0.661081	10
1128	695.966	22.8447	45635.4	0.0683321	0.0064977	1.06129	6
1131	1221.81	2.44201	45219.6	0.0677095	0.00643849	2.0418	20
1134	1425.83	0.127347	45150.6	0.0676061	0.00642867	1.47	10
1137	1107.88	1.53452	45144.8	0.0675974	0.00642784	3.8347	29
1140	636.896	23.8944	44375.7	0.0664459	0.00631834	2.25532	21
1143	980.886	0.127347	43169.3	0.0646395	0.00614657	1.27293	11
1146	1126.88	0.127347	41103	0.0615455	0.00585237	0.521772	5
1149	780.9	10.0556	39737.3	0.0595005	0.00565791	4.63147	27
1152	1342.81	0.127347	39349.2	0.0589195	0.00560266	0.56362	8
1155	3496.45	3.81651	38643	0.0578621	0.00550211	0.524284	8
1161	1440.87	1.73768	38623.5	0.0578328	0.00549932	2.55687	23
1164	755.952	4.05996	38502.5	0.0576516	0.00548209	1.57117	14
1167	890.846	1.63565	37288.8	0.0558344	0.00530929	1.4734	16
1170	667.975	2.1017	37250.2	0.0557765	0.00530379	0.456451	4
1173	1369.76	3.85709	36900.7	0.0552532	0.00525403	6.64675	60
1176	1209.85	23.8944	36623.4	0.054838	0.00521455	3.46306	24
1179	1422.9	1.90967	36271.4	0.0543109	0.00516442	2.41598	17
1182	1197.83	1.84082	36238.3	0.0542614	0.00515971	4.19513	36
1185	1149.82	6.04793	36011.8	0.0539222	0.00512746	2.32971	24
1188	1252.82	0.127347	35591.8	0.0532933	0.00506766	0.629274	9
1191	4242.5	8.46529	35515.1	0.0531784	0.00505674	0.684331	11
1198	945.889	13.0085	35462	0.053099	0.00504919	1.27529	7
1201	1224.81	2.1551	35185	0.0526842	0.00500974	1.75612	20
1204	1017.87	1.04152	34714.5	0.0519796	0.00494274	4.57267	38
1207	4821.63	8.65066	34642.9	0.0518725	0.00493256	0.727628	11
1214	1402.84	5.29734	34540.7	0.0517194	0.004918	1.46178	18
1217	917.897	1.90967	34216.8	0.0512344	0.00487188	1.95602	31
1220	1330.85	1.73768	33904.5	0.0507669	0.00482742	1.01397	15
1223	1042.86	0.127347	33528	0.050203	0.00477381	0.432517	5
1226	934.121	1.10164	33238.5	0.0497696	0.00473259	0.302984	3
1229	754.885	1.30487	33077	0.0495278	0.0047096	4.07916	42
1232	1049.88	0.368896	33023.4	0.0494475	0.00470196	0.536234	8
1235	943.912	22.5069	32273	0.048324	0.00459513	0.336696	4
1238	786.888	1.80625	31314.3	0.0468884	0.00445862	2.28176	33
1241	1044.84	23.8944	31085.2	0.0465454	0.004426	10.5067	62
1244	654.939	0.127347	30273.2	0.0453295	0.00431039	0.56362	5
1247	859.893	23.7515	29844	0.0446869	0.00424927	0.384732	3
1250	1513.82	0.127347	29677.4	0.0444374	0.00422556	1.20919	10
1253	1631.74	22.9884	29414.2	0.0440433	0.00418808	8.63538	67
1256	726.925	21.7829	29249.5	0.0437967	0.00416463	8.96988	60
1259	1179.78	11.8544	29104.8	0.04358	0.00414402	11.5711	61
1262	611.955	23.8944	28800.1	0.0431238	0.00410064	4.23537	23
1265	1251.85	14.5407	28337	0.0424304	0.0040347	6.70267	36
1268	6456.88	14.2054	28273.3	0.0423349	0.00402563	0.625309	10
1276	7743.02	17.0458	28208.3	0.0422377	0.00401638	0.681067	8
1285	6111.83	13.2461	27442.8	0.0410914	0.00390738	0.617285	10
1292	869.873	23.8465	27291.2	0.0408645	0.0038858	3.80092	25
1295	1096.81	3.21657	27002.2	0.0404317	0.00384465	3.45572	32
1298	855.877	0.127347	26293.8	0.039371	0.00374379	0.629274	9
1301	1437.78	3.85709	26124.3	0.0391172	0.00371965	3.55696	26
1304	967.931	21.7343	25858.4	0.038719	0.00368179	4.28947	24
1307	3802.48	4.74888	25686.2	0.0384612	0.00365728	0.507466	7
1314	1339.81	0.127347	25467	0.038133	0.00362606	0.56362	8
1317	1043.81	21.5421	25372.4	0.0379913	0.00361259	3.12419	17
1320	694.931	21.5421	25355.8	0.0379664	0.00361023	3.57324	21
1323	3190.42	3.06068	24198.1	0.036233	0.0034454	0.502962	7
1329	721.826	4.45238	23794.2	0.0356282	0.00338789	12.2627	71
1332	1189.86	2.24368	23758.9	0.0355753	0.00338286	2.09299	27
1335	11719.4	23.3443	23549.3	0.0352615	0.00335301	0.425788	3
1347	1514.74	2.35156	23415	0.0350604	0.00333389	1.32938	15
1350	898.957	2.1017	23398.5	0.0350357	0.00333155	0.971646	13
1353	889.852	12.6552	23368.5	0.0349907	0.00332727	3.22326	24
1356	753.885	0.415846	22967.8	0.0343909	0.00327023	0.370219	5
1359	628.911	21.5907	22734	0.0340407	0.00323693	2.2094	12
1362	971.826	16.4179	22594.6	0.033832	0.00321709	3.33433	17
1365	1275.83	23.8465	22463.2	0.0336352	0.00319837	8.44345	56
1368	1213.85	6.5077	21975.6	0.0329051	0.00312894	3.54614	25
1371	1381.8	22.2178	21966.5	0.0328916	0.00312766	7.04334	37
1374	1247.8	18.6401	21781.2	0.0326141	0.00310127	6.46639	39
1377	803.832	3.06068	21763.5	0.0325875	0.00309874	1.48808	11
1380	7438.01	17.1918	21647.2	0.0324134	0.00308219	0.633052	10
1390	1031.91	9.6445	21403.3	0.0320482	0.00304746	2.66137	19
1393	1257.86	20.5995	21272.8	0.0318528	0.00302888	2.46494	16
1396	1067.83	20.7196	20614.7	0.0308674	0.00293518	3.9485	28
1399	1710.74	11.3117	20510.4	0.0307112	0.00292033	3.18494	20
1402	1137.79	3.06068	20117.9	0.0301235	0.00286444	1.11564	7
1405	1143.81	3.93781	20078.4	0.0300644	0.00285883	1.11564	7
1408	1806.94	0.127347	20005.5	0.0299553	0.00284845	0.56362	8
1411	5222.63	12.5386	19959.9	0.0298869	0.00284194	0.468761	6
1418	1442.8	0.127347	19324.4	0.0289354	0.00275146	0.629274	9
1421	2885.38	2.49692	19274.4	0.0288605	0.00274434	0.475513	6
1426	1032.82	1.80625	19267.1	0.0288496	0.00274331	1.01397	9
1429	913.902	1.63565	19252.8	0.0288282	0.00274127	1.57214	12
1432	1280.89	2.19036	19172.7	0.0287083	0.00272987	1.93265	15
1435	1157.83	1.33693	19132.4	0.0286478	0.00272412	0.539395	6
1438	1363.75	1.70353	18879.9	0.0282697	0.00268817	1.65632	20
1441	806.907	2.70028	18638.9	0.027909	0.00265386	1.66082	20
1444	11720.4	23.2491	18522.8	0.0277351	0.00263733	0.520256	6
1456	675.88	18.5916	18376.5	0.027516	0.0026165	0.921216	7
1459	677.928	4.45238	18348.2	0.0274736	0.00261246	0.874881	5
1462	1061.83	2.6441	18322.6	0.0274353	0.00260882	1.35442	11
1465	993.892	1.80625	18250.9	0.027328	0.00259862	0.697726	7
1468	1435.78	5.65956	18115.3	0.0271249	0.0025793	1.07351	10
1471	4571.55	10.5647	18057.7	0.0270387	0.00257111	0.558787	8
1477	1161.85	1.53452	17306	0.0259131	0.00246408	0.851042	7
1480	11700.4	23.2491	16931.1	0.0253518	0.0024107	0.473707	6
1492	4916.6	11.6416	16890.4	0.0252908	0.0024049	0.519524	8
1498	1201.89	1.20938	16767.5	0.0251069	0.00238741	1.20997	10
1501	787.906	0.415846	16766.8	0.0251058	0.00238731	0.470581	7
1504	6528.81	15.7408	16545.2	0.0247739	0.00235575	0.387912	5
1511	1346.91	13.2935	16429.7	0.024601	0.00233931	5.1843	34
1514	1435.78	8.74244	16407.5	0.0245677	0.00233615	1.44335	11
1517	1703.72	2.79365	16390.7	0.0245425	0.00233375	2.8145	19
1520	7107.94	15.8374	16370.7	0.0245126	0.0023309	0.434812	6
1527	765.885	14.3971	16227.1	0.0242976	0.00231046	1.24767	7
1530	1189.82	0.127347	16168.2	0.0242095	0.00230208	0.657059	10
1533	5567.67	13.5309	16077	0.0240729	0.00228909	0.478705	6
1539	1145.85	12.7493	16012.6	0.0239764	0.00227992	1.56326	8
1542	670.867	23.462	15784.1	0.0236343	0.00224739	3.56116	31
1545	1575.84	18.1564	15738.5	0.023566	0.00224089	4.34063	34
1548	1053.85	21.9031	15674.8	0.0234707	0.00223183	2.89781	19
1551	945.888	5.70301	15634.8	0.0234107	0.00222613	0.301363	3
1554	1200.83	2.6441	15356.6	0.0229942	0.00218652	1.86007	16
1557	679.889	22.7966	15252.9	0.0228388	0.00217175	1.0045	6
1560	1008.84	2.94529	14881.2	0.0222824	0.00211883	2.13296	17
1563	1441.8	0.127347	14570.1	0.0218165	0.00207453	0.629274	7
1566	1135.87	0.415846	14561.4	0.0218035	0.00207329	0.536234	8
1569	787.858	7.25822	14511.3	0.0217285	0.00206617	0.35165	4
1572	11676.5	23.7034	14071.9	0.0210705	0.00200359	0.714388	11
1578	1325.77	4.05996	13973.5	0.0209232	0.00198959	3.32304	22
1581	945.937	13.0085	13613.8	0.0203846	0.00193837	1.27529	7
1584	772.935	0.127347	13154	0.0196961	0.0018729	0.521772	5
1587	1050.88	13.3407	13145.4	0.0196832	0.00187167	5.16235	28
1590	1349.77	4.8966	12964.5	0.0194124	0.00184593	2.37473	16
1593	952.872	0.461678	12860	0.0192559	0.00183104	0.564019	9
1596	632.997	1.53452	12841.4	0.0192281	0.0018284	0.401721	4
1599	3631.42	6.39748	12804.3	0.0191724	0.00182311	0.440247	6
1606	1198.83	2.19036	12692.8	0.0190055	0.00180723	2.41598	16
1609	1358.78	0.461678	12424.4	0.0186036	0.00176902	0.536234	8
1612	989.908	22.8922	12413.2	0.0185869	0.00176742	1.14579	6
1615	636.896	20.3336	12391.5	0.0185544	0.00176434	0.869483	5
1618	1542.75	5.25511	12348.4	0.0184898	0.00175819	2.04534	13
1621	991.912	1.14686	12267.8	0.0183692	0.00174673	0.28191	3
1624	914.902	2.1017	12014.2	0.0179894	0.00171061	0.570503	5
1627	1359.83	5.25511	11988.2	0.0179505	0.00170692	2.22226	17
1630	3936.47	7.54409	11945.5	0.0178866	0.00170084	0.531142	6
1636	881.841	17.0458	11918.2	0.0178458	0.00169695	2.50724	14
1639	6762.9	14.8519	11847	0.0177392	0.00168682	0.526673	7
1645	760.906	0.368896	11828	0.0177106	0.0016841	0.629274	9
1648	1137.87	0.368896	11739.8	0.0175786	0.00167155	0.536234	8
1651	1312.8	2.1017	11588.7	0.0173524	0.00165004	0.387397	3
1654	621.938	23.1315	11528.3	0.0172618	0.00164143	1.1006	6
1657	1479.79	1.70353	11450.6	0.0171456	0.00163037	1.6286	12
1660	1692.77	7.41182	11441.5	0.0171319	0.00162907	3.11638	18
1663	1542.75	10.2393	11334.8	0.0169721	0.00161388	2.1534	13
1666	680.893	22.3625	11317.2	0.0169458	0.00161137	3.56116	30
1669	5912.73	14.4933	11272.4	0.0168787	0.00160499	0.382871	5
1675	2540.33	1.84082	11208.1	0.0167825	0.00159585	0.413766	5
1680	749.934	8.74244	11109.4	0.0166346	0.00158179	0.359495	3
1683	1119.81	12.7493	11083.6	0.016596	0.00157811	2.57244	14
1686	629.963	4.55821	11045	0.0165382	0.00157261	1.0718	6
1689	1233.8	15.789	11008.3	0.0164833	0.0015674	1.15903	12
1692	973.893	1.63565	10892.3	0.0163096	0.00155088	0.931893	9
1695	959.919	19.0511	10867.1	0.0162718	0.00154729	0.581983	3
1698	1151.94	3.06068	10668.7	0.0159747	0.00151904	1.18627	8
1701	694.931	11.4531	10436.9	0.0156277	0.00148603	2.34794	14
1704	1001.83	0.152638	10433.9	0.0156231	0.0014856	0.629274	9
1707	7547.95	18.1564	10420.6	0.0156033	0.00148372	0.433979	6
1712	1402.84	13.4359	10315.3	0.0154455	0.00146872	1.00859	6
1715	1311.85	5.44632	10305.6	0.0154311	0.00146735	0.298663	3
1718	636.896	17.7974	10210	0.015288	0.00145373	0.575788	4
1721	1053.85	15.595	10207.4	0.015284	0.00145335	2.22227	15
1724	1697.78	1.24099	10205.6	0.0152814	0.00145311	0.318846	4
1727	634.891	1.24099	10156.8	0.0152082	0.00144615	0.285677	3
1730	1183.8	10.5647	10025.3	0.0150113	0.00142743	1.55884	8
1733	878.9	0.127347	10021.1	0.0150051	0.00142683	0.629274	9
1736	7744.03	16.8996	10007.5	0.0149847	0.0014249	0.388238	5
1743	2980.35	4.26569	9905.7	0.0148323	0.0014104	0.412736	5
1748	1233.8	21.9514	9762.11	0.0146173	0.00138996	2.20772	11
1751	766.881	21.1093	9759.58	0.0146135	0.0013896	0.776431	5
1754	802.934	8.85374	9723.45	0.0145594	0.00138445	0.727628	7
1757	1138.95	17.289	9719.83	0.014554	0.00138394	1.78836	10
1760	789.902	11.4057	9705.96	0.0145332	0.00138196	0.376648	5
1763	887.851	5.25511	9680.06	0.0144944	0.00137827	0.724449	4
1766	6857.87	17.0943	9631.27	0.0144214	0.00137133	0.438043	6
1772	1067.83	10.7507	9520.44	0.0142554	0.00135555	2.52084	15
1775	805.942	14.3971	9435.43	0.0141281	0.00134344	1.05682	5
1778	8048.07	17.8694	9352.45	0.0140039	0.00133163	0.479355	6
1786	10054.3	21.3506	9342.57	0.0139891	0.00133022	0.433972	6
1793	637.895	9.59881	9326.24	0.0139646	0.0013279	0.319238	3
1796	683.885	7.30201	9212.73	0.0137947	0.00131173	0.707493	6
1799	655.891	14.349	9196.46	0.0137703	0.00130942	0.336311	3
1802	10360.4	21.4944	9137.41	0.0136819	0.00130101	0.77089	11
1808	1309.79	22.7477	9098.14	0.0136231	0.00129542	0.625927	7
1811	1531.79	0.368896	9029.3	0.01352	0.00128562	0.536234	8
1814	749.935	13.1036	8960.16	0.0134165	0.00127577	0.659927	3
1817	1312.8	5.10715	8936.46	0.013381	0.0012724	0.338334	4
1820	734.945	1.20938	8828.4	0.0132192	0.00125701	0.811374	6
1823	1221.8	4.8966	8789.35	0.0131607	0.00125145	1.05499	9
1826	765.884	11.6892	8753.75	0.0131074	0.00124638	0.331149	3
1829	629.907	1.20938	8696.81	0.0130222	0.00123828	0.28191	3
1832	747.866	12.5852	8666.75	0.0129771	0.001234	0.469187	3
1835	11724.4	23.3443	8632.77	0.0129263	0.00122916	0.425788	3
1842	636.897	14.3009	8531.71	0.0127749	0.00121477	0.625817	3
1845	1369.76	10.5647	8359.28	0.0125168	0.00119022	2.31835	19
1848	1630.85	2.24368	8258.01	0.0123651	0.0011758	0.905651	8
1851	971.827	20.7684	8181.89	0.0122511	0.00116496	0.584298	7
1854	3325.4	5.3609	8056.01	0.0120627	0.00114704	0.426026	6
1860	11762.6	23.3443	8051.78	0.0120563	0.00114644	0.425788	5
1865	1058.84	0.415846	8016.82	0.012004	0.00114146	0.536234	8
1868	1280.9	6.09137	7949.21	0.0119027	0.00113183	1.59923	11
1871	1346.9	9.34869	7834.24	0.0117306	0.00111546	3.73173	21
1875	1295.82	3.93781	7786.74	0.0116595	0.0011087	0.283925	3
1878	1161.78	4.14178	7779.45	0.0116485	0.00110766	1.33724	10
1881	6220.77	15.1147	7730.14	0.0115747	0.00110064	0.382504	5
1888	1142.86	0.415846	7599.91	0.0113797	0.0010821	0.536234	8
1891	1631.85	2.1551	7582.21	0.0113532	0.00107958	1.02027	7
1894	1339.81	18.8329	7562.79	0.0113241	0.00107681	0.337312	3
1897	944.917	0.127347	7543.45	0.0112952	0.00107406	0.629274	4
1900	816.915	18.9291	7531.87	0.0112778	0.00107241	0.824938	4
1903	999.835	0.506124	7484.33	0.0112066	0.00106564	0.536234	5
1906	8699.17	19.1481	7401.52	0.0110827	0.00105385	0.436167	5
1913	8354.11	18.5431	7322.14	0.0109638	0.00104255	0.579135	7
1920	689.902	21.2055	7295.32	0.0109236	0.00103873	1.10911	9
1923	791.874	1.63565	7289.56	0.010915	0.00103791	0.339684	3
1926	1373.78	6.5077	7237.06	0.0108364	0.00103043	1.2342	10
1929	1716.76	20.8656	7093.05	0.0106208	0.00100993	1.64491	9
1932	1222.8	6.9504	7090.59	0.0106171	0.00100958	1.54157	9
1935	7202.91	17.6525	7076.11	0.0105954	0.00100752	0.482787	6
1941	10440.4	22.314	7064.87	0.0105786	0.00100592	0.579658	8
1946	715.906	4.14178	7048.45	0.010554	0.00100358	0.977903	6
1949	825.779	16.5613	6987.28	0.0104624	0.000994869	1.73807	11
1952	1716.75	23.2966	6875.53	0.0102951	0.000978958	0.473471	6
1955	11043.6	22.5553	6870.35	0.0102873	0.00097822	0.530165	8
1961	10745.4	22.5553	6673.31	0.00999227	0.000950165	0.578561	9
1967	1043.82	11.9024	6672.09	0.00999044	0.000949991	0.378574	4
1970	689.902	19.8504	6604.23	0.00988883	0.000940329	1.79152	9
1973	1140.79	12.5386	6572.77	0.00984173	0.00093585	1.31963	8
1976	2635.31	3.33579	6555.35	0.00981564	0.000933369	0.359885	4
1981	1269.82	14.8519	6481.84	0.00970557	0.000922903	2.11779	13
1984	1055.85	10.4013	6336.74	0.00948831	0.000902243	1.02335	7
1987	1234.82	22.9884	6261.1	0.00937505	0.000891473	3.07659	18
1990	10665.4	21.8307	6231.69	0.00933101	0.000887286	0.482793	6
1996	805.906	21.9514	6220.99	0.00931499	0.000885762	0.434979	5
1999	1422.83	0.321014	6209.6	0.00929793	0.000884141	0.385015	5
2002	873.868	19.3179	6200.45	0.00928423	0.000882838	0.871766	5
2005	1031.82	9.6445	6139.38	0.00919279	0.000874142	0.998391	11
2008	1165.83	1.99666	6125.71	0.00917232	0.000872196	0.421085	4
2011	1049.83	7.90108	6049.13	0.00905765	0.000861292	0.448483	5
2014	873.87	11.9024	5927.55	0.00887561	0.000843982	0.850125	6
2017	1610.79	7.78852	5884.46	0.00881109	0.000837846	1.10753	9
2020	1013.85	23.7034	5848.6	0.00875739	0.00083274	1.14579	6
2023	1357.81	4.81205	5843.84	0.00875026	0.000832063	0.590492	6
2026	1273.84	0.127347	5826.8	0.00872475	0.000829636	0.56362	5
2029	817.906	4.10059	5824.86	0.00872184	0.00082936	0.368636	5
2032	648.88	1.94456	5757.9	0.00862158	0.000819826	0.593667	9
2035	10970.5	22.266	5727.36	0.00857585	0.000815478	0.435031	6
2041	939.921	12.9614	5717.63	0.00856128	0.000814093	0.66459	4
2044	1502.79	19.8024	5709.14	0.00854857	0.000812884	0.871766	8
2047	11050.4	22.8922	5695.44	0.00852806	0.000810933	0.577207	6
2053	997.906	2.1017	5693.04	0.00852446	0.000810591	0.607151	4
2056	826.877	22.6521	5653.66	0.0084655	0.000804984	0.868846	4
2059	11647.5	23.0843	5642.8	0.00844924	0.000803438	0.286496	3
2065	6529.82	15.6434	5623.6	0.00842049	0.000800704	0.338771	4
2071	611.956	18.3493	5588.48	0.0083679	0.000795704	0.529789	4
2074	1275.83	12.6552	5566.63	0.00833518	0.000792593	2.19007	15
2077	801.894	0.461678	5510.31	0.00825085	0.000784574	0.435872	6
2080	1675.79	8.30456	5500.48	0.00823613	0.000783174	1.78622	11
2083	883.911	3.99833	5498.98	0.00823389	0.000782961	0.535455	3
2086	11738.4	23.3443	5378.78	0.00805391	0.000765846	0.715252	8
2091	780.899	6.99419	5354.83	0.00801805	0.000762436	0.307843	3
2094	1204.83	6.83947	5332.49	0.00798459	0.000759255	0.618454	7
2097	7877.01	19.2208	5309.61	0.00795034	0.000755997	0.484425	6
2102	1037.84	13.9641	5300.06	0.00793604	0.000754638	0.289929	3
2105	11684.5	23.2966	5299.84	0.00793571	0.000754606	0.714752	9
2110	691.809	22.8447	5239.83	0.00784585	0.000746062	0.337068	4
2113	7108.95	15.6918	5056.97	0.00757205	0.000720026	0.387144	4
2119	765.884	23.6067	5046.44	0.00755628	0.000718527	0.431154	3
2122	823.876	20.1406	5033.45	0.00753683	0.000716677	0.822989	6
2125	1357.79	0.272103	5009.01	0.00750023	0.000713197	0.339477	3
2128	1328.93	5.89655	5005.57	0.00749508	0.000712707	0.646137	4
2131	945.936	5.70301	4958.26	0.00742424	0.000705971	0.301363	3
2134	789.902	19.9473	4940.68	0.00739792	0.000703468	0.532341	3
2137	1624.88	9.39385	4920.1	0.0073671	0.000700538	1.91114	10
2140	1353.76	15.1626	4905.73	0.00734559	0.000698492	2.0205	10
2143	9044.2	19.6571	4896.02	0.00733105	0.000697109	0.580359	6
2150	9045.2	19.5116	4888.38	0.00731961	0.000696022	0.484368	6
2156	781.848	0.223338	4887.09	0.00731768	0.000695838	0.470581	3
2159	1391.88	6.6406	4879.28	0.00730598	0.000694726	1.09606	7
2162	1239.82	15.789	4876.91	0.00730243	0.000694388	0.72773	5
2165	881.84	23.4149	4838.25	0.00724455	0.000688884	0.377338	4
2168	8183.05	19.5599	4823.15	0.00722194	0.000686734	0.581128	6
2173	673.1	2.35156	4806.5	0.007197	0.000684363	0.971646	9
2176	1119.81	1.84082	4791.69	0.00717483	0.000682255	0.310454	3
2179	1105.84	23.8944	4776.93	0.00715273	0.000680153	1.19344	8
2182	656.894	2.19036	4757.26	0.00712328	0.000677352	0.28396	3
2185	1347.9	20.237	4755.26	0.00712028	0.000677068	1.54667	8
2188	996.861	0.461678	4675.38	0.00700067	0.000665694	0.536234	6
2191	11356.4	23.1315	4642.97	0.00695214	0.000661079	0.42454	5
2197	957.865	22.4591	4629.32	0.0069317	0.000659136	1.15851	7
2200	689.861	9.73571	4471.93	0.00669604	0.000636726	2.00563	12
2203	1610.79	19.7537	4466.01	0.00668717	0.000635883	1.16243	6
2206	1139.84	4.85405	4462.99	0.00668265	0.000635453	0.294099	3
2209	948.965	5.85318	4455.8	0.00667188	0.00063443	0.430862	4
2212	1431.82	22.3625	4447.48	0.00665943	0.000633245	0.869064	6
2215	1381.8	0.368896	4439.49	0.00664746	0.000632107	0.470581	7
2218	8489.08	20.0437	4378.93	0.00655678	0.000623485	0.435252	6
2223	5223.62	12.3972	4340.62	0.00649942	0.00061803	0.37615	4
2229	802.856	3.85709	4338.42	0.00649613	0.000617717	0.322958	3
2232	630.966	10.2855	4329.28	0.00648244	0.000616415	1.19561	9
2235	9350.22	19.9473	4328.61	0.00648144	0.00061632	0.483637	6
2241	1182.82	2.90707	4318.82	0.00646678	0.000614926	0.341369	3
2244	1340.92	2.552	4298.65	0.00643658	0.000612054	0.544816	4
2247	630.967	7.8563	4277.89	0.00640549	0.000609098	0.627752	9
2250	849.858	19.7537	4272.56	0.00639751	0.000608339	1.30531	8
2253	1541.75	0.461678	4268.47	0.00639139	0.000607757	0.536234	6
2256	997.867	1.94456	4253.05	0.0063683	0.000605561	0.348845	3
2259	1610.79	10.2855	4245.29	0.00635668	0.000604457	0.827508	6
2262	1523.78	16.8026	4235.19	0.00634155	0.000603018	0.68142	3
2265	672.884	16.7541	4232.17	0.00633703	0.000602588	1.78723	10
2268	1273.84	4.26569	4176.65	0.0062539	0.000594683	1.28947	8
2271	805.906	19.9955	4170.25	0.00624432	0.000593772	0.627629	3
2274	1269.81	18.1086	4148.62	0.00621193	0.000590692	1.35236	7
2277	1248.82	0.368896	4138.52	0.00619681	0.000589254	0.37915	5
2280	961.863	19.0996	4130.37	0.0061846	0.000588094	0.581983	4
2283	1148.88	7.78852	4085	0.00611667	0.000581634	0.44805	4
2286	1156.76	1.53452	4065.77	0.00608787	0.000578896	0.46998	3
2289	1219.76	10.1933	4060.64	0.00608019	0.000578166	0.462023	6
2292	1997.67	1.70353	4056.93	0.00607464	0.000577637	0.797939	9
2295	819.958	21.4944	4044.13	0.00605547	0.000575815	1.73707	9
2298	11646.5	23.2021	4039.77	0.00604894	0.000575194	0.570435	5
2304	711.949	21.4944	4012.75	0.00600848	0.000571347	0.576315	5
2307	1416.81	0.415846	4001.84	0.00599215	0.000569793	0.486652	7
2310	1049.83	0.321014	3989.99	0.0059744	0.000568106	0.335433	4
2313	826.88	2.552	3989.06	0.00597301	0.000567974	0.366691	3
2316	1102.83	0.321014	3967.9	0.00594133	0.000564961	0.470581	5
2319	7203.92	17.5319	3947.25	0.00591041	0.000562021	0.291	3
2325	795.917	19.0996	3943.79	0.00590523	0.000561528	0.533867	7
2328	11761.4	23.4149	3913.27	0.00585953	0.000557183	0.380377	4
2335	1247.8	3.13793	3899.33	0.00583866	0.000555198	0.509065	7
2338	8794.12	20.4299	3860.42	0.00578039	0.000549658	0.434779	5
2343	1005.77	2.552	3792.03	0.00567799	0.00053992	0.950635	8
2346	1280.9	17.5319	3758.95	0.00562846	0.00053521	1.01204	7
2349	923.947	5.70301	3703.86	0.00554597	0.000527366	0.301363	3
2352	1068.88	12.6552	3694.13	0.0055314	0.000525981	0.327662	3
2355	910.909	23.8944	3692.14	0.00552842	0.000525697	0.479638	5
2358	1445.77	21.9514	3684.89	0.00551756	0.000524665	1.63231	8
2361	993.84	0.506124	3662.42	0.00548392	0.000521466	0.536234	6
2364	5568.69	13.4359	3631.73	0.00543796	0.000517096	0.285227	3
2369	1364.74	2.1017	3583.71	0.00536606	0.000510259	0.455647	4
2372	1045.88	23.8944	3579.22	0.00535934	0.00050962	0.62301	7
2375	1045.89	17.9647	3532.08	0.00528875	0.000502908	1.15605	6
2378	788.861	2.24368	3475.59	0.00520417	0.000494864	0.615505	5
2381	1153.84	6.70755	3456.61	0.00517575	0.000492162	0.442463	5
2384	1045.89	15.4017	3420.53	0.00512172	0.000487025	1.05496	5
2387	1806.94	5.00105	3354.81	0.00502332	0.000477667	0.632937	5
2390	762.907	3.33579	3326.38	0.00498075	0.00047362	1.04835	7
2393	9789.26	21.686	3311.54	0.00495853	0.000471507	0.288454	3
2398	898.985	2.1017	3298.84	0.00493951	0.000469698	0.352031	4
2401	767.881	0.368896	3292.15	0.0049295	0.000468746	0.284653	3
2404	1060.95	20.5508	3289.05	0.00492485	0.000468304	0.386273	4
2407	1139.79	19.6089	3284.52	0.00491807	0.000467659	0.873569	6
2410	1348.82	2.1017	3281.98	0.00491427	0.000467298	0.388624	3
2413	1257.9	3.09901	3278.31	0.00490877	0.000466775	0.350549	4
2416	1427.8	7.10389	3210.84	0.00480775	0.000457169	0.39593	4
2419	1389.8	2.79365	3203.83	0.00479725	0.00045617	0.702973	5
2422	1445.77	19.7059	3201.85	0.00479428	0.000455889	1.16027	7
2425	1404.83	17.9647	3195.92	0.00478541	0.000455044	0.431417	5
2428	11675.5	23.8465	3194.69	0.00478356	0.000454869	0.384347	4
2434	956.823	15.2107	3194.34	0.00478304	0.000454819	1.20611	6
2437	865.861	2.35156	3161.27	0.00473352	0.000450111	0.905651	7
2440	1155.79	1.84082	3138.3	0.00469913	0.00044684	0.345664	3
2443	809.912	2.552	3128.36	0.00468424	0.000445425	0.294165	3
2446	9696.29	20.3821	3121.16	0.00467346	0.0004444	0.531899	5
2452	670.867	18.5916	3119.98	0.0046717	0.000444232	0.921216	6
2455	1255.79	20.9626	3113.77	0.0046624	0.000443347	0.485588	3
2458	821.925	19.5599	3112.2	0.00466005	0.000443124	0.825428	4
2461	822.932	20.1406	3111.8	0.00465945	0.000443067	0.338962	3
2464	5913.73	14.3971	3108.93	0.00465515	0.000442658	0.287933	3
2469	1168.83	7.06031	3104.64	0.00464873	0.000442048	1.145	7
2472	1191.82	0.461678	3093.59	0.00463218	0.000440474	0.319637	4
2475	9484.21	21.3506	3080.98	0.0046133	0.000438679	0.386537	5
2480	1351.77	0.272103	3038.08	0.00454906	0.000432571	0.339477	4
2483	1005.89	20.8656	3034.43	0.0045436	0.000432051	0.291126	3
2486	1295.82	21.4944	3001.79	0.00449473	0.000427403	0.578326	3
2489	1183.8	18.3014	2977.13	0.0044578	0.000423892	0.28854	3
2492	1183.8	12.256	2968.63	0.00444507	0.000422682	0.28282	3
2495	1011.84	1.20938	2963.79	0.00443783	0.000421993	0.28191	3
2498	1226.83	0.415846	2958.98	0.00443062	0.000421308	0.470581	7
2501	1318.82	15.45	2921.77	0.00437491	0.00041601	0.288755	3
2504	2195.28	1.43479	2902.24	0.00434566	0.000413229	0.36144	4
2507	931.899	18.6401	2891.22	0.00432916	0.00041166	0.386047	5
2510	1045.89	20.3821	2885.66	0.00432084	0.000410869	1.06251	6
2513	1881.75	14.5884	2881.82	0.00431509	0.000410322	0.382266	5
2516	1445.78	0.272103	2867.62	0.00429383	0.0004083	0.428732	5
2519	985.897	4.45238	2860.22	0.00428275	0.000407246	0.338391	3
2522	1517.76	16.8512	2852.3	0.00427089	0.000406119	0.777263	4
2525	1067.83	6.39748	2848.27	0.00426485	0.000405545	0.663129	5
2528	1079.83	19.1481	2833.48	0.00424271	0.000403439	0.340492	3
2531	909.901	6.90634	2827.54	0.00423381	0.000402593	0.614436	3
2534	689.903	17.0943	2826.19	0.00423179	0.000402401	0.487076	4
2537	689.902	23.5103	2810.57	0.0042084	0.000400177	0.289443	3
2540	694.931	15.547	2806.93	0.00420295	0.000399659	0.338771	3
2543	1228.98	23.7515	2803.15	0.00419729	0.000399121	0.28706	3
2546	1415.76	21.686	2796.22	0.00418692	0.000398134	0.626657	4
2549	1168.83	3.41562	2794.74	0.0041847	0.000397923	1.0894	7
2552	1619.7	1.99666	2782.03	0.00416567	0.000396113	0.64188	4
2555	872.881	10.1474	2748.01	0.00411473	0.00039127	0.366314	3
2558	1713.76	15.0195	2737.08	0.00409836	0.000389713	0.336086	3
2561	5188.63	10.7971	2736.98	0.00409821	0.000389699	0.371811	5
2565	1148.88	17.289	2723.31	0.00407774	0.000387753	0.340764	4
2568	737.937	17.0458	2719.38	0.00407186	0.000387193	0.340516	4
2571	711.951	11.5472	2718.48	0.00407051	0.000387065	0.28362	3
2574	1053.85	23.6544	2702.1	0.00404598	0.000384733	0.337283	3
2577	1395.82	6.90634	2683.97	0.00401884	0.000382151	0.398101	5
2580	1077.84	14.0125	2675.7	0.00400645	0.000380974	0.289688	3
2583	1089.86	1.73768	2667.99	0.00399491	0.000379876	0.308109	3
2586	1601.73	1.80625	2653.32	0.00397294	0.000377787	0.309102	3
2589	9695.27	20.5508	2633.28	0.00394294	0.000374934	0.627165	5
2594	779.869	2.79365	2614.2	0.00391437	0.000372217	0.646476	6
2597	879.841	1.14686	2612.25	0.00391145	0.00037194	0.309176	3
2600	989.8	14.1088	2604.7	0.00390014	0.000370865	0.385751	5
2603	9790.27	21.5421	2600.58	0.00389397	0.000370278	0.335469	4
2608	1409.74	9.34869	2573.62	0.00385361	0.000366439	0.996669	6
2611	1399.84	1.53452	2572.92	0.00385256	0.00036634	0.30227	3
2614	654.938	2.94529	2561.14	0.00383492	0.000364662	0.381263	4
2617	1803.75	18.5916	2552.3	0.00382168	0.000363404	1.20478	6
2620	680.893	18.5431	2547.13	0.00381394	0.000362668	0.435436	6
2623	11725.4	23.2966	2523.73	0.0037789	0.000359336	0.42454	3
2628	956.821	21.686	2514.76	0.00376547	0.000358059	0.674996	5
2631	1255.79	6.20027	2506.39	0.00375294	0.000356867	0.526472	4
2634	855.902	12.1149	2463.08	0.00368809	0.0003507	0.329563	3
2637	1313.8	5.44632	2452.57	0.00367235	0.000349204	0.298663	3
2640	1048.95	7.8563	2442.85	0.0036578	0.00034782	0.314686	3
2643	911.908	6.9504	2439.28	0.00365245	0.000347312	0.704744	5
2646	1270.81	23.799	2431.92	0.00364143	0.000346264	0.334358	4
2649	905.824	3.65611	2426.16	0.00363281	0.000345444	0.759659	5
2652	9139.18	20.9626	2406.8	0.00360382	0.000342687	0.339367	4
2656	966.976	14.0606	2400.71	0.0035947	0.00034182	0.288521	3
2659	1279.84	1.94456	2399.32	0.00359262	0.000341622	0.348845	3
2662	1031.82	7.45619	2383.09	0.00356832	0.000339311	0.441995	4
2665	1358.78	23.7515	2374.86	0.00355599	0.000338139	0.28706	3
2668	1146.81	18.9291	2373.32	0.00355369	0.00033792	0.387483	3
2671	975.869	23.0361	2369.8	0.00354842	0.000337419	0.858464	4
2674	1486.81	18.5431	2337.97	0.00350076	0.000332887	1.25297	7
2677	781.961	23.3443	2337.41	0.00349992	0.000332807	0.475837	5
2680	1187.85	2.24368	2330.43	0.00348947	0.000331813	0.504646	3
2683	948.965	15.8374	2311.72	0.00346145	0.000329149	0.676667	3
2686	1463.82	15.1147	2306.67	0.00345389	0.00032843	0.430851	6
2689	1342.81	6.90634	2279.16	0.0034127	0.000324513	0.35335	3
2692	1307.86	13.9161	2268.16	0.00339623	0.000322947	0.672345	5
2695	1463.82	18.6881	2239.47	0.00335327	0.000318862	0.482871	6
2698	1363.83	12.3972	2222.64	0.00332807	0.000316466	0.329356	4
2701	872.881	20.4299	2188.96	0.00327764	0.00031167	0.628661	3
2704	855.901	6.90634	2179.95	0.00326414	0.000310388	0.309056	3
2707	1439.8	8.46529	2172.97	0.00325369	0.000309394	0.323252	3
2710	10055.3	21.2055	2146.64	0.00321427	0.000305645	0.435568	5
2716	1517.76	20.2851	2123.59	0.00317975	0.000302363	0.289333	3
2719	1101.83	0.561542	2106.77	0.00315457	0.000299968	0.536234	3
2722	994.974	12.4912	2106.72	0.00315449	0.000299961	0.281306	3
2725	11755.4	23.4149	2088.49	0.0031272	0.000297365	0.473471	4
2730	872.882	17.4838	2072.14	0.00310272	0.000295037	0.339448	3
2733	1502.79	23.6067	2070.5	0.00310026	0.000294804	0.480355	4
2736	1157.84	6.00501	2059.86	0.00308433	0.000293289	0.61062	3
2739	1139.83	10.5647	2055.19	0.00307734	0.000292624	0.602072	3
2742	1427.8	15.1626	2048.56	0.00306741	0.00029168	0.286077	3
2745	2344.68	23.2966	2039.11	0.00305326	0.000290334	0.378165	4
2748	995.925	21.3029	2034.57	0.00304646	0.000289688	0.290573	3
2751	746.895	1.24099	2022.84	0.0030289	0.000288018	0.285677	3
2754	8184.05	19.4149	2022.74	0.00302875	0.000288004	0.436639	5
2759	1141.83	5.74613	2019.69	0.00302418	0.000287569	0.603677	3
2762	1192.82	0.272103	2001.86	0.00299748	0.000285031	0.294294	3
2765	1107.79	23.6067	1996.7	0.00298976	0.000284296	1.14584	6
2768	1213.85	21.3506	1986.94	0.00297514	0.000282906	0.28821	3
2771	8049.08	17.7012	1985.36	0.00297278	0.000282681	0.385943	3
2776	10134.3	22.0482	1984.06	0.00297083	0.000282496	0.337907	3
2780	1161.81	19.0996	1977.94	0.00296167	0.000281625	0.340249	3
2783	1314.44	11.7839	1968.01	0.0029468	0.000280211	0.850376	4
2786	1394.82	5.3609	1965.86	0.00294358	0.000279905	0.943155	6
2789	1013.86	0.321014	1958.26	0.0029322	0.000278823	0.428732	6
2792	640.901	0.506124	1951.12	0.00292151	0.000277806	0.470581	3
2795	1209.85	0.223338	1933.85	0.00289565	0.000275347	0.470581	3
2798	1192.82	23.8944	1933.44	0.00289503	0.000275289	0.669407	5
2801	1351.79	21.2055	1897.74	0.00284158	0.000270206	1.01724	5
2804	835.886	17.4838	1866.34	0.00279456	0.000265735	0.339448	3
2807	871.848	5.44632	1862.1	0.00278821	0.000265131	0.298663	3
2810	1353.76	23.799	1855.86	0.00277887	0.000264243	0.528853	4
2813	1347.9	9.14508	1853.49	0.00277532	0.000263905	0.44919	4
2816	905.778	1.90967	1845.4	0.00276321	0.000262753	0.311269	3
2819	1233.8	11.1476	1834.74	0.00274724	0.000261236	0.327784	3
2822	1077.81	12.5386	1825.85	0.00273393	0.00025997	0.28128	3
2825	1014.85	7.8563	1818.35	0.0027227	0.000258902	0.85989	5
2828	1059.86	23.7034	1814.06	0.00271628	0.000258291	0.43203	4
2831	1244.83	22.5069	1804	0.00270122	0.000256859	0.288506	3
2834	1681.81	16.9483	1803.4	0.00270032	0.000256773	0.778965	5
2837	965.936	19.0511	1798.39	0.00269282	0.00025606	0.581983	3
2840	11275.5	22.6521	1793.8	0.00268594	0.000255406	0.337181	4
2844	1058.81	9.30338	1781.19	0.00266706	0.000253611	0.453415	4
2847	842.927	19.4631	1770.56	0.00265115	0.000252097	0.291007	3
2850	961.84	19.0996	1764	0.00264132	0.000251163	0.581983	4
2853	1190.82	11.5001	1757.07	0.00263095	0.000250177	0.378007	4
2856	1332.8	0.321014	1756.56	0.00263018	0.000250104	0.385015	4
2859	11051.4	22.7966	1713.17	0.00256521	0.000243926	0.337357	4
2864	1302.85	14.8996	1710.24	0.00256082	0.000243509	0.477782	3
2867	877.848	16.2496	1707.04	0.00255603	0.000243053	0.338954	3
2870	1551.74	9.05507	1705.6	0.00255388	0.000242848	0.315551	4
2873	1155.8	19.4631	1699.02	0.00254402	0.000241911	0.580731	3
2876	1463.82	23.0843	1685.94	0.00252444	0.000240049	0.334374	4
2879	11713.5	23.7034	1678.33	0.00251304	0.000238965	1.00123	6
2884	9351.23	19.8504	1678.27	0.00251295	0.000238957	0.482594	3
2889	956.823	13.1036	1675.08	0.00250818	0.000238503	0.284555	3
2892	1536.73	13.2461	1656.05	0.00247968	0.000235793	0.28504	3
2895	676.884	22.4108	1654.17	0.00247687	0.000235525	0.912423	5
2898	1267.82	7.78852	1646.34	0.00246514	0.000234411	0.532317	3
2901	1193.89	22.7477	1627.4	0.00243678	0.000231714	0.33737	3
2904	7548.96	18.0613	1621.26	0.00242759	0.00023084	0.288291	3
2908	1169.86	8.55813	1602.84	0.00240001	0.000228217	0.547207	3
2911	1067.83	3.09901	1595.61	0.00238918	0.000227188	0.514145	3
2914	1361.83	9.30338	1586.02	0.00237482	0.000225822	0.317176	3
2917	11357.5	23.0361	1578.84	0.00236407	0.0002248	0.476045	4
2923	1192.81	21.2055	1565.55	0.00234417	0.000222907	0.529885	4
2926	4299.42	8.3964	1558	0.00233287	0.000221832	0.368829	3
2929	1373.78	18.8809	1556.33	0.00233037	0.000221595	0.290013	3
2932	724.938	12.1617	1551.28	0.00232281	0.000220876	0.613369	5
2935	1381.8	15.6434	1531.21	0.00229275	0.000218018	0.627655	3
2938	1077.81	14.0125	1517.06	0.00227157	0.000216003	0.289688	3
2941	11101.6	22.5553	1514.02	0.00226702	0.000215571	0.337538	4
2947	9140.18	20.8174	1506.88	0.00225632	0.000214554	0.291723	3
2951	1011.85	9.34869	1480.79	0.00221726	0.000210839	0.636209	4
2954	881.916	3.4964	1479.69	0.00221561	0.000210682	0.279868	3
2957	1624.88	14.9474	1479.4	0.00221518	0.000210641	0.383645	4
2960	6764.91	14.5884	1474.86	0.00220838	0.000209995	0.334792	4
2966	830.885	0.321014	1474.39	0.00220768	0.000209928	0.385015	5
2969	1091.84	23.7034	1470.93	0.00220249	0.000209435	0.289601	3
2972	1675.79	10.4946	1451.26	0.00217304	0.000206635	0.373205	3
2975	1157.92	21.4467	1445.28	0.00216409	0.000205783	0.287063	3
2978	1275.83	5.78912	1437.37	0.00215224	0.000204657	0.343643	3
2981	1014.85	6.55168	1431.16	0.00214294	0.000203773	0.265261	3
2984	10666.4	21.7343	1429.96	0.00214115	0.000203602	0.33577	4
2989	689.861	23.5103	1427.84	0.00213797	0.0002033	0.289443	3
2992	1002.83	0.368896	1423.83	0.00213197	0.000202729	0.335433	4
2995	7538.12	17.289	1418.04	0.0021233	0.000201905	0.291832	3
2998	707.885	19.5599	1404.61	0.00210319	0.000199992	0.29172	3
3001	1551.74	23.462	1402.75	0.00210041	0.000199728	0.287442	3
3004	1214.85	22.1208	1402.74	0.00210039	0.000199726	0.434938	3
3007	1635.76	15.1147	1399.73	0.00209588	0.000199298	0.285928	3
3010	943.94	19.4631	1389.86	0.0020811	0.000197892	0.338965	3
3013	1597.84	6.6406	1383.91	0.0020722	0.000197045	0.355265	3
3016	1353.76	21.399	1379.47	0.00206555	0.000196413	0.483576	3
3019	1264.77	2.6441	1377.53	0.00206264	0.000196137	0.373247	4
3022	1297.78	0.415846	1369.67	0.00205087	0.000195018	0.277789	3
3025	791.898	7.54409	1368.84	0.00204963	0.000194899	0.30926	3
3028	4280.45	8.46529	1362.58	0.00204026	0.000194008	0.416944	5
3032	1167.75	17.2404	1359.59	0.00203578	0.000193582	0.340764	4
3035	1035.84	13.9641	1350.35	0.00202194	0.000192267	0.289929	3
3038	712.986	2.90707	1346.32	0.00201591	0.000191693	0.303871	3
3041	1452.75	3.65611	1337.84	0.00200321	0.000190485	0.279803	3
3044	1263.79	2.6441	1331.51	0.00199373	0.000189584	0.370287	3
3047	1881.75	22.2178	1325.6	0.00198488	0.000188743	0.291088	3
3050	1231.85	7.99033	1313.66	0.00196701	0.000187043	0.314257	3
3053	1346.75	17.9167	1303.67	0.00195205	0.00018562	0.577656	3
3056	916.927	2.70028	1293.06	0.00193616	0.00018411	0.2985	3
3059	1307.86	9.94124	1289.69	0.00193112	0.00018363	0.365947	3
3062	1249.79	19.7059	1289.46	0.00193077	0.000183597	0.484697	3
3065	11757.4	23.2491	1285.94	0.0019255	0.000183096	0.475837	4
3072	1265.77	4.26569	1271.76	0.00190427	0.000181077	0.330568	3
3075	5575.85	11.0541	1270.7	0.00190268	0.000180926	0.375028	4
3078	1399.84	4.85405	1269.31	0.0019006	0.000180728	0.294099	3
3081	689.861	17.0458	1247.28	0.00186761	0.000177591	0.487076	3
3084	5207.6	10.7971	1238.48	0.00185444	0.000176338	0.325378	3
3087	7475.95	17.2404	1237.91	0.00185358	0.000176257	0.437808	4
3090	8355.1	18.3977	1220.36	0.0018273	0.000173758	0.291439	3
3097	1174.85	18.4465	1209.64	0.00181125	0.000172232	0.291439	3
3100	1010.85	6.75135	1205.87	0.00180561	0.000171695	0.575467	3
3103	1392.88	14.4933	1202	0.00179981	0.000171144	0.287128	3
3106	1458.48	18.8329	1187.57	0.00177821	0.00016909	0.385852	3
3109	1071.82	10.8438	1180.04	0.00176693	0.000168017	0.325969	3
3112	670.869	0.415846	1173.67	0.00175739	0.00016711	0.420999	4
3115	911.908	5.14921	1171.91	0.00175476	0.00016686	0.295643	3
3118	1179.89	6.75135	1171.67	0.0017544	0.000166826	0.398547	3
3121	8700.15	19.002	1165.91	0.00174577	0.000166006	0.341059	3
3127	1509.8	16.7541	1161.13	0.00173862	0.000165325	0.339698	3
3130	1319.89	12.5852	1156.48	0.00173165	0.000164663	0.420992	3
3133	1997.67	9.00967	1147.43	0.0017181	0.000163374	0.497238	3
3136	1535.76	16.8512	1134.31	0.00169846	0.000161506	0.340015	3
3139	819.936	21.5421	1134.15	0.00169822	0.000161484	0.383297	3
3142	1281.85	18.7844	1122.33	0.00168052	0.000159801	0.289596	3
3145	1582.98	0.461678	1122.28	0.00168044	0.000159793	0.319637	3
3148	11677.5	23.5587	1120.74	0.00167814	0.000159574	0.571859	3
3152	7494.92	17.289	1092.62	0.00163603	0.00015557	0.291832	3
3157	655.941	14.5407	1080.93	0.00161853	0.000153906	0.334965	4
3160	8490.08	19.8504	1048.21	0.00156954	0.000149247	0.338751	4
3163	778.872	2.04937	1030.04	0.00154233	0.00014666	0.349486	4
3166	1819.72	15.9339	1025.69	0.00153582	0.000146041	0.28984	3
3169	1057.82	21.7343	1020.75	0.00152842	0.000145337	0.289654	3
3172	617.746	15.9339	1013.88	0.00151813	0.000144359	0.28984	3
3175	1069.83	22.6521	1009.57	0.00151168	0.000143745	0.482914	3
3178	655.94	22.2178	1006.03	0.00150638	0.000143241	0.291088	3
3181	3918.46	6.20027	995.64	0.00149082	0.000141762	0.261237	3
3185	5823.69	11.9495	985.08	0.00147501	0.000140259	0.378574	4
3188	860.851	6.5077	982.98	0.00147186	0.00013996	0.309303	3
3191	845.809	20.9626	948.58	0.00142035	0.000135062	0.439089	3
3194	684.889	15.8374	937.7	0.00140406	0.000133512	0.434812	6
3197	643.909	3.4964	935.03	0.00140007	0.000133132	0.481168	5
3200	901.863	20.9141	924.36	0.00138409	0.000131613	0.292165	3
3203	724.938	15.547	914.45	0.00136925	0.000130202	0.338771	3
3206	1009.85	18.4465	912.16	0.00136582	0.000129876	0.435632	3
3209	725.936	17.8694	911.78	0.00136525	0.000129822	0.38266	4
3212	4477.59	7.61027	908.38	0.00136016	0.000129338	0.441995	4
3216	630.908	21.6383	905.61	0.00135601	0.000128943	0.286969	3
3219	676.885	0.506124	894.93	0.00134002	0.000127423	0.420999	3
3222	11645.5	23.3443	886.12	0.00132683	0.000126168	0.713807	4
3226	11737.4	23.462	884.55	0.00132448	0.000125945	0.619036	4
3231	1271.77	8.19238	882.35	0.00132119	0.000125632	0.53862	3
3234	1997.67	20.9141	881.46	0.00131985	0.000125505	0.340403	3
3237	622.94	22.9884	869.13	0.00130139	0.000123749	0.335642	4
3240	627.984	7.78852	869.04	0.00130126	0.000123736	0.994543	5
3243	1158.84	17.0943	858.59	0.00128561	0.000122249	0.486031	3
3246	4153.62	5.10715	854.2	0.00127903	0.000121623	0.295843	3
3249	1244.83	13.6509	850.06	0.00127284	0.000121034	0.336307	3
3252	5624.6	13.5309	837.92	0.00125466	0.000119305	0.335175	3
3255	715.81	4.14178	800.18	0.00119815	0.000113932	0.370847	3
3258	10135.3	22.1688	778.4	0.00116554	0.000110831	0.483739	3
3262	1016.92	22.0482	760.67	0.00113899	0.000108306	0.386304	3
3265	724.937	7.30201	697.88	0.00104497	9.93662e-05	0.263063	3
3268	642.905	19.6571	672.18	0.00100649	9.57069e-05	0.776649	5
3271	4585.64	8.14728	636.4	0.000952912	9.06125e-05	0.404741	4
3275	10477.3	22.314	593.67	0.000888931	8.45284e-05	0.289989	3
3279	11784.3	23.2966	558.13	0.000835715	7.94681e-05	0.377463	3
3282	1767.69	23.3443	553.31	0.000828498	7.87819e-05	0.329655	3
3285	616.924	19.1481	546.23	0.000817897	7.77738e-05	0.388452	3
3288	5803.72	11.9024	521.21	0.000780433	7.42114e-05	0.331639	3
3292	8086.02	17.8694	507.89	0.000760488	7.23148e-05	0.382727	4
3296	616.925	20.5995	505.14	0.000756371	7.19233e-05	0.824762	4
3299	5914.74	14.4451	501.81	0.000751384	7.14491e-05	0.384691	3
3303	11100.5	22.4591	491.04	0.000735258	6.99157e-05	0.385727	3
3309	792.901	22.94	480.18	0.000718997	6.83694e-05	0.288019	3
3312	11777.3	23.2966	471.02	0.000705281	6.70652e-05	0.377463	3
3316	6567.77	15.789	467.41	0.000699876	6.65512e-05	0.388057	3
3320	633.97	8.19238	415.07	0.000621504	5.90989e-05	0.358966	4
3323	3372.76	21.3506	404.69	0.000605962	5.76209e-05	0.28821	3
3326	10093.3	21.3506	376.08	0.000563123	5.35473e-05	0.28821	3
3330	627.933	23.6067	367.17	0.000549781	5.22787e-05	0.28971	3
3333	4256.51	9.30338	363.76	0.000544675	5.17932e-05	0.317176	3
3336	1413.53	6.6406	362.37	0.000542594	5.15953e-05	0.311735	3
3339	10726.3	21.9031	348.73	0.00052217	4.96532e-05	0.531714	4
3343	5459.74	10.8438	310.29	0.000464612	4.418e-05	0.560668	3
3348	1499.79	17.2404	298.56	0.000447048	4.25098e-05	0.292892	3
3351	5605.63	13.5309	291.82	0.000436956	4.15502e-05	0.334508	3
3354	7131.97	16.7057	286.91	0.000429604	4.08511e-05	0.337527	3
3357	4542.61	7.74381	283.19	0.000424034	4.03214e-05	0.311552	4
3360	8221	19.5599	253.82	0.000380057	3.61396e-05	0.29172	3
3363	4240.59	6.79544	216.84	0.000324685	3.08743e-05	0.31008	3
3366	6543.84	16.2977	187.03	0.000280049	2.66299e-05	0.33654	3

## Sheet: Sup Fig 8b-tRNA NonAlkB treated
	Mass	RT	Vol	RA	FA	RTSpan	NumDetected
0	731.938	1.49387	1.07344e+08	100	11.5597	29.4258	442
3	737.955	0.942759	9.14784e+07	85.2198	9.85113	29.9534	593
6	921.923	1.29694	7.00552e+07	65.2623	7.5441	29.9534	588
9	927.94	0.942759	3.6664e+07	34.1556	3.94827	29.9534	590
12	1111.91	18.0432	3.28629e+07	30.6145	3.53894	29.9534	587
15	749.911	1.34024	2.9916e+07	27.8692	3.22159	29.4786	583
18	724.921	9.93085	2.5763e+07	24.0004	2.77436	29.9534	491
21	639.897	1.90817	2.49e+07	23.1964	2.68143	29.8479	488
24	1027.89	20.4304	2.34623e+07	21.8571	2.52661	29.9534	587
27	843.921	29.8963	2.04217e+07	19.0246	2.19918	27.2397	535
30	715.961	1.34024	1.96942e+07	18.3468	2.12083	29.5841	581
33	771.931	1.40642	1.96867e+07	18.3398	2.12002	29.9534	582
36	939.896	1.29694	1.46104e+07	13.6108	1.57337	29.4258	579
39	777.948	29.8963	1.33685e+07	12.4539	1.43963	26.3683	522
42	1105.89	2.25919	1.23497e+07	11.5048	1.32991	28.9909	567
45	735.96	29.8963	1.17786e+07	10.9728	1.26842	22.9488	296
48	915.906	1.99573	1.04065e+07	9.69457	1.12066	28.8879	332
51	940.894	0.406165	1.02284e+07	9.52861	1.10148	29.9534	587
54	801.932	1.14602	9.22482e+06	8.59369	0.993402	29.9534	555
57	905.945	1.29694	8.4592e+06	7.88046	0.910955	29.6896	580
60	837.903	18.6503	7.26854e+06	6.77125	0.782735	29.8479	581
63	653.936	29.0352	7.21679e+06	6.72304	0.777162	12.49	130
66	693.929	28.9878	6.96907e+06	6.49228	0.750486	24.303	372
69	753.929	29.8963	6.93808e+06	6.4634	0.747148	28.257	282
72	961.915	11.6441	6.76928e+06	6.30615	0.72897	29.9534	540
75	1130.88	18.0432	6.63792e+06	6.18378	0.714825	29.9534	584
78	1217.87	23.853	6.60396e+06	6.15214	0.711167	29.9534	577
81	877.896	23.732	5.93996e+06	5.53357	0.639663	29.9534	541
84	843.917	0.942759	5.91474e+06	5.51008	0.636947	1.47964	24
87	1033.9	29.8963	5.84697e+06	5.44694	0.629648	26.7364	514
90	1045.86	23.6838	5.70682e+06	5.31638	0.614556	29.9534	580
93	755.905	11.1048	5.63377e+06	5.24833	0.60669	28.1256	520
96	631.996	4.08743	4.82464e+06	4.49455	0.519556	17.3828	232
99	649.987	2.34833	4.82279e+06	4.49283	0.519356	23.4721	328
102	720.926	3.94808	4.69071e+06	4.36979	0.505134	26.4612	526
105	883.913	29.8963	4.66935e+06	4.34989	0.502833	29.9534	469
108	933.878	1.99573	4.39109e+06	4.09067	0.472868	28.3621	422
111	1124.86	2.34833	4.33667e+06	4.03997	0.467007	29.9007	577
114	1233.85	10.9092	4.14281e+06	3.85938	0.446131	29.9534	555
117	1129.88	21.1068	4128055	3.84563	0.444542	25.7579	306
120	829.881	1.45012	4.08741e+06	3.80777	0.440165	29.9534	562
123	759.901	29.8963	4.00742e+06	3.73325	0.431551	29.9534	310
126	1021.87	2.59353	3.93259e+06	3.66354	0.423493	29.9007	581
129	1211.85	3.76157	3.89891e+06	3.63216	0.419865	28.9909	549
132	1043.86	5.54665	3.59612e+06	3.35009	0.387259	29.8479	350
135	757.902	1.25377	3.49038e+06	3.25158	0.375872	29.9534	558
138	1139.87	0.99175	3.41724e+06	3.18345	0.367996	29.9534	569
141	1067.88	23.2961	3.367e+06	3.13664	0.362586	29.9534	526
144	1046.86	0.35339	3.19043e+06	2.97216	0.343571	29.9534	586
147	647.919	5.26377	3.1795e+06	2.96197	0.342394	27.7308	286
150	949.885	29.8963	3.16079e+06	2.94454	0.34038	26.8291	495
153	955.898	2.10572	3.06876e+06	2.85881	0.330469	28.7087	481
156	787.905	2.79547	2.99758e+06	2.79249	0.322803	23.4981	417
159	943.868	23.6838	2.9861e+06	2.7818	0.321567	29.9534	486
162	653.936	15.3416	2.9568e+06	2.7545	0.318412	16.0489	126
165	934.876	1.79894	2.80612e+06	2.61414	0.302186	29.9534	574
168	1236.84	23.9017	2.79545e+06	2.6042	0.301036	29.9534	568
171	753.884	23.9986	2.78211e+06	2.59177	0.2996	26.2748	277
174	1407.85	24.2171	2.74172e+06	2.55415	0.295251	29.9534	565
177	841.925	29.8963	2.51681e+06	2.34462	0.27103	28.9506	522
180	1033.9	0.942759	2.42299e+06	2.25722	0.260927	1.39125	20
183	732.942	23.5389	2.42251e+06	2.25677	0.260876	11.5152	132
186	747.912	11.1543	2.34977e+06	2.189	0.253042	22.9488	211
189	609.942	2.14957	2.34642e+06	2.18589	0.252682	3.62053	37
192	1295.87	2.59353	2.24434e+06	2.09079	0.241689	28.9815	451
195	1019.87	6.50587	2.15596e+06	2.00845	0.232171	29.9007	556
198	1127.88	3.99478	2.1514e+06	2.00421	0.23168	26.4602	221
201	735.959	1.18901	2.09179e+06	1.94868	0.225261	5.60421	51
204	1039.84	2.14957	2.0881e+06	1.94524	0.224863	29.9007	533
207	777.946	0.99175	2.01218e+06	1.87452	0.216688	1.34725	19
210	750.909	1.29694	1.98081e+06	1.84529	0.213309	2.04633	30
213	1425.83	29.8027	1.94531e+06	1.81222	0.209487	29.8479	510
216	1230.83	3.09271	1.88319e+06	1.75435	0.202797	29.7952	581
219	1323.84	29.8963	1.84169e+06	1.71569	0.198328	26.9209	518
222	1317.82	4.08743	1.83357e+06	1.70812	0.197454	29.6896	564
225	871.879	2.34833	1.80483e+06	1.68135	0.194359	29.3767	389
228	1420.81	9.93085	1.7516e+06	1.63176	0.188626	29.5313	577
231	1011.91	21.0109	1.73741e+06	1.61855	0.187099	28.647	319
234	645.958	14.3586	1.70225e+06	1.58579	0.183312	21.4308	291
237	955.87	3.59939	1.63084e+06	1.51926	0.175622	29.7483	499
240	947.887	29.8963	1.56796e+06	1.46069	0.168851	29.9007	482
243	1223.89	29.8027	1.52682e+06	1.42236	0.16442	24.6322	446
246	615.957	0.99175	1.50297e+06	1.40015	0.161852	0.577788	6
249	899.928	1.79894	1.46963e+06	1.36908	0.158262	21.8488	310
252	1401.84	4.55423	1.43601e+06	1.33777	0.154641	28.9506	320
255	1135.87	21.0109	1.42374e+06	1.32633	0.153319	27.285	480
258	1095.93	20.5992	1.4166e+06	1.31968	0.152551	20.5065	194
261	687.912	20.4304	1.39797e+06	1.30232	0.150544	23.7253	160
264	1146.85	5.35772	1.35e+06	1.25764	0.145378	29.9534	549
267	1335.79	10.713	1.27775e+06	1.19033	0.137598	29.9007	427
270	722.925	4.20375	1.2685e+06	1.18171	0.136602	27.7747	511
273	956.867	6.74873	1.26331e+06	1.17688	0.136043	29.8538	498
276	1117.92	29.8963	1.17457e+06	1.09421	0.126487	26.2748	246
279	629.963	22.616	1.16096e+06	1.08153	0.125021	18.1326	265
282	1513.82	29.8493	1.15653e+06	1.07741	0.124545	24.6797	468
285	799.891	0.942759	1.15635e+06	1.07724	0.124526	1.07744	7
288	1073.9	29.8963	1.14869e+06	1.0701	0.1237	23.7253	415
291	1426.83	26.6043	1.14339e+06	1.06517	0.12313	26.2274	496
294	979.887	0.406165	1.13197e+06	1.05453	0.1219	29.7952	570
297	1507.8	22.8588	1.13058e+06	1.05323	0.12175	29.5313	448
300	1133.85	0.942759	1.12675e+06	1.04966	0.121337	29.9007	471
303	1164.85	2.59353	1.11071e+06	1.03472	0.11961	29.9007	563
306	1419.81	3.71554	1.07244e+06	0.999066	0.115489	29.6955	326
309	1061.83	11.9884	1049249	0.977463	0.112992	29.801	397
312	745.895	25.6346	1.04456e+06	0.973095	0.112487	29.9534	535
315	679.961	29.0352	1.0437e+06	0.972291	0.112394	8.40561	81
318	1329.85	0.99175	1.02545e+06	0.955294	0.110429	29.9534	423
321	805.94	0.942759	1.00703e+06	0.93813	0.108445	0.318879	4
324	1049.88	29.8963	1.00259e+06	0.933998	0.107967	26.2274	239
327	654.939	1.10459	957942	0.892404	0.103159	29.9534	376
330	1061.86	2.25919	929961	0.866337	0.100146	24.636	338
333	645.921	0.942759	915912	0.853249	0.0986328	0.318879	4
336	1137.87	29.8963	910492	0.8482	0.0980491	26.7829	426
339	1423.83	6.00099	904507	0.842624	0.0974046	26.8753	412
342	831.886	2.10572	896230	0.834913	0.0965132	29.3435	535
345	751.885	0.942759	892655	0.831583	0.0961283	0.318879	4
348	1145.88	2.19337	892252	0.831207	0.0960848	23.9008	346
351	693.927	0.942759	884303	0.823802	0.0952288	1.34725	12
354	675.881	29.0833	876679	0.8167	0.0944078	20.1745	203
357	1223.89	0.99175	874907	0.815049	0.094217	1.25958	16
360	1342.81	29.8493	864232	0.805105	0.0930675	24.1089	421
363	1040.84	1.90817	795163	0.740761	0.0856295	29.8479	495
366	991.916	29.8963	795014	0.740622	0.0856135	24.8681	320
369	1311.8	2.59353	785185	0.731465	0.084555	24.4494	341
372	609.908	0.862285	769557	0.716907	0.0828721	0.962542	11
375	977.89	12.1861	768976	0.716366	0.0828095	19.7662	227
378	1525.78	20.5027	746179	0.695128	0.0803546	29.7483	358
382	1173.84	25.8786	737311	0.686867	0.0793996	26.3223	398
385	855.876	23.6353	729139	0.679255	0.0785196	26.1351	420
388	1083.85	5.31069	724070	0.674532	0.0779737	29.6239	253
391	1526.77	20.9141	716332	0.667323	0.0771404	29.9534	512
394	720.926	1.25377	711385	0.662715	0.0766077	3.67866	61
397	1385.86	7.28493	696685	0.649021	0.0750247	28.9506	419
400	1417.81	4.93248	685713	0.6388	0.0738431	22.5761	310
403	1697.78	10.8602	665226	0.619714	0.0716369	26.9209	496
406	1096.93	26.2176	654374	0.609604	0.0704683	28.9909	319
409	859.894	23.6353	648882	0.604488	0.0698768	8.6963	51
412	1227.83	2.7505	616935	0.574727	0.0664366	13.9351	143
415	1391.88	22.0804	592849	0.552288	0.0638427	24.062	376
418	1531.79	29.7077	588445	0.548186	0.0633685	23.8696	397
421	1073.89	0.942759	583165	0.543267	0.0627999	1.25958	14
424	1252.82	11.8892	580533	0.540816	0.0625165	26.5982	389
427	766.882	2.66139	579301	0.539668	0.0623838	21.4594	166
430	1086.85	29.8493	577445	0.537938	0.0621839	26.8291	487
433	1127.84	3.99478	572266	0.533114	0.0616262	26.4602	195
436	1436.78	5.49925	568092	0.529225	0.0611767	24.8388	387
439	1051.85	29.6135	564226	0.525624	0.0607604	20.8422	285
442	983.861	24.5094	563262	0.524726	0.0606566	20.1104	156
445	1441.8	24.7047	540824	0.503823	0.0582402	25.6707	379
448	1251.82	15.1941	531638	0.495266	0.0572511	29.9066	267
451	1203.83	2.34833	491347	0.457731	0.0529122	9.50418	139
454	859.849	23.732	479124	0.446344	0.0515959	12.1905	100
457	1085.85	0.942759	467742	0.435741	0.0503702	29.6712	280
460	1167.83	1.40642	463184	0.431495	0.0498794	28.3888	320
463	957.893	1.99573	462168	0.430549	0.04977	26.5913	359
466	1241.84	29.8963	457145	0.425869	0.049229	22.0177	315
469	1089.91	13.2	454790	0.423675	0.0489754	18.1859	119
472	1501.78	2.70632	451997	0.421073	0.0486747	24.6633	297
475	943.914	23.5871	448510	0.417825	0.0482992	7.47886	45
478	944.917	29.8963	444354	0.413953	0.0478516	24.6322	320
481	1062.83	0.406165	441370	0.411173	0.0475302	22.4821	258
484	766.917	2.14957	439125	0.409081	0.0472885	25.9525	363
487	1031.91	21.6912	437702	0.407756	0.0471352	17.3832	219
490	1333.79	2.88718	436421	0.406563	0.0469973	27.3278	244
493	679.889	15.1941	433890	0.404205	0.0467248	17.0123	189
496	1049.83	23.2477	424313	0.395283	0.0456934	25.1531	238
499	725.924	5.21636	411220	0.383086	0.0442834	8.73593	75
502	1351.77	4.20375	409945	0.381898	0.0441461	27.3738	351
505	1133.9	17.7536	408999	0.381017	0.0440443	26.0882	204
508	1519.76	3.20736	408931	0.380954	0.044037	23.9164	295
511	1185.8	5.21636	406703	0.378878	0.0437971	29.7952	482
514	1089.91	2.30373	405666	0.377911	0.0436853	4.08252	32
517	1357.78	24.3628	403882	0.37625	0.0434932	26.1811	328
520	1147.88	2.9549	401733	0.374248	0.0432619	26.6416	369
523	1715.76	24.3628	399991	0.372625	0.0430742	26.5531	340
526	669.91	24.7047	396531	0.369401	0.0427016	6.08466	31
529	1341.81	23.732	393553	0.366628	0.042381	17.1081	125
532	1189.82	20.4304	383531	0.357291	0.0413017	26.644	349
535	735.932	14.6532	377750	0.351906	0.0406792	22.761	168
538	974.869	2.45989	377050	0.351254	0.0406038	28.4208	348
541	1013.85	3.50701	375547	0.349854	0.040442	16.4896	157
544	1402.84	14.014	373393	0.347847	0.04021	26.8207	252
547	1131.85	2.7505	369146	0.34389	0.0397526	23.4867	346
550	1090.91	1.75557	366215	0.34116	0.0394369	16.5983	183
553	1339.81	21.3492	363477	0.33861	0.0391422	24.6458	183
556	667.866	0.894902	359926	0.335301	0.0387597	0.27688	3
559	1301.84	22.6646	355356	0.331044	0.0382676	26.7199	342
562	669.864	25.8786	354451	0.330201	0.0381701	17.0123	96
565	1491.82	18.918	352401	0.328291	0.0379494	24.301	384
568	1195.88	2.14957	349970	0.326026	0.0376876	19.1969	170
571	732.941	1.14602	347287	0.323527	0.0373986	1.34725	17
574	760.904	29.2037	347087	0.323341	0.0373771	28.8101	272
577	1279.9	2.39272	346243	0.322554	0.0372862	20.4071	258
580	648.922	14.8985	331174	0.308517	0.0356635	26.1773	289
583	1703.8	29.1318	325742	0.303456	0.0350785	19.4237	286
586	865.866	29.6606	318152	0.296385	0.0342612	12.1905	112
589	1095.93	6.31346	314276	0.292774	0.0338438	7.13122	64
592	1202.9	27.0412	314177	0.292683	0.0338331	20.3055	315
595	765.914	19.0639	312285	0.29092	0.0336294	16.8698	115
598	1307.86	28.9402	312016	0.290669	0.0336004	19.4237	287
601	973.87	2.39272	307956	0.286887	0.0331631	12.4819	157
604	977.844	12.6799	297800	0.277426	0.0320695	19.7662	159
607	1145.81	11.2036	296286	0.276015	0.0319065	23.3484	232
610	977.889	2.7505	296231	0.275964	0.0319006	8.76848	70
613	765.885	10.6151	292222	0.272229	0.0314688	20.2138	141
616	1012.91	26.4591	290241	0.270384	0.0312555	24.6811	192
619	1330.77	2.30373	288583	0.268839	0.0310769	13.277	118
622	1080.83	3.39152	288044	0.268337	0.0310189	29.3325	240
625	1520.76	2.88718	287159	0.267513	0.0309236	18.1095	221
628	1329.77	3.50701	280743	0.261535	0.0302326	14.5816	119
631	989.91	1.34024	280556	0.261362	0.0302125	11.2154	122
634	637.896	1.603	280529	0.261336	0.0302096	5.13418	33
637	1209.85	22.2018	280164	0.260997	0.0301704	24.9653	164
640	784.884	1.99573	279587	0.260459	0.0301082	2.52972	34
643	1201.89	16.5807	278823	0.259747	0.0300259	13.7127	136
646	1442.8	21.2524	275859	0.256986	0.0297067	24.0151	305
649	941.869	0.99175	275715	0.256852	0.0296912	23.0723	221
652	910.91	1.18901	265419	0.24726	0.0285825	27.6759	325
655	1001.83	21.7882	263583	0.24555	0.0283847	24.8681	372
658	688.914	18.0432	260401	0.242586	0.0280421	25.2893	282
661	773.831	0.942759	260270	0.242463	0.028028	0.318879	4
664	1314.84	2.34833	253389	0.236053	0.027287	20.9302	207
667	954.983	21.1553	253330	0.235998	0.0272806	12.19	107
670	1007.84	0.862285	253090	0.235774	0.0272547	2.35224	14
673	1245.8	4.74277	248145	0.231168	0.0267223	23.8636	209
676	1197.82	0.894902	243008	0.226383	0.0261691	2.97241	32
679	1246.8	2.88718	235154	0.219066	0.0253233	16.9203	192
682	683.886	14.8985	234977	0.2189	0.0253042	23.6289	171
685	857.85	0.942759	233036	0.217093	0.0250952	0.318879	3
688	1691.77	3.55254	232781	0.216855	0.0250677	17.5289	190
691	1709.74	3.43766	229874	0.214146	0.0247546	25.3128	226
694	635.971	29.8963	229763	0.214044	0.0247428	8.15353	124
697	729.724	0.942759	229557	0.213851	0.0247205	0.318879	4
700	1139.79	1.90817	227951	0.212355	0.0245476	20.9012	186
703	749.934	1.75557	226049	0.210584	0.0243428	1.76521	14
706	1055.82	2.54883	214751	0.200059	0.0231261	23.3491	203
709	640.9	19.992	214470	0.199797	0.0230959	11.0727	126
712	955.824	3.43766	214122	0.199472	0.0230583	29.6712	220
715	1336.79	16.2835	213886	0.199253	0.0230329	14.7965	123
718	1140.83	1.90817	212875	0.198311	0.0229241	14.8889	192
721	767.909	1.90817	208950	0.194655	0.0225014	11.8387	79
724	1541.75	5.21636	205547	0.191484	0.022135	27.3678	219
727	726.926	11.595	203895	0.189945	0.0219571	24.491	440
730	889.852	2.54883	198398	0.184825	0.0213651	20.6919	192
733	910.957	18.0432	195931	0.182526	0.0210994	24.4918	272
736	1313.85	3.55254	194249	0.180959	0.0209183	19.753	172
739	615.958	29.1318	192997	0.179793	0.0207835	4.4059	37
742	1144.97	19.5522	189211	0.176266	0.0203758	19.5523	121
745	1191.82	24.2171	189177	0.176234	0.0203721	25.7176	311
748	1145.85	6.79771	186723	0.173948	0.0201079	8.76046	71
751	1043.82	3.29972	184214	0.171611	0.0198377	26.0151	172
754	651.941	1.14602	182997	0.170477	0.0197066	1.25958	13
757	949.884	0.115947	180533	0.168181	0.0194412	1.56685	20
760	694.929	0.894902	174540	0.162598	0.0187958	0.919148	8
763	1229.83	10.3213	172063	0.160291	0.0185291	6.63376	37
766	1381.8	29.8963	170949	0.159253	0.0184092	22.0669	253
769	1353.84	3.43766	166131	0.154765	0.0178904	21.6638	191
772	1158.84	1.90817	165609	0.154279	0.0178341	6.67097	96
775	1309.8	8.7076	164158	0.152927	0.0176779	20.577	146
778	1005.89	1.5373	161962	0.150881	0.0174414	9.6931	97
781	750.909	12.2841	161666	0.150605	0.0174095	0.691039	4
784	705.885	5.59426	161193	0.150164	0.0173585	28.9151	378
787	1523.78	5.09822	160430	0.149454	0.0172764	10.7786	77
790	919.926	1.90817	159878	0.14894	0.017217	2.79145	39
793	1354.84	3.99478	158460	0.147619	0.0170642	22.7408	189
796	1051.9	24.6558	158261	0.147434	0.0170429	19.6206	161
799	1375.78	21.3006	158071	0.147257	0.0170224	26.7823	265
802	610.944	1.603	156825	0.146095	0.0168881	5.75836	52
805	789.902	2.10572	155553	0.144911	0.0167512	3.37076	52
808	1517.76	1.79894	155207	0.144588	0.0167139	11.2192	103
811	1140.79	2.25919	154962	0.14436	0.0166875	5.69685	75
814	935.874	2.30373	154301	0.143745	0.0166164	3.46309	34
817	1275.84	21.3006	152261	0.141844	0.0163967	22.6565	284
820	884.913	0.894902	152260	0.141843	0.0163966	0.318879	3
823	1057.81	2.39272	150803	0.140486	0.0162397	24.1439	255
826	695.966	1.25377	148597	0.138431	0.0160021	0.780799	9
829	1597.84	29.8963	147705	0.137599	0.015906	21.6742	155
832	689.903	29.8963	147634	0.137533	0.0158984	13.4602	116
835	1327.78	2.45989	147511	0.137419	0.0158851	3.67881	53
838	995.817	3.99478	147081	0.137018	0.0158388	25.3082	218
841	1145.85	20.3822	145583	0.135623	0.0156776	11.4232	66
844	919.898	2.10572	141749	0.132051	0.0152647	2.79145	40
847	732.942	17.1685	138715	0.129225	0.014938	0.536413	6
850	895.866	0.99175	138519	0.129042	0.0149168	17.7039	152
853	629.964	24.7538	136470	0.127134	0.0146962	3.36825	24
856	1267.79	0.99175	133045	0.123943	0.0143274	22.1025	213
859	780.9	3.59939	132316	0.123264	0.0142489	4.16177	58
862	1031.82	1.95214	130969	0.122008	0.0141037	11.3934	115
865	823.877	14.4078	130451	0.121526	0.014048	17.6067	194
868	733.933	2.06146	130296	0.121382	0.0140314	8.80062	94
871	641.902	2.14957	129725	0.12085	0.0139698	28.6009	393
874	1031.91	29.8963	128938	0.120116	0.0138851	6.54799	37
877	1547.77	22.2018	128476	0.119687	0.0138354	23.2903	217
881	1243.84	21.6912	126255	0.117617	0.0135962	15.8888	132
884	1631.74	27.09	125533	0.116945	0.0135184	21.0871	220
887	753.929	0.458938	122577	0.114191	0.0132001	0.565013	8
890	951.898	0.942759	120821	0.112554	0.0130109	0.447066	5
893	957.87	1.71204	120134	0.111914	0.0129369	17.035	142
896	1053.85	24.607	118369	0.11027	0.0127469	13.321	117
899	601.813	0.942759	117198	0.10918	0.0126208	0.318879	4
902	1295.82	2.88718	115868	0.107941	0.0124776	20.7401	107
905	1031.84	0.942759	115731	0.107813	0.0124629	0.318879	3
908	717.913	29.8963	114670	0.106824	0.0123485	8.05724	55
911	1011.82	0.894902	113335	0.105581	0.0122049	0.27688	3
914	735.931	2.39272	112556	0.104855	0.0121209	1.49348	17
917	1196.88	1.49387	111530	0.1039	0.0120105	18.3489	156
920	1055.85	29.8963	111063	0.103464	0.0119602	9.85236	63
923	1061.83	4.88533	111031	0.103435	0.0119567	3.78587	40
926	1025.89	6.8953	109120	0.101654	0.0117509	15.3224	100
929	925.915	3.34549	108189	0.100787	0.0116506	8.97607	66
932	1270.82	11.8892	106893	0.0995795	0.0115111	23.6348	184
935	989.799	1.95214	104922	0.097744	0.0112989	6.33266	79
938	1485.81	2.30373	104510	0.0973603	0.0112545	15.5135	153
941	1386.86	1.45012	103053	0.0960029	0.0110976	21.2904	134
944	1101.83	10.5168	98892.8	0.0921269	0.0106496	20.5666	204
947	945.767	0.894902	98824.8	0.0920635	0.0106422	0.318879	3
950	1495.77	2.30373	97891.8	0.0911944	0.0105418	5.00747	59
953	805.943	27.4339	96292.4	0.0897044	0.0103695	4.70426	30
956	1205.84	2.39272	96215.6	0.0896329	0.0103613	5.82274	38
959	1201.89	28.4086	92752.5	0.0864067	0.00998833	4.89445	27
962	1249.82	6.55439	92152.1	0.0858475	0.00992368	14.102	82
965	1502.79	1.79894	90898.3	0.0846794	0.00978866	8.88346	74
968	1435.8	0.99175	90284.7	0.0841078	0.00972258	4.51736	32
971	1542.75	16.6794	90005.5	0.0838477	0.00969252	14.7033	106
974	965.831	0.942759	88874.6	0.0827942	0.00957074	0.318879	4
977	1334.95	24.2659	88544.1	0.0824863	0.00953514	16.6666	95
980	637.895	22.8588	87253.6	0.081284	0.00939617	8.74741	51
983	1393.82	3.04666	86104	0.0802131	0.00927237	15.994	96
986	1341.81	8.02122	86056.1	0.0801685	0.00926721	6.8271	71
989	707.885	1.99573	85892.9	0.0800164	0.00924963	4.22894	44
992	1223.81	2.59353	85376.1	0.079535	0.00919398	5.73444	57
995	1346.75	2.54883	85314.3	0.0794774	0.00918733	5.83766	71
998	694.932	29.8963	81955.8	0.0763487	0.00882566	5.2376	44
1001	1524.93	28.8922	81656.3	0.0760697	0.00879341	10.0037	79
1004	755.905	0.35339	79139.5	0.0737251	0.00852237	0.670525	10
1007	870.839	0.942759	79081.7	0.0736712	0.00851615	0.318879	4
1010	1376.78	14.9973	78436.5	0.0730702	0.00844668	24.2536	155
1013	899.887	29.7077	77556.9	0.0722508	0.00835195	1.8702	17
1016	1121.82	1.90817	76878.9	0.0716192	0.00827894	0.91614	8
1019	1129.88	1.45012	75689.4	0.070511	0.00815084	1.3482	10
1022	1445.77	25.6346	75567	0.070397	0.00813766	19.8055	143
1025	1347.82	2.06146	75427.1	0.0702667	0.0081226	4.1587	68
1028	977.844	2.79547	74605.2	0.069501	0.00803409	2.90236	27
1031	1127.88	1.90817	74264.4	0.0691835	0.00799739	0.91614	8
1034	670.868	23.4907	74084.7	0.0690161	0.00797803	16.4925	162
1037	983.862	8.56111	73019.5	0.0680238	0.00786332	3.21219	29
1040	1234.82	19.3567	72694.4	0.0677209	0.00782831	18.103	193
1043	971.826	2.54883	72138.6	0.0672032	0.00776846	2.90236	17
1046	672.884	18.4308	71133.5	0.0662668	0.00766023	18.7874	113
1049	694.932	19.5522	70938.5	0.0660851	0.00763922	9.5068	53
1052	631.996	19.7967	66798.1	0.062228	0.00719335	0.488433	6
1055	954.983	4.93248	66530.6	0.0619789	0.00716455	3.47742	36
1058	1289.86	2.79547	66342.7	0.0618038	0.00714431	2.39829	32
1061	1435.78	21.0109	66077	0.0615562	0.0071157	10.113	73
1064	669.911	0.35339	65531.1	0.0610478	0.00705692	0.614754	5
1067	967.933	23.9017	65466.2	0.0609873	0.00704993	8.36717	47
1070	967.933	15.5394	63656.3	0.0593012	0.00685502	8.75806	65
1073	1235.84	0.115947	63466.3	0.0591242	0.00683457	4.94364	31
1076	1077.84	5.21636	63453.9	0.0591126	0.00683322	8.52687	48
1079	1089.91	6.79771	62943.2	0.0586369	0.00677823	1.51279	11
1082	1619.78	29.0352	62909.6	0.0586055	0.00677461	11.947	75
1085	1535.73	3.25367	61446.4	0.0572425	0.00661704	10.1146	75
1088	1255.79	19.4548	61346	0.057149	0.00660623	10.7892	56
1091	1392.88	20.6479	59635.6	0.0555556	0.00642204	12.7837	76
1094	937.896	14.6041	59517.4	0.0554455	0.00640931	0.343889	4
1097	754.887	1.25377	59030.4	0.0549918	0.00635687	10.0416	72
1100	1117.89	25.5863	57406.7	0.0534791	0.00618201	7.30159	49
1103	751.906	17.8495	56995.5	0.0530961	0.00613774	0.582121	4
1106	1179.78	3.34549	56264.7	0.0524153	0.00605903	12.0105	73
1109	1203.83	13.5215	55098.3	0.0513287	0.00593343	9.37639	48
1112	1014.85	2.25919	53009.3	0.0493826	0.00570846	4.9685	46
1115	676.885	29.8963	52947.4	0.0493249	0.0057018	9.85236	121
1118	667.758	0.942759	52831.4	0.0492169	0.00568931	0.318879	4
1121	805.942	21.9826	52071.6	0.048509	0.00560748	1.99104	17
1124	785.883	1.79894	51372.4	0.0478577	0.0055322	2.72323	41
1127	1508.8	15.3416	51218.7	0.0477145	0.00551564	8.64736	50
1130	1105.84	2.19337	50363.1	0.0469174	0.0054235	1.27203	16
1133	1685.75	2.84139	49362	0.0459848	0.00531569	2.94359	35
1136	746.914	0.247867	49296	0.0459233	0.00530859	1.13019	7
1139	1067.83	11.0072	48989.9	0.0456382	0.00527563	11.2195	64
1142	932.702	0.894902	48549.3	0.0452278	0.00522818	0.27688	3
1145	1352.77	8.21753	47974.5	0.0446923	0.00516628	8.34518	51
1148	773.723	0.942759	47938	0.0446583	0.00516235	0.318879	4
1151	977.845	8.26624	47613.6	0.0443561	0.00512742	3.35302	20
1154	700.745	0.942759	47482.3	0.0442338	0.00511328	0.29118	3
1157	1055.85	0.115947	47190.3	0.0439617	0.00508183	3.03248	23
1160	790.9	1.18901	46483	0.0433028	0.00500566	2.48394	18
1163	1017.87	1.06441	45863.2	0.0427254	0.00493892	9.06697	57
1166	1077.81	5.26377	45725.4	0.0425971	0.00492408	7.99433	44
1169	1542.75	9.93085	43640.6	0.0406548	0.00469957	8.46472	47
1172	1323.84	1.18901	43609	0.0406254	0.00469616	1.65274	20
1175	1305.79	0.99175	42634	0.0397171	0.00459117	1.98385	15
1178	669.91	29.8963	42035.9	0.03916	0.00452677	0.471256	3
1181	701.743	0.942759	41581.9	0.038737	0.00447787	0.29118	3
1184	1222.8	6.21668	41378.6	0.0385476	0.00445598	11.7017	75
1187	896.867	4.36634	41279.4	0.0384552	0.0044453	7.16814	72
1190	632.998	1.71204	40387.8	0.0376246	0.00434928	1.81688	20
1193	1330.85	2.10572	40234.3	0.0374816	0.00433275	3.00187	26
1196	1532.79	29.8963	39879.2	0.0371508	0.00429451	9.85236	58
1199	966.975	2.19337	39528.3	0.0368239	0.00425672	5.4082	34
1202	1508.8	23.5389	39516.9	0.0368133	0.00425549	5.4461	37
1205	895.866	29.7077	38717.3	0.0360684	0.00416939	5.92005	32
1208	1053.85	29.7077	37596.5	0.0350243	0.00404869	1.58155	26
1211	1062.83	28.5539	37506.4	0.0349404	0.00403899	3.04817	23
1214	1513.74	2.25919	37144.3	0.034603	0.00399999	3.40614	26
1217	1426.83	0.115947	36881.8	0.0343585	0.00397173	0.614754	9
1220	669.91	17.4128	36266.3	0.0337851	0.00390545	0.536671	3
1223	1440.87	2.45989	35982.1	0.0335203	0.00387484	1.98223	26
1226	1342.81	0.115947	35732.3	0.0332877	0.00384794	1.13019	10
1229	916.909	12.928	35312.6	0.0328966	0.00380274	2.27097	18
1232	1346.91	6.79771	34831.2	0.0324482	0.0037509	7.1778	59
1235	721.827	7.18739	34221.5	0.0318802	0.00368525	7.61739	88
1238	1204.84	10.6151	34061.5	0.0317312	0.00366802	10.7617	99
1241	980.887	0.35339	33761.4	0.0314515	0.00363569	1.34725	13
1244	680.894	19.6987	33163.8	0.0308948	0.00357134	14.3083	84
1247	1215.88	24.7047	33075.9	0.030813	0.00356188	4.71317	28
1250	859.849	0.115947	33027.5	0.0307679	0.00355666	2.40036	15
1253	1145.85	28.2149	32264.3	0.0300569	0.00347448	2.62375	20
1256	767.881	4.08743	31833.7	0.0296558	0.00342811	5.20596	40
1259	1105.84	7.13861	31784.7	0.0296101	0.00342283	7.89497	45
1262	1536.73	2.9549	31566.2	0.0294066	0.00339931	4.37428	32
1265	907.941	1.40642	31388.9	0.0292414	0.0033802	1.04966	17
1268	1049.88	0.406165	30840.2	0.0287302	0.00332111	0.509242	7
1271	1117.92	1.06441	30193.2	0.0281275	0.00325145	0.466239	4
1274	1613.77	24.1686	30112.9	0.0280527	0.0032428	11.1504	60
1277	980.886	8.80492	30111.1	0.028051	0.00324261	4.59387	33
1280	1229.83	28.4086	30055.1	0.0279989	0.00323658	1.996	11
1283	1127.84	1.29694	29984.5	0.0279331	0.00322897	0.91614	8
1286	1150.94	1.99573	29536.7	0.0275159	0.00318074	1.5096	18
1289	1048.95	1.99573	29431.7	0.0274181	0.00316944	0.661419	10
1292	1121.82	3.71554	29325.8	0.0273194	0.00315803	0.743031	4
1295	1358.78	26.0484	29278.2	0.0272751	0.00315291	2.58213	26
1298	1107.89	1.75557	29081.3	0.0270916	0.0031317	1.41002	15
1301	895.867	22.5676	28949.7	0.0269691	0.00311754	3.84387	21
1304	1148.87	1.64647	28410	0.0264663	0.00305941	1.00382	16
1307	901.924	1.79894	27245.4	0.0253814	0.00293401	1.09514	12
1310	1347.8	29.7077	26664.3	0.02484	0.00287142	2.90257	27
1313	1280.9	1.71204	26416.4	0.0246091	0.00284473	1.53821	19
1316	1369.77	3.29972	26089.4	0.0243045	0.00280952	6.13546	43
1319	1229.83	22.4699	25763.4	0.0240007	0.00277441	0.827674	7
1322	610.944	27.7797	25620.3	0.0238675	0.002759	4.4059	39
1325	1341.92	2.30373	24893	0.0231899	0.00268068	2.13576	24
1328	1201.89	1.34024	24613.8	0.0229298	0.00265061	1.72228	17
1331	917.899	1.95214	24376.3	0.0227085	0.00262503	2.41908	35
1334	648.922	29.6606	24220.1	0.0225631	0.00260821	2.5639	22
1337	899.887	15.2429	23664	0.022045	0.00254833	1.18813	7
1340	1137.79	1.99573	23140.4	0.0215572	0.00249195	0.65581	8
1343	717.957	1.79894	22618.2	0.0210708	0.00243571	0.392258	3
1346	725.924	10.9583	22537.5	0.0209956	0.00242702	0.343281	4
1349	1086.85	0.35339	22437.2	0.0209021	0.00241622	1.52288	16
1352	1437.78	3.64597	22363.7	0.0208337	0.0024083	4.88821	27
1355	1345.75	2.9549	22332.9	0.0208049	0.00240498	3.565	20
1358	1224.81	2.10572	22313.8	0.0207871	0.00240292	2.20546	17
1361	2005.73	0.942759	22282.9	0.0207584	0.0023996	0.29118	3
1364	1089.91	29.0833	21879.5	0.0203826	0.00235616	0.819744	11
1367	955.848	1.75557	21723	0.0202368	0.00233931	2.23268	15
1370	1189.86	2.06146	21552.6	0.0200781	0.00232096	3.45307	25
1373	1404.83	17.2661	21509.9	0.0200383	0.00231636	5.94674	35
1376	1062.83	23.9017	21494.2	0.0200236	0.00231467	2.04773	12
1379	1256.98	2.14957	21360.8	0.0198994	0.00230031	1.37974	16
1382	802.856	1.95214	21303.7	0.0198462	0.00229415	1.1339	10
1385	1731.73	19.0639	20980	0.0195447	0.0022593	6.71984	38
1388	945.889	24.2659	20368.5	0.018975	0.00219345	0.3394	4
1391	1195.88	22.4212	20339.7	0.0189481	0.00219034	1.70362	13
1394	1109.88	1.84266	19979.2	0.0186123	0.00215152	0.69914	8
1397	1252.82	0.406165	19633.6	0.0182904	0.00211431	1.20683	10
1400	822.933	28.9402	19527	0.018191	0.00210283	1.49456	10
1403	1336.79	0.406165	19495.6	0.0181618	0.00209944	3.01878	20
1406	1635.76	20.9623	19442.6	0.0181124	0.00209374	7.05618	38
1409	1067.83	8.60964	19366	0.018041	0.00208548	3.75655	29
1412	881.841	13.3236	19311.2	0.01799	0.00207959	3.10735	17
1415	24217.4	28.1678	19218.3	0.0179035	0.00206958	0.677216	7
1427	989.88	0.115947	18858.9	0.0175686	0.00203088	0.31659	3
1430	1012.91	1.25377	18636.9	0.0173619	0.00200698	1.30424	15
1433	855.876	0.458938	18545.3	0.0172765	0.0019971	1.173	11
1436	657.959	26.5081	18525.6	0.0172582	0.00199499	2.4809	17
1439	1201.83	1.90817	18482.1	0.0172176	0.0019903	5.1402	30
1442	650.989	1.90817	18374.5	0.0171174	0.00197872	0.786761	8
1445	1513.82	1.18901	18364.7	0.0171082	0.00197766	1.3385	12
1448	1010.85	2.59353	18273.8	0.0170236	0.00196787	1.8756	18
1451	1341.81	0.300625	17846.3	0.0166253	0.00192183	1.47013	9
1454	1135.87	0.406165	17827.3	0.0166076	0.00191978	1.24174	11
1457	765.885	6.8953	17481.7	0.0162857	0.00188257	0.487979	5
1460	775.875	0.300625	17441.2	0.0162479	0.0018782	0.316594	3
1463	1171.85	3.16158	17407.6	0.0162166	0.00187459	3.57361	21
1466	626.931	11.8892	17398.2	0.0162079	0.00187358	2.35062	15
1469	657.959	23.1014	17387.6	0.016198	0.00187243	2.67322	15
1472	1703.72	1.99573	17328.5	0.016143	0.00186607	2.1743	20
1475	1239.86	22.2505	17300.6	0.016117	0.00186307	1.99567	10
1478	1137.87	0.115947	17085.8	0.0159168	0.00183993	1.34725	11
1481	1235.84	14.9477	17014	0.01585	0.00183221	0.345658	3
1484	1531.79	0.35339	17001.6	0.0158384	0.00183087	0.614754	9
1487	803.854	1.99573	16980.7	0.015819	0.00182862	1.00572	10
1490	887.853	5.00357	16963.8	0.0158032	0.0018268	1.50144	9
1493	954.983	29.5176	16854.9	0.0157018	0.00181508	0.863838	8
1496	1121.86	3.71554	16837.5	0.0156855	0.0018132	0.418052	3
1499	1180.78	2.79547	16796.2	0.0156471	0.00180875	2.75208	19
1502	683.945	1.06441	16774.9	0.0156272	0.00180646	0.422245	3
1505	911.841	5.73738	16723.7	0.0155795	0.00180094	7.28632	44
1508	898.959	2.30373	16602.1	0.0154662	0.00178785	0.795898	13
1511	1394.82	3.90193	16457	0.015331	0.00177222	3.96131	40
1514	765.913	11.693	16344	0.0152258	0.00176006	0.538307	3
1517	1107.8	26.7981	16113.4	0.015011	0.00173522	9.28797	52
1520	1249.85	1.90817	16079.3	0.0149792	0.00173155	2.11632	14
1523	1179.86	29.6606	15986.3	0.0148926	0.00172153	0.616267	9
1526	959.919	9.93085	15949.2	0.014858	0.00171754	0.830826	4
1529	1213.85	3.90193	15833.7	0.0147504	0.0017051	3.17907	19
1532	1050.88	14.7999	15751.6	0.014674	0.00169626	3.10117	21
1535	991.915	1.14602	15627.1	0.014558	0.00168285	0.341178	4
1538	1479.79	1.75557	15416.7	0.0143619	0.00166019	1.46159	13
1541	780.9	1.34024	14806.1	0.0137931	0.00159444	0.434826	5
1544	1358.78	0.300625	14704.9	0.0136988	0.00158354	0.614754	9
1547	689.903	14.1125	14637.4	0.013636	0.00157627	2.66158	18
1550	1008.84	1.90817	14553.3	0.0135576	0.00156721	1.87167	25
1553	853.877	29.6135	14491.9	0.0135004	0.00156061	1.05589	6
1556	1345.83	0.115947	14264.9	0.013289	0.00153616	0.614754	6
1559	948.966	2.70632	13946	0.0129918	0.00150181	1.6283	10
1562	967.933	6.31346	13851.3	0.0129036	0.00149162	3.08075	20
1565	691.855	28.4086	13149.1	0.0122495	0.001416	0.481063	5
1568	766.883	27.3356	12987	0.0120985	0.00139854	1.51368	10
1571	1141.86	1.90817	12710.3	0.0118407	0.00136875	2.09657	18
1574	1061.86	26.9437	12530.7	0.0116734	0.00134941	0.981361	9
1577	1295.82	1.64647	12407.6	0.0115587	0.00133615	0.480821	4
1580	738.914	28.8439	12268.9	0.0114295	0.00132121	1.19795	8
1583	1514.74	1.99573	12231.9	0.0113951	0.00131723	0.795898	9
1586	4242.5	8.46307	12179.5	0.0113462	0.00131159	0.58765	9
1592	1442.8	0.35339	12040.2	0.0112164	0.00129658	0.562004	8
1595	1031.91	1.14602	12011.4	0.0111896	0.00129349	0.378711	4
1598	907.943	21.5937	11994.7	0.0111741	0.00129169	1.21808	9
1601	733.933	13.8175	11957.3	0.0111392	0.00128766	2.46399	19
1604	1363.75	2.06146	11941.1	0.0111242	0.00128592	1.65021	18
1607	804.991	22.0804	11933.7	0.0111172	0.00128511	1.75046	9
1610	1109.91	1.79894	11517.5	0.0107295	0.0012403	0.655386	5
1613	937.851	14.5547	11491.3	0.0107051	0.00123747	0.343889	3
1616	1314.84	24.3142	11387.2	0.0106081	0.00122627	1.80176	17
1619	1243.84	29.3003	11342.6	0.0105666	0.00122146	0.954125	9
1622	1169.87	11.8892	11303	0.0105297	0.0012172	6.20421	31
1625	997.87	2.50413	11257	0.0104869	0.00121225	1.18877	11
1628	1486.81	1.603	11155.5	0.0103923	0.00120132	2.09657	15
1631	1392.88	29.3489	11075.6	0.0103178	0.00119271	1.2425	13
1634	23968.3	28.1678	11030.9	0.0102762	0.00118789	0.579438	6
1642	1050.88	7.23677	10965	0.0102148	0.0011808	2.73969	21
1645	1273.84	13.9158	10740.1	0.0100053	0.00115658	2.27254	17
1648	747.912	0.511703	10689.1	0.00995776	0.00115108	0.298163	3
1651	1336.79	22.9565	10671.8	0.00994171	0.00114923	1.26175	8
1654	1348.74	1.90817	10650.6	0.00992197	0.00114695	0.922146	12
1657	725.924	16.4312	10503.8	0.00978519	0.00113114	0.642679	3
1660	1201.89	18.4308	10494.8	0.00977676	0.00113016	0.34029	3
1663	936.9	0.115947	10001.1	0.00931686	0.001077	0.527655	3
1666	1340.97	28.7958	9993.08	0.00930939	0.00107614	1.67882	12
1669	640.9	0.115947	9902.25	0.00922478	0.00106635	1.13019	10
1672	1067.83	4.55423	9866.04	0.00919104	0.00106245	3.6232	20
1675	805.906	4.64846	9813.43	0.00914203	0.00105679	0.37787	4
1678	757.95	1.06441	9568.9	0.00891423	0.00103046	0.554628	5
1681	1352.76	11.4483	9409.73	0.00876595	0.00101332	1.22804	11
1684	1246.8	26.6043	9345.12	0.00870576	0.00100636	2.7768	15
1687	680.965	27.9983	9334.51	0.00869588	0.00100521	1.02266	8
1690	1441.87	2.10572	9231.59	0.0086	0.000994132	1.48163	9
1693	989.91	19.4548	9205.57	0.00857576	0.00099133	1.07277	6
1696	980.885	11.3995	9192.71	0.00856378	0.000989945	0.833673	8
1699	957.866	19.2597	9162.59	0.00853572	0.000986701	2.24199	14
1702	1532.79	0.115947	9156.65	0.00853019	0.000986062	0.614754	6
1705	979.864	1.95214	8933.31	0.00832213	0.000962011	1.33606	11
1708	944.917	0.406165	8911.1	0.00830144	0.000959619	1.02468	8
1711	899.887	12.5315	8907.11	0.00829772	0.000959189	0.444112	3
1714	1445.78	29.5176	8883.87	0.00827607	0.000956686	1.29088	12
1717	1431.82	27.4831	8793.59	0.00819197	0.000946964	1.60936	9
1720	1247.8	11.4483	8638.12	0.00804713	0.000930222	1.42799	10
1723	971.828	20.5513	8573.84	0.00798725	0.0009233	1.65598	10
1726	1257.86	29.6135	8565.54	0.00797952	0.000922406	1.14957	7
1729	1151.94	2.45989	8515.47	0.00793287	0.000917014	0.901632	8
1732	1404.83	12.5315	8450.3	0.00787216	0.000909996	2.51479	13
1735	694.931	23.5389	8435.68	0.00785854	0.000908422	0.38665	5
1738	1212.86	20.0892	8412.48	0.00783693	0.000905923	0.586729	5
1741	1066.92	2.14957	8348.5	0.00777733	0.000899033	2.43247	15
1744	869.874	16.1358	8346.38	0.00777535	0.000898805	1.48384	7
1747	1349.77	3.85589	8330.96	0.00776099	0.000897145	2.16583	12
1750	1716.76	11.9384	8300.3	0.00773243	0.000893843	2.1248	11
1753	1255.79	0.195103	8282.74	0.00771607	0.000891952	0.614754	8
1756	879.887	26.7981	8167.87	0.00760906	0.000879582	1.01594	7
1759	1140.87	28.2149	8093.12	0.00753942	0.000871532	0.530212	6
1762	1431.82	29.3003	8079.88	0.00752709	0.000870106	0.624677	8
1765	1637.76	24.6558	7983.14	0.00743696	0.000859689	3.51389	19
1768	1239.82	26.5081	7912.19	0.00737087	0.000852048	0.874281	7
1771	628.912	26.895	7909.07	0.00736796	0.000851712	0.388767	5
1774	1073.82	2.34833	7884	0.00734461	0.000849012	2.41908	14
1777	1328.93	18.14	7874.99	0.00733621	0.000848042	1.94621	10
1780	1363.83	13.9158	7723.77	0.00719534	0.000831758	1.62372	10
1783	1157.84	3.90193	7699.98	0.00717318	0.000829196	1.35929	9
1786	933.905	3.39152	7606.78	0.00708635	0.000819159	2.10551	13
1789	1106.84	1.64647	7591.96	0.00707255	0.000817563	1.09664	7
1792	1245.83	29.7552	7583.52	0.00706468	0.000816654	1.19795	6
1795	1339.81	0.458938	7557.13	0.0070401	0.000813812	0.562004	7
1798	899.929	24.851	7531.26	0.007016	0.000811027	0.830416	6
1801	655.891	6.31346	7467.78	0.00695686	0.00080419	0.336762	3
1804	676.886	0.115947	7452.29	0.00694243	0.000802522	1.65274	10
1807	923.929	28.36	7428.11	0.00691991	0.000799919	0.483675	6
1810	965.859	6.74873	7418.2	0.00691068	0.000798851	0.582818	5
1813	5222.64	12.5315	7386.53	0.00688117	0.000795441	0.395968	5
1818	1542.91	22.9075	7373.08	0.00686864	0.000793992	3.45688	18
1821	1233.8	11.8892	7239.61	0.0067443	0.000779619	1.28512	10
1824	860.853	25.0474	7210.57	0.00671725	0.000776492	0.881298	10
1827	1187.82	4.55423	7184.73	0.00669318	0.000773709	2.65872	17
1830	1067.92	2.54883	7125.72	0.00663821	0.000767355	1.56084	11
1833	1025.89	21.6912	7082.32	0.00659777	0.000762681	1.11709	7
1836	1519.76	26.7013	7067.29	0.00658377	0.000761063	1.01841	10
1839	1508.81	27.4831	7040.26	0.00655859	0.000758152	1.1736	7
1842	717.958	19.3085	6948.5	0.00647311	0.00074827	0.63338	3
1845	632.949	13.8668	6879.51	0.00640884	0.000740841	0.837933	6
1848	1151.83	0.300625	6773.94	0.00631049	0.000729472	0.580419	8
1851	1537.73	2.70632	6653.68	0.00619846	0.000716522	1.55755	10
1854	916.909	23.6838	6556.53	0.00610796	0.00070606	0.969484	6
1857	1129.85	1.84266	6552.66	0.00610435	0.000705643	0.306363	3
1860	711.983	1.99573	6517.66	0.00607175	0.000701874	0.661419	6
1863	628.912	24.998	6516.45	0.00607062	0.000701744	0.783851	4
1866	1358.78	29.2522	6515.75	0.00606997	0.000701668	0.815225	6
1869	736.934	2.9549	6482.35	0.00603885	0.000698071	1.75655	10
1872	760.909	0.247867	6448.95	0.00600774	0.000694475	0.527655	7
1875	1575.84	13.7188	6424.1	0.00598459	0.000691799	2.12352	14
1878	765.885	0.300625	6396.16	0.00595856	0.00068879	0.422124	4
1881	1547.77	0.35339	6384.81	0.00594799	0.000687568	0.527669	7
1884	973.871	27.6805	6375.37	0.00593919	0.000686551	2.22368	12
1887	1143.81	6.50587	6321.47	0.00588898	0.000680747	0.290031	3
1890	1218.87	12.1361	6244.8	0.00581755	0.00067249	0.541833	3
1893	950.889	28.2626	6191.3	0.00576772	0.000666729	0.384451	5
1896	1001.83	0.406165	6083.68	0.00566746	0.000655139	1.20683	10
1899	1297.78	25.4884	6074.28	0.0056587	0.000654127	2.72841	17
1902	1090.91	21.5937	6010.89	0.00559965	0.000647301	1.41164	7
1905	1591.82	7.33381	5966.71	0.00555849	0.000642543	1.99021	10
1908	626.931	26.895	5938.47	0.00553218	0.000639502	0.388767	5
1911	1247.8	26.17	5872.49	0.00547072	0.000632397	1.79943	11
1914	6528.82	15.7386	5806.04	0.00540881	0.000625241	0.348309	4
1919	805.906	6.26538	5798.46	0.00540175	0.000624425	0.288972	3
1922	1183.81	1.75557	5783	0.00538735	0.00062276	0.348419	3
1925	5567.67	13.5714	5775.83	0.00538067	0.000621988	0.345477	4
1930	717.959	27.5327	5748.62	0.00535532	0.000619058	0.590172	3
1933	993.863	2.50413	5676.72	0.00528834	0.000611315	1.18877	10
1936	754.887	23.732	5595.02	0.00521223	0.000602517	0.824036	4
1939	1497.84	29.7552	5590.59	0.0052081	0.00060204	1.14603	9
1942	1037.84	12.0378	5584.34	0.00520228	0.000601367	1.08054	5
1945	925.915	19.5036	5543.54	0.00516427	0.000596973	0.341182	4
1948	957.866	23.5389	5530.46	0.00515209	0.000595564	0.533357	7
1951	1025.89	28.9402	5510.48	0.00513347	0.000593413	1.19795	6
1954	1131.86	29.8963	5436.77	0.00506481	0.000585475	1.00215	8
1957	1306.97	2.06146	5431.85	0.00506022	0.000584945	0.65581	5
1960	736.934	1.49387	5394.11	0.00502507	0.000580881	0.43714	6
1963	973.87	21.4958	5388.57	0.0050199	0.000580284	1.31475	7
1966	999.835	0.458938	5360.74	0.00499398	0.000577288	0.403711	5
1969	673.101	5.09822	5352.11	0.00498594	0.000576358	1.93028	12
1972	1635.76	13.6203	5347.75	0.00498188	0.000575889	2.0273	13
1975	1429.8	29.6606	5342.41	0.0049769	0.000575314	0.85983	8
1978	1213.85	25.4397	5335.31	0.00497029	0.000574549	2.28958	12
1981	1198.83	1.90817	5328.71	0.00496414	0.000573838	1.42543	10
1984	1111.86	8.31557	5297.2	0.00493479	0.000570445	1.71614	11
1987	1126.88	0.195103	5216.88	0.00485996	0.000561796	0.369356	4
1990	1102.83	14.7999	5158.77	0.00480583	0.000555538	2.41262	14
1993	672.884	29.2522	5138.68	0.00478711	0.000553374	0.815225	6
1996	929.945	26.0484	5069.88	0.00472302	0.000545965	0.436507	5
1999	989.911	14.1125	5060.61	0.00471438	0.000544967	0.638796	3
2002	1391.88	1.14602	5058.14	0.00471208	0.000544701	0.341178	4
2005	1239.86	24.949	4966.92	0.0046271	0.000534878	0.392786	3
2008	1707.74	4.36634	4961.38	0.00462194	0.000534281	0.849512	4
2011	24276.3	28.095	4954.13	0.00461519	0.0005335	0.384293	4
2020	1155.84	5.73738	4910.93	0.00457494	0.000528848	0.853476	5
2023	1352.77	16.7296	4905.35	0.00456974	0.000528247	1.31912	7
2026	1413.87	29.4699	4877.2	0.00454352	0.000525216	0.48223	6
2029	663.892	17.3143	4869.11	0.00453598	0.000524345	0.536671	3
2032	1063.86	13.4226	4834.08	0.00450335	0.000520573	0.543957	6
2035	1281.85	11.7421	4786.72	0.00445923	0.000515472	0.882875	6
2038	1119.81	3.71554	4759.42	0.0044338	0.000512533	0.743031	4
2041	1431.82	18.2368	4750.88	0.00442584	0.000511613	0.629308	6
2044	873.87	18.14	4733.32	0.00440948	0.000509722	0.87422	4
2047	1063.83	13.6203	4723.1	0.00439996	0.000508621	1.18376	6
2050	1233.8	15.8876	4717.09	0.00439436	0.000507974	0.940053	7
2053	1340.97	24.7047	4710.64	0.00438836	0.00050728	1.02559	6
2056	999.835	3.85589	4688.04	0.0043673	0.000504846	0.417279	3
2059	1239.82	19.4058	4686.66	0.00436602	0.000504697	0.487975	4
2062	4916.6	11.595	4633.44	0.00431644	0.000498966	0.440879	6
2066	1050.88	12.1861	4629	0.0043123	0.000498488	1.32855	7
2069	1363.83	17.2175	4530.23	0.00422029	0.000487852	1.02002	5
2072	907.942	27.4831	4523.07	0.00421362	0.00048708	0.880018	4
2075	1386.86	23.9501	4507.21	0.00419884	0.000485373	0.827164	8
2078	1435.78	14.7999	4497.47	0.00418977	0.000484324	0.737213	4
2081	1111.86	1.34024	4490.83	0.00418358	0.000483609	0.39385	5
2084	961.864	9.93085	4456.3	0.00415142	0.00047989	0.830826	4
2087	1363.83	26.3153	4426.51	0.00412367	0.000476682	0.434449	5
2090	993.895	2.45989	4424.45	0.00412175	0.00047646	0.312731	3
2093	655.892	14.1617	4414.06	0.00411207	0.000475341	0.639149	3
2096	801.858	1.64647	4385.57	0.00408553	0.000472273	0.698507	4
2099	11661.5	23.3935	4352.31	0.00405454	0.000468692	0.534396	6
2104	1381.8	0.35339	4297.96	0.00400391	0.000462839	0.509242	6
2107	923.933	28.095	4292.49	0.00399881	0.00046225	0.827972	4
2110	7202.93	17.6562	4289.8	0.00399631	0.00046196	0.388167	5
2115	781.842	3.16158	4287.94	0.00399458	0.00046176	0.459064	4
2118	1239.86	26.7981	4265.81	0.00397396	0.000459377	0.483707	3
2121	1529.79	21.7882	4264.65	0.00397288	0.000459252	0.290333	3
2124	866.87	28.36	4253.09	0.00396211	0.000458007	0.582994	8
2127	620.946	1.34024	4229.81	0.00394042	0.0004555	0.306638	3
2130	1275.84	0.406165	4221.33	0.00393252	0.000454587	0.614754	5
2133	1192.82	29.0833	4197.11	0.00390996	0.000451978	1.05109	8
2136	1379.8	7.33381	4191.9	0.00390511	0.000451417	0.976429	7
2139	629.909	1.25377	4186.57	0.00390014	0.000450843	0.302442	3
2142	1247.8	29.6135	4181.51	0.00389543	0.000450299	1.05109	9
2145	1043.82	29.5176	4179.76	0.0038938	0.00045011	0.384101	5
2148	707.886	7.72728	4173.35	0.00388783	0.00044942	0.490805	5
2151	973.871	24.0715	4144.54	0.00386099	0.000446317	0.924515	6
2154	755.925	5.26377	4135.07	0.00385216	0.000445298	0.567129	4
2157	826.882	3.55254	4108.43	0.00382735	0.000442429	0.369234	4
2160	1379.8	10.1506	4104.76	0.00382393	0.000442034	1.02694	7
2163	725.832	8.9522	4094.17	0.00381406	0.000440893	0.293615	3
2166	969.928	28.651	4081.41	0.00380218	0.000439519	0.290634	3
2169	1367.74	5.45216	4080.37	0.00380121	0.000439407	1.1351	8
2172	1039.87	1.75557	4072	0.00379341	0.000438506	0.43563	6
2175	939.922	29.4699	4039.66	0.00376328	0.000435023	1.20312	7
2178	1353.84	24.2171	4006.04	0.00373196	0.000431403	1.31859	7
2181	1273.84	3.85589	3986.42	0.00371368	0.00042929	1.31081	9
2184	669.865	0.458938	3980.08	0.00370778	0.000428607	0.403711	3
2187	1063.83	11.1048	3956.08	0.00368542	0.000426022	0.784368	4
2190	823.877	29.3003	3949.07	0.00367889	0.000425268	0.577636	3
2193	992.842	3.43766	3947.18	0.00367713	0.000425064	0.414586	4
2196	804.991	18.2368	3941.31	0.00367166	0.000424432	0.290317	3
2199	830.884	1.10459	3939.84	0.00367029	0.000424274	1.12025	7
2202	1415.76	20.1384	3919.83	0.00365165	0.000422119	1.07274	7
2205	1551.74	16.0858	3907.19	0.00363988	0.000420758	0.741079	9
2208	1050.88	26.6527	3854.96	0.00359122	0.000415133	0.435847	4
2211	972.956	6.65127	3849.37	0.00358601	0.000414531	1.32021	7
2214	1713.76	8.9522	3848.58	0.00358527	0.000414446	0.489012	4
2217	1199.9	21.1068	3838.11	0.00357552	0.000413318	0.483988	7
2220	1357.81	23.9501	3814.09	0.00355314	0.000410732	1.45769	7
2223	907.943	19.992	3808.5	0.00354794	0.00041013	0.291852	3
2226	1501.78	27.09	3798.49	0.00353861	0.000409052	0.390597	5
2229	1637.76	29.1318	3796.14	0.00353642	0.000408799	1.14603	9
2232	961.842	0.195103	3746.66	0.00349033	0.00040347	0.422106	5
2235	835.909	27.6805	3732.75	0.00347737	0.000401972	1.1191	8
2238	1713.76	10.8114	3721.71	0.00346708	0.000400784	0.343406	4
2241	905.861	27.9983	3718.93	0.0034645	0.000400484	0.384733	3
2244	1373.77	6.65127	3660.63	0.00341018	0.000394206	0.822601	6
2247	1147.88	29.4699	3635.65	0.00338691	0.000391516	0.961379	7
2250	925.915	21.6425	3617.76	0.00337025	0.000389589	0.633714	3
2253	7547.96	18.1888	3617.19	0.00336972	0.000389528	0.387579	5
2258	1191.82	0.406165	3604.53	0.00335792	0.000388165	0.562004	5
2261	1233.8	1.34024	3567.51	0.00332343	0.000384178	0.306638	3
2264	1404.83	23.9501	3560.46	0.00331687	0.000383419	0.728402	6
2267	1301.84	1.34024	3541.34	0.00329906	0.00038136	0.434826	3
2270	657.958	15.2923	3515.53	0.00327501	0.00037858	0.344304	3
2273	1280.9	4.55423	3496.31	0.00325711	0.000376511	0.98932	7
2276	10745.4	22.5676	3478.41	0.00324043	0.000374583	0.48704	7
2281	722.826	0.458938	3472.98	0.00323537	0.000373998	0.403711	5
2284	1542.91	27.0412	3459.9	0.00322319	0.00037259	0.487009	6
2287	694.932	10.9583	3444.55	0.00320889	0.000370937	0.588473	4
2290	24218.4	27.9983	3437.96	0.00320275	0.000370227	0.580223	7
2301	689.861	13.6693	3430	0.00319533	0.00036937	1.48237	7
2304	1379.8	20.3822	3427.71	0.0031932	0.000369123	1.07321	7
2307	826.937	21.9826	3425.4	0.00319105	0.000368875	1.07004	6
2310	818.896	1.34024	3424.94	0.00319062	0.000368825	0.607932	3
2313	993.819	7.09033	3385.86	0.00315421	0.000364617	0.291519	3
2316	1202.89	1.14602	3374.7	0.00314382	0.000363415	0.29704	3
2319	879.845	26.7981	3373.03	0.00314226	0.000363235	0.676613	5
2322	1146.81	1.25377	3368.59	0.00313812	0.000362757	0.7388	5
2325	1349.76	2.39272	3356.03	0.00312642	0.000361404	0.401391	4
2328	1442.8	4.41338	3355.68	0.0031261	0.000361367	0.32925	4
2331	1314.79	1.79894	3355.46	0.00312589	0.000361343	0.305541	3
2334	1183.82	0.511703	3348.12	0.00311905	0.000360552	0.45649	4
2337	1358.78	10.0288	3347.03	0.00311804	0.000360435	0.439907	4
2340	1613.77	28.9878	3343.48	0.00311473	0.000360053	0.866541	7
2343	1508.8	4.69605	3303.45	0.00307744	0.000355742	0.3308	4
2346	873.869	28.36	3291.3	0.00306612	0.000354434	0.292194	3
2349	1612.88	2.34833	3286.94	0.00306206	0.000353964	0.882662	5
2352	1697.78	1.75557	3278.65	0.00305434	0.000353071	0.304657	3
2355	680.964	23.6353	3275.16	0.00305109	0.000352696	0.28931	3
2358	1245.83	26.75	3234.27	0.00301299	0.000348292	0.290612	3
2361	1551.74	29.8963	3233.87	0.00301262	0.000348249	1.2425	6
2364	1143.85	6.50587	3228.95	0.00300804	0.000347719	0.290031	3
2367	1233.8	17.8982	3224.12	0.00300354	0.000347199	0.778058	6
2370	672.885	27.5327	3213.62	0.00299376	0.000346068	0.493254	4
2373	652.944	28.5054	3206.96	0.00298755	0.000345351	0.436746	4
2376	1297.78	29.5176	3199.63	0.00298072	0.000344562	1.48862	8
2379	1480.79	2.19337	3195.62	0.00297699	0.00034413	0.614321	5
2382	1710.74	15.1941	3185.03	0.00296712	0.00034299	0.792064	5
2385	1686.75	1.99573	3179.3	0.00296178	0.000342373	0.394866	4
2388	1303.78	3.43766	3163.15	0.00294674	0.000340633	0.368248	4
2391	618.914	1.45012	3138.07	0.00292338	0.000337933	0.39385	4
2394	1575.84	17.7053	3127.22	0.00291327	0.000336764	1.56662	8
2397	1273.84	8.02122	3121.09	0.00290756	0.000336104	0.833266	5
2400	1227.83	25.3422	3120.08	0.00290662	0.000335995	0.294135	3
2403	1179.89	7.33381	3100.66	0.00288852	0.000333904	0.635864	4
2406	910.911	29.1318	3099.73	0.00288766	0.000333804	0.43396	4
2409	1151.85	11.8408	3093.88	0.00288221	0.000333174	0.637749	3
2412	1239.82	15.6393	3088.9	0.00287757	0.000332638	0.595878	4
2415	24232.4	28.1678	3081.17	0.00287037	0.000331805	0.481284	5
2423	877.847	1.34024	3054.94	0.00284593	0.00032898	0.392693	5
2426	1353.76	4.60132	3040.18	0.00283218	0.000327391	0.979871	5
2429	5568.68	13.4721	3022.39	0.00281561	0.000325475	0.295863	3
2435	1067.83	26.6043	3019.91	0.0028133	0.000325208	0.43546	4
2438	1404.83	11.0072	3019.35	0.00281278	0.000325148	0.39121	5
2441	1245.8	29.8027	2984.35	0.00278017	0.000321379	1.24708	6
2444	1497.84	21.6425	2978.85	0.00277505	0.000320786	0.389964	5
2447	1119.81	9.34414	2940.81	0.00273961	0.00031669	0.343884	4
2450	4571.55	10.5168	2936.09	0.00273521	0.000316182	0.490284	7
2455	6220.77	15.0958	2929.47	0.00272905	0.000315469	0.344085	4
2460	849.858	5.05112	2899.76	0.00270137	0.000312269	0.378184	3
2463	887.812	27.3356	2874.78	0.0026781	0.000309579	1.07183	5
2466	605.932	1.90817	2867.47	0.00267129	0.000308792	0.349907	4
2469	733.933	11.2036	2853.52	0.00265829	0.00030729	0.342597	4
2472	1348.82	2.25919	2830.75	0.00263708	0.000304838	0.622071	3
2475	861.917	1.40642	2789.04	0.00259822	0.000300346	0.351245	3
2478	1011.85	5.73738	2787.42	0.00259672	0.000300172	1.23331	7
2481	1669.77	1.90817	2763.24	0.00257419	0.000297568	0.743278	4
2484	751.889	11.8408	2762.45	0.00257345	0.000297483	1.32322	7
2487	1610.79	9.34414	2748.33	0.0025603	0.000295962	0.343884	4
2490	24255.4	28.095	2747.95	0.00255995	0.000295921	0.335068	3
2497	1358.78	12.1361	2744.21	0.00255646	0.000295519	0.297417	3
2500	1716.76	29.5176	2734.97	0.00254785	0.000294524	0.286764	3
2503	877.847	6.26538	2716.6	0.00253074	0.000292545	0.57923	4
2506	689.903	10.102	2709.7	0.00252431	0.000291802	0.389983	4
2509	1713.76	21.3492	2703.81	0.00251883	0.000291168	0.82753	5
2512	1379.8	16.9982	2687.83	0.00250394	0.000289447	0.536101	4
2515	1613.76	1.34024	2687.82	0.00250393	0.000289446	0.306638	3
2518	6529.82	15.6393	2680.51	0.00249712	0.000288659	0.299409	3
2523	1575.84	1.34024	2674.24	0.00249128	0.000287984	0.306638	3
2526	1239.78	2.34833	2672.3	0.00248947	0.000287775	1.03835	7
2529	1637.76	0.115947	2671.18	0.00248843	0.000287654	0.31659	3
2532	1347.91	5.68927	2645.18	0.00246421	0.000284854	0.623209	4
2535	911.813	0.458938	2635.87	0.00245553	0.000283852	0.403711	5
2538	1102.82	0.511703	2621.28	0.00244194	0.00028228	0.509242	4
2541	1415.76	15.9378	2619.77	0.00244054	0.000282118	0.691836	5
2544	1257.8	23.5871	2613.53	0.00243472	0.000281446	0.33793	4
2547	1354.84	25.3422	2606.82	0.00242847	0.000280723	0.342532	4
2550	1199.9	19.2597	2588.93	0.00241181	0.000278797	0.926042	5
2553	994.976	9.29516	2566.28	0.0023907	0.000276358	0.343461	4
2556	1069.83	12.8784	2561.45	0.00238621	0.000275837	1.48362	7
2559	1351.77	29.3489	2559.89	0.00238475	0.00027567	0.719282	5
2562	1197.83	7.28493	2556.63	0.00238172	0.000275318	0.341896	4
2565	1353.77	0.35339	2555.49	0.00238065	0.000275196	0.562004	6
2568	1079.83	18.6503	2552.43	0.0023778	0.000274866	0.584582	3
2571	1063.83	9.09959	2549.72	0.00237528	0.000274574	0.635941	3
2574	742.965	27.7797	2542.08	0.00236816	0.000273752	1.80632	11
2577	1542.91	29.1318	2534.89	0.00236146	0.000272977	0.385883	4
2580	877.847	3.90193	2516.85	0.00234466	0.000271035	1.44396	8
2583	623.765	24.998	2512.83	0.00234091	0.000270602	0.783851	4
2586	1138.95	16.9497	2502.19	0.002331	0.000269456	0.486184	4
2589	995.927	21.059	2479.84	0.00231018	0.000267049	0.288629	3
2592	1675.79	4.2964	2479.67	0.00231002	0.000267031	0.846554	6
2595	1732.73	10.9092	2468.5	0.00229961	0.000265828	0.783971	6
2598	11357.5	23.1014	2464.6	0.00229598	0.000265408	0.436571	6
2602	1027.82	2.39272	2451.87	0.00228412	0.000264037	0.977403	6
2605	1433.82	23.1014	2434.09	0.00226756	0.000262122	0.291373	3
2608	909.904	8.11905	2418.4	0.00225294	0.000260433	0.392607	5
2611	1631.85	2.10572	2417.35	0.00225196	0.00026032	0.307391	3
2614	1698.79	16.4312	2414.11	0.00224895	0.000259971	1.04326	5
2617	1713.76	4.93248	2413.78	0.00224864	0.000259935	0.331947	3
2620	1107.8	0.406165	2405.68	0.00224109	0.000259063	0.509242	7
2623	1261.81	25.4884	2405.68	0.00224109	0.000259063	1.02741	5
2626	1071.82	20.4304	2393.56	0.0022298	0.000257758	0.68126	3
2629	1251.85	13.4721	2388.4	0.00222499	0.000257202	0.345616	4
2632	733.957	1.99573	2382.7	0.00221968	0.000256588	0.526234	6
2635	1213.85	19.3085	2381.86	0.0022189	0.000256498	0.439454	4
2638	864.859	2.30373	2366.9	0.00220497	0.000254887	0.617238	7
2641	1251.85	8.80492	2359.43	0.00219801	0.000254082	0.342469	3
2644	1681.81	25.6834	2359.31	0.0021979	0.000254069	0.487768	6
2647	1033.82	2.39272	2356.77	0.00219553	0.000253796	0.535031	6
2650	1352.76	14.5547	2354.37	0.00219329	0.000253537	0.294706	3
2653	1485.81	18.0432	2347.84	0.00218721	0.000252834	0.434862	4
2656	1168.83	2.54883	2325.72	0.0021666	0.000250452	1.35396	8
2659	1146.81	8.51197	2318.83	0.00216018	0.00024971	0.58891	3
2662	24027.3	28.1678	2318.55	0.00215992	0.00024968	0.334865	3
2668	1445.78	0.35339	2318.28	0.00215967	0.000249651	0.422143	4
2671	5912.73	14.5055	2312.03	0.00215385	0.000248978	0.343238	4
2676	826.883	6.60259	2309.34	0.00215134	0.000248688	0.291305	3
2679	1256.79	28.8922	2303.36	0.00214577	0.000248044	0.722716	5
2682	1091.85	20.7207	2301.06	0.00214363	0.000247797	0.773211	6
2685	1415.76	23.0531	2294.86	0.00213785	0.000247129	0.534035	5
2688	1803.75	15.6393	2294.86	0.00213785	0.000247129	0.841624	6
2691	1328.93	24.4122	2293.54	0.00213662	0.000246987	0.293563	3
2694	1017.87	20.7686	2291.07	0.00213432	0.000246721	0.483657	4
2697	1102.83	6.94378	2263.39	0.00210854	0.00024374	0.969415	5
2700	1267.79	24.7047	2260.63	0.00210597	0.000243443	1.32065	7
2703	1253.84	29.8027	2259.95	0.00210533	0.00024337	0.859996	4
2706	1710.74	19.992	2254.44	0.0021002	0.000242776	0.34098	4
2709	879.846	6.36117	2254.15	0.00209993	0.000242745	1.06294	7
2712	849.921	18.4308	2252.26	0.00209817	0.000242541	0.291212	3
2715	9790.28	21.5937	2245.04	0.00209144	0.000241764	0.390971	5
2719	1327.78	7.67771	2240.08	0.00208682	0.00024123	0.58776	3
2722	1503.78	2.14957	2235.17	0.00208225	0.000240701	0.351511	3
2725	1492.83	27.5821	2218.23	0.00206647	0.000238877	0.542166	6
2728	759.865	0.406165	2215.51	0.00206393	0.000238584	0.369377	4
2731	1069.83	20.2844	2214.11	0.00206263	0.000238433	0.829713	5
2734	1437.78	8.51197	2197.9	0.00204753	0.000236688	0.293786	3
2737	1499.78	15.6393	2191.81	0.00204185	0.000236032	0.29916	3
2740	1723.67	2.79547	2177.1	0.00202815	0.000234448	0.271728	3
2743	821.926	17.3143	2170.78	0.00202226	0.000233767	0.294332	3
2746	781.87	3.16158	2164.41	0.00201633	0.000233081	0.459064	4
2749	1243.84	0.142337	2159.34	0.00201161	0.000232535	0.527655	3
2752	1254.79	10.8114	2158.53	0.00201085	0.000232448	0.343234	4
2755	984.865	24.851	2138.82	0.00199249	0.000230325	0.293843	3
2758	1123.86	0.458938	2129.38	0.0019837	0.000229309	0.422156	4
2761	1347.9	29.7552	2126.5	0.00198101	0.000228999	0.377466	5
2764	795.918	8.46307	2126.42	0.00198094	0.00022899	0.34277	4
2767	1463.75	0.406165	2125.85	0.00198041	0.000228929	0.527669	4
2770	1675.79	11.1543	2123.58	0.00197829	0.000228684	1.07943	6
2773	1044.84	20.0404	2120.62	0.00197554	0.000228365	0.536735	4
2776	1405.83	1.45012	2114.96	0.00197026	0.000227756	0.307265	3
2779	721.828	0.406165	2114.69	0.00197001	0.000227727	0.614754	4
2782	1536.73	8.51197	2111.78	0.0019673	0.000227413	0.390714	4
2785	1035.84	16.0858	2091.99	0.00194886	0.000225282	0.794474	4
2788	611.908	0.458938	2091.79	0.00194868	0.000225261	0.614754	6
2791	8489.09	19.992	2084.14	0.00194155	0.000224437	0.34098	4
2795	1373.79	6.74873	2083.02	0.00194051	0.000224316	0.822601	4
2798	1273.84	26.5081	2079.06	0.00193682	0.00022389	0.580144	4
2801	1532.79	18.9667	2075.94	0.00193391	0.000223554	0.339637	4
2804	825.881	17.2661	2070.61	0.00192895	0.00022298	0.730738	5
2807	862.869	23.0531	2068.47	0.00192695	0.000222749	0.339596	3
2810	1399.84	1.84266	2064.41	0.00192317	0.000222312	0.34938	4
2813	1438.78	0.300625	2038.49	0.00189902	0.000219521	0.562004	5
2816	961.841	9.93085	2023.05	0.00188464	0.000217858	0.830826	4
2819	909.903	17.2661	2020.4	0.00188217	0.000217573	0.342571	4
2822	1119.81	11.3501	2006.71	0.00186942	0.000216099	0.294803	3
2825	1196.88	24.7538	2002.82	0.00186579	0.00021568	0.390387	4
2828	1348.75	8.80492	2000.34	0.00186348	0.000215413	0.392161	5
2831	24203.4	28.3111	1999.84	0.00186302	0.000215359	0.579438	5
2837	1187.85	1.64647	1994.63	0.00185817	0.000214798	0.348621	3
2840	1551.74	27.5821	1983.8	0.00184808	0.000213632	0.345875	4
2843	997.908	2.45989	1982.58	0.00184694	0.0002135	0.312731	3
2846	1102.82	23.9017	1981.13	0.00184559	0.000213344	0.778152	5
2849	1182.83	0.35339	1977.55	0.00184225	0.000212958	0.369361	4
2852	1427.8	14.3091	1958.77	0.00182476	0.000210936	0.344278	4
2855	1276.84	0.247867	1954.88	0.00182113	0.000210517	0.316606	3
2858	1067.83	29.4699	1954.12	0.00182043	0.000210435	0.385666	3
2861	8183.06	19.6008	1939.01	0.00180635	0.000208808	0.29329	3
2865	1591.82	2.54883	1936.83	0.00180432	0.000208573	0.31329	3
2868	680.893	29.8493	1927.57	0.00179569	0.000207576	0.812956	6
2871	1207.85	29.1318	1926.27	0.00179448	0.000207436	0.719956	6
2874	885.848	4.93248	1925.94	0.00179417	0.000207401	0.379256	3
2877	1024.87	29.1318	1924.94	0.00179324	0.000207293	0.674315	7
2880	994.976	6.94378	1907.78	0.00177726	0.000205445	0.29274	3
2883	1404.83	9.29516	1906.64	0.0017762	0.000205322	0.294392	3
2886	1182.82	15.3907	1895.83	0.00176612	0.000204158	0.595862	3
2889	1575.84	26.2176	1888.7	0.00175948	0.00020339	1.02058	5
2892	988.959	4.60132	1880.46	0.00175181	0.000202503	0.330065	3
2895	1197.83	15.0465	1878.37	0.00174986	0.000202278	0.296538	3
2898	1259.81	29.7552	1875.24	0.00174694	0.000201941	0.330309	3
2901	1423.78	19.3085	1864.98	0.00173739	0.000200836	0.781028	4
2904	1169.82	23.9017	1863.46	0.00173597	0.000200672	0.631138	3
2907	955.987	23.1503	1860.84	0.00173353	0.00020039	0.340342	4
2910	1153.85	5.26377	1855.74	0.00172878	0.000199841	0.283245	3
2913	729.919	28.9878	1854.9	0.00172799	0.000199751	0.286201	3
2916	1502.79	13.2	1853.88	0.00172704	0.000199641	0.346549	3
2919	1214.85	10.6151	1847.19	0.00172081	0.00019892	0.294499	3
2922	849.858	18.4308	1830.48	0.00170525	0.000197121	0.533638	4
2925	1206.84	3.25367	1827.14	0.00170213	0.000196761	0.322125	3
2928	1617.7	3.20736	1826.17	0.00170123	0.000196657	0.276944	3
2931	957.894	29.6135	1821.83	0.00169719	0.000196189	0.333195	4
2934	992.842	0.35339	1820.18	0.00169565	0.000196012	0.422156	3
2937	1345.75	9.58881	1819.82	0.00169531	0.000195973	0.390476	4
2940	973.954	24.0715	1818.09	0.0016937	0.000195787	0.339936	3
2943	1075.83	17.6074	1816.97	0.00169266	0.000195666	0.290302	3
2946	1591.82	9.24657	1811.94	0.00168797	0.000195124	0.343335	4
2949	673.887	8.26624	1810.16	0.00168632	0.000194933	0.833312	5
2952	1281.85	6.94378	1806.27	0.00168269	0.000194514	0.77738	4
2955	1345.75	8.02122	1805.64	0.00168211	0.000194446	0.490497	4
2958	4810.75	8.07001	1772.61	0.00165133	0.000190889	0.29372	3
2963	1446.78	17.6562	1760.34	0.0016399	0.000189568	0.730766	5
2966	1369.77	9.34414	1757.74	0.00163748	0.000189288	0.784804	5
2969	11050.4	22.9075	1749.42	0.00162973	0.000188392	0.43705	4
2973	1881.75	4.83775	1723.37	0.00160546	0.000185586	0.284936	3
2976	1502.79	14.6041	1719.95	0.00160228	0.000185218	0.343889	3
2979	1351.79	3.43766	1714.99	0.00159766	0.000184684	0.740855	4
2982	1013.85	23.0531	1708.52	0.00159163	0.000183987	0.290628	3
2985	1492.83	13.5215	1696.52	0.00158045	0.000182695	0.790628	4
2988	1373.78	10.4188	1693.33	0.00157748	0.000182351	0.294079	3
2991	655.942	9.00102	1688.61	0.00157308	0.000181843	0.440549	6
2994	1373.76	0.406165	1684.63	0.00156937	0.000181414	0.474905	4
2997	1299.87	2.54883	1677.61	0.00156283	0.000180659	0.540287	4
3000	1268.79	7.33381	1672.53	0.0015581	0.000180111	0.733556	4
3003	12601.7	24.2171	1671.57	0.00155721	0.000180008	0.3394	4
3008	1231.85	14.2108	1670.78	0.00155647	0.000179923	0.344609	4
3011	1704.72	3.29972	1638.92	0.00152679	0.000176492	0.322125	3
3014	1281.85	29.4699	1623.59	0.00151251	0.000174841	0.385666	3
3017	945.913	26.75	1622.6	0.00151159	0.000174735	0.731594	4
3020	849.858	21.9826	1621.8	0.00151084	0.000174648	0.535479	4
3023	689.861	1.18901	1609.92	0.00149978	0.000173369	0.300908	3
3026	1139.84	7.80073	1608.17	0.00149815	0.000173181	0.343462	3
3029	1346.81	29.5176	1605.96	0.00149609	0.000172943	0.286764	3
3032	8794.13	20.4304	1601.5	0.00149193	0.000172462	0.484536	6
3035	7203.92	17.5106	1601.09	0.00149155	0.000172418	0.292491	3
3040	1636.76	20.8172	1595.05	0.00148592	0.000171768	0.727513	4
3043	1373.76	26.9924	1587.93	0.00147929	0.000171001	0.582094	4
3046	791.898	1.29694	1585.55	0.00147707	0.000170745	0.261057	3
3049	1035.84	17.4618	1584.26	0.00147587	0.000170606	0.293714	3
3052	7548.98	18.14	1580.76	0.00147261	0.000170229	0.339471	4
3056	795.917	21.5937	1566.46	0.00145929	0.000168689	0.34222	3
3059	870.964	27.1877	1566.2	0.00145905	0.000168661	0.344091	3
3062	1159.81	9.63814	1565.26	0.00145817	0.00016856	0.292576	3
3065	1273.81	17.947	1555.48	0.00144906	0.000167507	0.338991	4
3068	1224.81	5.21636	1546.75	0.00144093	0.000166566	0.33026	3
3071	1433.82	17.8495	1544.45	0.00143878	0.000166319	0.290141	3
3074	912.842	13.9646	1543.11	0.00143754	0.000166174	0.294613	3
3077	24202.3	28.2626	1535.46	0.00143041	0.000165351	0.38383	4
3084	1309.8	29.3489	1527.36	0.00142286	0.000164478	0.388574	3
3087	855.903	24.5094	1525.23	0.00142088	0.000164249	0.782551	4
3090	1647.71	16.2835	1519.35	0.0014154	0.000163616	0.984694	6
3093	1213.85	29.8963	1519.24	0.0014153	0.000163604	0.282193	3
3096	1591.82	26.895	1506.4	0.00140334	0.000162221	0.339869	4
3099	1692.77	11.4483	1501.94	0.00139918	0.000161741	0.785419	4
3102	1321.84	29.3489	1500.3	0.00139766	0.000161564	0.43549	4
3105	1591.82	24.3142	1498.46	0.00139594	0.000161366	0.486004	4
3108	1269.81	21.4958	1474.71	0.00137382	0.000158809	0.390664	3
3111	1167.8	0.458938	1462.42	0.00136237	0.000157485	0.350928	3
3114	1352.92	23.7804	1460.74	0.0013608	0.000157304	0.386524	3
3117	1803.75	12.6304	1457.21	0.00135751	0.000156924	0.34583	4
3120	1610.79	4.08743	1456.09	0.00135647	0.000156803	0.323718	3
3123	707.886	16.9982	1454.83	0.0013553	0.000156668	0.486184	3
3126	1174.85	19.7967	1452.44	0.00135307	0.00015641	0.292587	3
3129	1179.86	13.3735	1449.39	0.00135023	0.000156082	0.39532	3
3132	1262.77	2.79547	1447.1	0.00134809	0.000155835	0.584655	5
3135	767.908	20.2844	1445.76	0.00134685	0.000155691	0.340754	3
3138	24256.4	28.2149	1438.98	0.00134053	0.000154961	0.482204	3
3145	1101.83	29.0352	1438.66	0.00134023	0.000154926	0.286232	3
3148	1502.79	16.333	1437.21	0.00133888	0.00015477	0.494694	3
3151	1269.82	20.0892	1435.14	0.00133695	0.000154547	0.537473	3
3154	878.9	0.195103	1434.45	0.00133631	0.000154473	0.474905	3
3157	1681.81	18.14	1433.17	0.00133512	0.000154335	0.53348	4
3160	6857.87	17.0712	1426.79	0.00132917	0.000153648	0.438733	5
3165	1091.85	11.0072	1416.72	0.00131979	0.000152564	0.637629	5
3168	1382.8	19.992	1414.25	0.00131749	0.000152298	0.341754	4
3171	726.989	18.2368	1410.29	0.0013138	0.000151871	0.290317	3
3174	1387.81	29.7077	1408.12	0.00131178	0.000151638	0.283792	3
3177	1196.88	26.9924	1401.75	0.00130585	0.000150952	0.48948	4
3180	913.89	2.25919	1398.8	0.0013031	0.000150634	0.571501	6
3183	689.904	8.26624	1391.62	0.00129641	0.000149861	0.294975	3
3186	1325.77	9.68634	1388.14	0.00129317	0.000149486	0.291919	3
3189	1427.8	19.1617	1378.89	0.00128455	0.00014849	0.294331	3
3192	1206.84	1.603	1376.95	0.00128274	0.000148281	0.30549	3
3195	1027.85	14.457	1375.1	0.00128102	0.000148082	0.343503	4
3198	1146.81	14.2602	1373.77	0.00127978	0.000147939	0.540549	3
3201	1464.75	0.195103	1367.87	0.00127429	0.000147303	0.474905	3
3204	1174.85	24.7047	1366.18	0.00127271	0.000147121	0.292594	3
3207	1225.83	7.72728	1365	0.00127161	0.000146994	0.392785	3
3210	929.843	0.247867	1362.52	0.0012693	0.000146727	0.316606	3
3213	1058.82	16.9008	1357.64	0.00126476	0.000146202	0.738955	4
3216	7877.01	19.2106	1354.96	0.00126226	0.000145913	0.293682	3
3219	1542.91	17.4618	1353.63	0.00126102	0.00014577	0.293714	3
3222	10439.4	22.2999	1351.71	0.00125923	0.000145563	0.341811	3
3226	1429.8	4.64846	1341.06	0.00124931	0.000144416	0.283094	3
3229	881.841	4.69605	1318.99	0.00122875	0.000142039	0.330026	4
3232	1591.82	19.5036	1318.62	0.00122841	0.000142	0.489136	3
3235	907.899	27.6313	1315.86	0.00122583	0.000141702	0.493599	3
3238	1897.72	11.0072	1281.56	0.00119388	0.000138009	0.342206	4
3241	740.916	20.2357	1269.64	0.00118278	0.000136725	0.292207	3
3244	1231.85	9.98033	1267.05	0.00118036	0.000136446	0.293919	3
3247	1033.87	26.3633	1261.71	0.00117539	0.000135871	0.530651	4
3250	855.903	22.2505	1252.4	0.00116672	0.000134868	0.390719	3
3253	1263.8	2.7505	1250.59	0.00116503	0.000134674	0.315891	4
3256	1047.84	25.7329	1250.39	0.00116484	0.000134652	0.341242	3
3259	1681.81	19.8451	1247.37	0.00116203	0.000134327	0.292399	3
3262	949.806	3.50701	1234.9	0.00115041	0.000132984	0.32174	3
3265	1806.94	22.0804	1229.41	0.0011453	0.000132393	0.293574	3
3268	737.938	9.98033	1228.91	0.00114483	0.000132339	0.634507	3
3271	9140.18	20.8657	1227.79	0.00114379	0.000132218	0.483657	5
3275	1100.94	14.7019	1227.26	0.0011433	0.000132161	0.2933	3
3278	727.928	6.55439	1226.02	0.00114214	0.000132028	0.339095	3
3281	9485.23	21.3492	1218.45	0.00113509	0.000131212	0.340984	4
3285	1321.84	26.266	1211.43	0.00112855	0.000130457	0.580224	3
3288	746.899	28.6025	1193.81	0.00111213	0.000128559	0.290119	3
3291	1410.75	1.95214	1190.22	0.00110879	0.000128172	0.350404	3
3294	841.713	26.7013	1188.69	0.00110736	0.000128008	0.291063	3
3297	7706.14	17.5595	1184.28	0.00110326	0.000127533	0.340336	4
3302	1157.87	23.9017	1183.25	0.0011023	0.000127422	0.339967	3
3305	1463.82	20.7686	1180.46	0.0010997	0.000127121	0.290891	3
3308	1446.78	26.3633	1180.24	0.00109949	0.000127098	0.724343	4
3311	655.941	24.5094	1176.84	0.00109633	0.000126732	0.341721	3
3314	1543.75	8.9522	1176.07	0.00109561	0.000126649	0.440549	3
3317	1069.83	21.6425	1169.66	0.00108964	0.000125958	0.340474	3
3320	995.817	28.7472	1166.31	0.00108652	0.000125598	0.528275	3
3323	1058.81	14.7507	1164.87	0.00108517	0.000125443	0.637374	4
3326	1382.8	15.2923	1157.09	0.00107793	0.000124605	0.693221	4
3329	997.837	10.713	1151.84	0.00107304	0.000124039	0.293558	3
3332	9139.19	20.9623	1145.19	0.00106684	0.000123323	0.289472	3
3336	12295.6	23.9986	1144.33	0.00106604	0.000123231	0.340336	3
3340	633.893	26.7981	1143.83	0.00106557	0.000123177	0.532718	4
3343	1069.83	8.56111	1139.84	0.00106186	0.000122747	0.391265	4
3346	1458.48	29.5656	1135.86	0.00105815	0.000122319	0.334073	3
3349	651.901	0.195103	1131.98	0.00105453	0.000121901	0.527655	5
3352	805.995	21.8859	1131	0.00105362	0.000121795	0.779583	5
3355	1351.8	26.0484	1122.76	0.00104595	0.000120908	0.484376	3
3358	678.933	1.25377	1114.6	0.00103834	0.000120029	0.479535	4
3361	1314.44	0.300625	1114.06	0.00103784	0.000119971	0.316594	3
3364	655.941	20.8172	1113.49	0.00103731	0.00011991	0.291251	3
3367	734.949	22.2999	1112.96	0.00103682	0.000119852	0.389933	4
3370	1429.84	22.8588	1112.6	0.00103648	0.000119814	0.291258	3
3373	1276.84	17.8982	1107.68	0.0010319	0.000119284	0.338991	3
3376	1537.79	29.6606	1094.7	0.0010198	0.000117886	0.330708	3
3379	1803.75	24.607	1087.91	0.00101348	0.000117155	0.292467	3
3382	1518.92	16.3822	1086.82	0.00101246	0.000117038	0.494117	3
3385	1295.83	25.5378	1084.57	0.00101037	0.000116795	0.486903	3
3388	6858.88	17.0712	1079.16	0.00100533	0.000116213	0.437104	5
3392	1409.75	8.26624	1073.55	0.0010001	0.000115608	0.294975	3
3395	1624.88	19.0639	1073.45	0.00100001	0.000115598	0.293612	3
3398	1565.76	22.8588	1071.27	0.000997978	0.000115363	0.340149	3
3401	759.865	19.9432	1070.19	0.000996972	0.000115247	0.293526	3
3404	1167.87	4.88533	1062.22	0.000989547	0.000114388	0.75519	4
3407	1624.88	23.9017	1061.05	0.000988457	0.000114262	0.339967	3
3410	1059.86	26.9924	1058.62	0.000986193	0.000114001	0.587757	3
3413	767.881	29.4699	1055.23	0.000983035	0.000113636	0.289111	3
3416	630.967	16.5313	1054.44	0.000982299	0.000113551	0.298676	3
3419	630.967	11.8892	1042.7	0.000971362	0.000112286	0.343897	3
3422	1045.89	24.5581	1038.45	0.000967403	0.000111829	0.293023	3
3425	1085.8	19.0148	1030.25	0.000959764	0.000110946	0.292441	3
3428	1571.78	19.4548	1025.66	0.000955488	0.000110451	0.292195	3
3431	1103.85	22.2999	1024.72	0.000954613	0.00011035	0.341811	3
3434	1803.75	17.5595	1015.77	0.000946275	0.000109386	0.29198	3
3437	752.936	1.40642	1014.26	0.000944868	0.000109224	0.307281	3
3440	14552	25.4884	1012.15	0.000942903	0.000108996	0.391088	5
3444	1016.87	25.6346	1008.49	0.000939493	0.000108602	0.685342	3
3447	1181.83	22.519	1007.34	0.000938422	0.000108478	0.292369	3
3450	655.941	15.9378	999.91	0.0009315	0.000107678	0.296719	3
3453	1437.78	29.0352	998.14	0.000929851	0.000107488	0.625879	3
3456	737.938	6.36117	989.58	0.000921877	0.000106566	0.288006	3
3459	1181.83	20.8172	987.8	0.000920219	0.000106374	0.580691	3
3462	1637.76	19.9432	985.03	0.000917638	0.000106076	0.293526	3
3465	842.084	28.0461	971.63	0.000905155	0.000104633	0.385021	3
3468	746.898	18.7478	967.89	0.000901671	0.00010423	0.340581	3
3471	1624.88	10.1996	960.16	0.00089447	0.000103398	0.34083	3
3474	1638.76	26.9924	958.76	0.000893165	0.000103247	0.292324	3
3477	1510.8	21.9826	951.16	0.000886085	0.000102429	0.583848	3
3480	746.898	23.3448	946.6	0.000881837	0.000101937	0.340461	3
3483	13555.8	24.851	936.29	0.000872233	0.000100827	0.34227	3
3488	1139.84	18.5289	924.72	0.000861454	9.95813e-05	0.582942	3
3491	1237.82	25.2929	923.63	0.000860439	9.94639e-05	0.29486	3
3494	1997.68	1.40642	908.12	0.00084599	9.77937e-05	0.655902	4
3497	3631.43	6.45756	876.33	0.000816375	9.43702e-05	0.386447	5
3502	1012.86	27.2376	875.95	0.000816021	9.43293e-05	0.295547	3
3505	14205.9	25.2929	873.07	0.000813338	9.40192e-05	0.344499	4
3509	24291.3	28.1678	831.55	0.000774659	8.9548e-05	0.384014	4
3514	889.853	29.4215	803.73	0.000748742	8.65521e-05	0.61942	3
3517	1024.87	19.4548	795.25	0.000740842	8.56389e-05	0.292195	3
3520	1011.85	8.65871	792.03	0.000737842	8.52921e-05	0.538778	3
3523	1481.75	26.2176	770.94	0.000718195	8.3021e-05	0.289331	3
3526	761.905	19.5036	762.27	0.000710118	8.20874e-05	0.29266	3
3529	2980.35	4.24994	754.77	0.000703132	8.12797e-05	0.324823	3
3532	901.864	12.5809	742.36	0.000691571	7.99433e-05	0.444838	3
3535	1158.84	9.09959	734.29	0.000684053	7.90742e-05	0.539141	3
3538	841.883	22.0804	724	0.000674467	7.79661e-05	0.293574	3
3541	23953.3	28.3111	720.08	0.000670815	7.7544e-05	0.292876	3
3545	805.995	14.1125	700.24	0.000652332	7.54075e-05	0.344222	4
3548	711.951	8.26624	698.25	0.000650478	7.51932e-05	0.294975	3
3551	24007.2	28.1678	693.44	0.000645997	7.46752e-05	0.384014	3
3556	1024.87	24.1686	691.43	0.000644125	7.44587e-05	0.291086	3
3559	1033.87	19.5522	685.47	0.000638573	7.38169e-05	0.34142	3
3562	24231.4	28.1678	674.66	0.000628502	7.26528e-05	0.38383	3
3568	12946.7	24.5094	668.61	0.000622866	7.20013e-05	0.341286	4
3572	880.892	29.7552	666.61	0.000621003	7.17859e-05	0.284253	3
3575	1168.8	0.247867	651.69	0.000607104	7.01792e-05	0.316606	3
3578	1091.85	8.56111	625.78	0.000582967	6.7389e-05	0.635835	3
3581	649.925	14.6532	625.66	0.000582855	6.73761e-05	0.343356	3
3584	2121.25	8.51197	620.45	0.000578001	6.6815e-05	0.538778	4
3587	16184.2	26.3153	617.62	0.000575365	6.65103e-05	0.338068	4
3591	11990.6	23.9017	612.05	0.000570176	6.59105e-05	0.339967	3
3595	12573.9	24.5094	582.11	0.000542284	6.26863e-05	0.293243	3
3600	15520.1	26.0484	567.59	0.000528758	6.11226e-05	0.340399	3
3604	5914.74	14.3091	560.45	0.000522106	6.03538e-05	0.294809	3
3607	726.835	5.05112	558.68	0.000520457	6.01631e-05	0.425584	4
3610	826.884	29.5176	554.03	0.000516125	5.96624e-05	0.529539	3
3613	13900.9	25.1452	553.96	0.00051606	5.96549e-05	0.294432	3
3617	634.002	4.74277	552.42	0.000514626	5.9489e-05	0.3308	3
3620	1609.78	25.6834	516.32	0.000480995	5.56015e-05	0.292864	3
3623	749.893	18.6503	508.65	0.00047385	5.47755e-05	0.341292	3
3626	1009.92	15.5897	497.14	0.000463128	5.3536e-05	0.299409	3
3629	1616.79	27.6805	476.77	0.000444151	5.13424e-05	0.296895	3
3632	9034.38	22.1291	459.92	0.000428454	4.95279e-05	0.389234	4
3636	17819.4	27.1388	448.22	0.000417555	4.82679e-05	0.293706	3
3639	5115.8	9.44304	434.37	0.000404652	4.67764e-05	0.392008	5
3643	1614.78	27.09	425.4	0.000396296	4.58105e-05	0.293316	3
3646	903.786	12.5809	402.98	0.00037541	4.33961e-05	0.296804	3
3649	14101.1	25.1452	377.51	0.000351682	4.06533e-05	0.294432	3
3653	684.891	22.2505	336.92	0.000313869	3.62823e-05	0.390186	3
3656	749.894	12.8784	287.74	0.000268054	3.09862e-05	0.297625	3
3659	6721.03	13.9646	279.68	0.000260545	3.01182e-05	0.343741	4
3663	1620.78	22.8104	264.61	0.000246506	2.84953e-05	0.339979	3
3666	24188.4	28.1678	240.71	0.000224242	2.59216e-05	0.334865	3
3670	19994.9	27.6313	240.15	0.00022372	2.58613e-05	0.297054	3
3675	1728.74	29.1318	233.33	0.000217366	2.51268e-05	0.385883	3
3678	4811.76	8.11905	207.44	0.000193248	2.23388e-05	0.391609	3
3682	24259.4	28.095	195.75	0.000182358	2.10799e-05	0.43324	4
3685	19991.9	27.6313	186.71	0.000173936	2.01064e-05	0.297054	3
3688	3325.4	5.35772	179.13	0.000166875	1.92902e-05	0.283259	3
3691	10680.6	22.0804	176.91	0.000164806	1.90511e-05	0.390558	4
0	737.956	0.940198	1.30335e+08	100	16.7509	29.9667	558
3	927.94	0.940198	5.73209e+07	43.9796	7.367	29.9667	564
6	843.921	0.940198	4.41547e+07	33.8778	5.67485	29.9667	562
9	749.912	1.8741	2.93588e+07	22.5256	3.77325	29.9667	558
12	724.922	7.41432	2.75655e+07	21.1497	3.54278	29.8615	530
15	777.948	0.973393	2.65053e+07	20.3362	3.40651	29.9667	562
18	735.961	1.18717	2.30703e+07	17.7007	2.96504	29.5446	545
21	753.93	7.01856	2.2138e+07	16.9854	2.84522	29.9667	556
24	653.937	29.8996	2.14725e+07	16.4748	2.75969	22.167	279
27	639.898	2.24343	2.11366e+07	16.2171	2.71651	29.5976	503
30	731.939	10.0789	1.92452e+07	14.7659	2.47342	29.9667	506
33	939.897	2.08515	1.79144e+07	13.7449	2.30239	29.9667	564
36	1033.91	0.940198	1.59002e+07	12.1995	2.04353	29.9667	559
39	883.914	0.940198	1.24961e+07	9.58768	1.60603	29.9667	558
42	859.895	29.8996	1.18916e+07	9.12382	1.52833	29.9667	530
45	1129.88	2.61276	9.95054e+06	7.63457	1.27886	29.9667	544
48	669.911	22.5049	9.84458e+06	7.55327	1.26524	29.0753	443
51	940.895	1.76874	9.43749e+06	7.24094	1.21293	29.9667	560
54	801.933	1.14273	8.96645e+06	6.87953	1.15239	29.9667	546
57	1045.86	2.19067	8.71985e+06	6.69033	1.12069	29.9667	562
60	693.93	26.4616	7.71037e+06	5.9158	0.990952	16.3134	191
63	949.886	0.893341	6.98479e+06	5.35909	0.897698	29.9667	559
66	1130.88	0.609122	6.66984e+06	5.11745	0.857221	29.9667	560
69	1139.87	0.940198	6.22664e+06	4.7774	0.80026	29.9667	545
72	1111.91	13.588	5.87508e+06	4.50767	0.755077	29.5974	537
75	759.901	1.02235	5.36301e+06	4.11478	0.689265	29.9667	224
78	1027.89	14.8543	5.1231e+06	3.93071	0.658431	29.9667	541
81	1223.89	0.940198	4.83836e+06	3.71224	0.621835	29.9667	556
84	653.935	0.973393	4.63816e+06	3.55864	0.596106	5.37274	54
87	603.938	1.18717	4.44807e+06	3.41279	0.571675	29.9667	325
90	1236.84	16.4371	4.36651e+06	3.35022	0.561193	29.9667	558
93	829.882	2.03239	4.25946e+06	3.26808	0.547434	29.9667	509
96	720.927	1.35291	4.15337e+06	3.18668	0.533799	29.9667	542
99	793.923	20.3413	4.03009e+06	3.09209	0.517955	21.6921	319
102	1046.86	0.511531	3.98396e+06	3.0567	0.512026	29.9667	557
105	1426.83	23.9293	3.88865e+06	2.98357	0.499776	29.9667	557
108	609.91	26.1451	3.23771e+06	2.48414	0.416116	21.7977	173
111	775.875	21.4231	3.20912e+06	2.4622	0.412442	25.1141	351
114	799.895	25.7758	3.15886e+06	2.42364	0.405983	20.218	288
117	1073.9	0.893341	3.12276e+06	2.39595	0.401344	29.9667	510
120	615.957	0.973393	2.53928e+06	1.94827	0.326353	0.715857	10
123	1061.83	2.77104	2.50177e+06	1.91949	0.321533	29.8615	532
126	693.926	0.940198	2.44542e+06	1.87626	0.31429	0.602008	6
129	805.942	0.973393	2.44066e+06	1.8726	0.313678	29.2133	267
132	1019.87	7.51984	2.41123e+06	1.85003	0.309897	29.9667	457
135	1117.92	29.6387	2.40205e+06	1.84298	0.308716	19.0537	186
138	955.87	2.40172	2.38761e+06	1.8319	0.30686	29.7557	540
141	1342.81	19.7609	2.37826e+06	1.82473	0.305659	29.9667	553
144	615.958	22.7686	2.34907e+06	1.80233	0.301908	26.8105	305
147	1329.85	1.02235	2.29312e+06	1.7594	0.294716	29.9667	532
150	715.961	2.61276	2.14399e+06	1.64498	0.275549	9.96317	125
153	750.91	1.8741	2.07533e+06	1.5923	0.266725	2.83987	34
156	1252.82	2.61276	1.94673e+06	1.49363	0.250198	29.9667	552
159	1146.85	2.34896	1.87162e+06	1.43601	0.240544	29.914	548
162	695.967	1.25535	1.85981e+06	1.42694	0.239026	17.9833	192
165	1442.8	3.27222	1.82612e+06	1.4011	0.234697	29.9667	547
168	1217.87	15.8568	1.66739e+06	1.27931	0.214296	29.7029	501
171	757.903	1.25535	1.61677e+06	1.24047	0.20779	29.9667	510
174	921.923	5.30385	1.61218e+06	1.23695	0.207201	8.11628	74
177	790.04	7.99469	1.51611e+06	1.16324	0.194854	26.652	457
180	865.866	29.8996	1.51063e+06	1.15903	0.194149	26.7575	300
183	765.885	2.45448	1.39898e+06	1.07337	0.1798	29.9667	466
186	635.971	29.8996	1.34106e+06	1.02893	0.172355	20.4258	374
189	679.962	29.8996	1.34094e+06	1.02884	0.17234	8.28995	92
192	956.868	2.2962	1.33661e+06	1.02551	0.171783	29.9667	521
195	675.882	24.2459	1.33581e+06	1.0249	0.171681	23.6893	165
198	1239.86	28.1226	1.30606e+06	1.00208	0.167857	29.9667	413
201	645.959	12.1106	1.30217e+06	0.999095	0.167358	22.4838	204
204	941.892	12.5855	1.29517e+06	0.993723	0.166458	25.6417	231
207	905.945	2.8238	1.27051e+06	0.974804	0.163289	12.6545	166
210	1233.85	5.77869	1.258e+06	0.965202	0.16168	29.5974	426
213	745.896	24.8526	1.25632e+06	0.963918	0.161465	29.9667	536
216	837.903	11.108	1.24981e+06	0.958917	0.160628	29.9667	443
219	1358.78	1.76874	1.23135e+06	0.944758	0.158256	29.9667	487
222	1062.83	2.03239	1.21888e+06	0.93519	0.156653	29.9667	511
225	649.987	2.40172	1.21834e+06	0.934773	0.156583	4.58129	45
228	753.884	18.3892	1.2065e+06	0.925688	0.155061	29.9667	522
231	1031.91	29.8996	1.18848e+06	0.911867	0.152746	28.8443	429
234	1323.84	25.0109	1.17259e+06	0.899675	0.150704	29.914	541
237	1133.9	18.3892	1.14654e+06	0.879688	0.147356	28.165	267
240	1043.86	6.86027	1.12628e+06	0.864144	0.144752	26.483	432
243	1127.88	3.0612	1.11826e+06	0.85799	0.143721	27.4792	459
246	799.891	0.940198	1.10995e+06	0.851614	0.142653	1.26478	9
249	1155.84	21.2648	1.08357e+06	0.83137	0.139262	29.4957	274
252	944.918	23.349	1.08017e+06	0.828759	0.138825	29.9667	425
255	947.889	25.3538	1.07822e+06	0.827267	0.138575	29.5976	498
258	645.921	0.940198	1.06444e+06	0.816694	0.136804	0.379013	5
261	1532.79	24.7999	1.06057e+06	0.813729	0.136307	29.9667	517
264	922.927	9.78861	1.05805e+06	0.811795	0.135983	26.8103	390
267	914.906	11.0024	1.04446e+06	0.801368	0.134237	28.7524	467
270	1407.85	17.466	1.00427e+06	0.770528	0.129071	28.9304	520
273	877.896	17.0703	997786	0.765554	0.128237	29.6501	423
276	979.889	2.40172	974001	0.747304	0.12518	29.914	532
279	965.86	22.03	973979	0.747288	0.125178	27.6547	196
282	654.939	1.02235	963239	0.739048	0.123797	26.4777	251
285	943.914	12.1106	943616	0.723991	0.121275	11.7667	58
288	943.869	19.5499	937438	0.719251	0.120481	29.9667	547
291	694.932	1.14273	918066	0.704388	0.117992	29.9667	420
294	1086.85	1.97962	875048	0.671382	0.112463	29.9667	511
297	1345.83	28.3863	861797	0.661216	0.11076	29.9667	342
300	687.912	23.2435	857471	0.657897	0.110204	29.7589	437
303	901.876	0.940198	845642	0.648821	0.108684	0.32345	4
306	751.885	0.940198	842775	0.646621	0.108315	0.666928	6
309	1050.88	20.8426	814775	0.625138	0.104716	29.9667	496
312	1055.85	24.3514	808547	0.62036	0.103916	22.9057	322
315	969.929	17.4132	783396	0.601063	0.100684	21.206	326
318	747.912	3.00845	766483	0.588086	0.0985099	24.7368	304
321	1548.77	1.66354	760704	0.583652	0.0977671	29.9667	490
325	751.907	3.21946	754544	0.578926	0.0969755	5.75122	37
328	899.888	12.3217	750750	0.576015	0.0964879	17.6232	100
331	760.904	0.940198	738929	0.566945	0.0949686	29.4937	333
334	1531.79	21.8717	735704	0.56447	0.0945541	24.1192	188
337	985.895	0.940198	733617	0.562869	0.0942858	0.379013	5
340	787.907	1.8741	724363	0.555769	0.0930965	29.6501	452
343	1133.86	0.940198	700465	0.537433	0.0900251	29.9667	488
346	722.926	7.41432	653651	0.501515	0.0840084	25.8624	265
349	937.897	2.61276	638694	0.49004	0.0820863	16.0404	187
352	1091.86	0.940198	633049	0.485709	0.0813607	0.379013	5
355	1085.85	2.77104	629419	0.482923	0.0808942	29.9667	271
358	1137.87	22.3466	629287	0.482822	0.0808772	26.9003	421
361	921.924	19.1806	605982	0.464941	0.077882	5.59285	27
364	1089.87	23.9293	593550	0.455403	0.0762842	26.1635	234
367	961.916	10.3427	581669	0.446287	0.0747573	26.2221	234
370	787.887	3.11395	572779	0.439466	0.0736146	29.9667	435
373	746.914	10.1844	566629	0.434747	0.0728243	20.0037	223
376	755.905	21.0537	563494	0.432342	0.0724213	13.6718	115
379	1513.82	21.1592	547428	0.420015	0.0703565	27.7072	452
382	1201.89	3.48324	522168	0.400634	0.06711	27.4783	331
385	640.9	12.1106	518451	0.397782	0.0666323	22.0087	279
388	1007.84	0.940198	516883	0.396579	0.0664308	0.379013	5
391	1125.83	8.10019	499380	0.383151	0.0641813	28.6399	216
394	977.89	2.90293	494590	0.379475	0.0635656	27.1626	445
397	1135.87	17.5715	494214	0.379187	0.0635174	27.6375	286
400	1315.81	12.48	490983	0.376708	0.0631021	25.7473	322
403	766.883	2.19067	484110	0.371434	0.0622187	19.9353	179
406	869.875	6.20076	482846	0.370465	0.0620563	28.7019	303
409	1117.92	1.02235	470578	0.361052	0.0604796	8.43531	43
412	793.877	26.1979	463915	0.35594	0.0596232	21.6921	320
415	1235.84	13.8782	453141	0.347674	0.0582386	7.86212	44
418	991.917	26.6199	451388	0.346328	0.0580132	23.1713	175
421	1001.83	17.7825	450990	0.346023	0.0579621	29.914	493
424	648.923	17.2549	450677	0.345783	0.0579219	29.8612	533
427	790.902	12.48	449503	0.344882	0.057771	20.0564	174
430	609.941	10.3955	444476	0.341025	0.0571249	26.3409	243
433	859.85	22.2938	441458	0.33871	0.0567371	29.9667	322
436	972.957	12.0578	439743	0.337394	0.0565167	27.2681	406
439	989.879	27.147	421152	0.32313	0.0541273	14.8357	105
442	896.867	2.24343	421095	0.323086	0.0541199	29.5974	331
445	1145.85	2.90293	412286	0.316327	0.0529878	15.0379	96
448	1447.77	23.0324	397890	0.305282	0.0511376	29.9667	423
451	1210.85	7.5726	378704	0.290562	0.0486718	26.7933	455
454	724.048	5.0928	378207	0.29018	0.0486079	23.9533	169
457	1335.79	3.16671	377197	0.289405	0.0484781	26.0034	393
460	1179.86	29.4808	367566	0.282016	0.0472403	23.49	194
463	671.765	0.940198	362696	0.27828	0.0466144	0.379013	5
466	1307.87	0.940198	355248	0.272565	0.0456572	29.105	281
469	1051.86	23.2435	348816	0.26763	0.0448305	22.2197	260
472	1413.87	26.5143	338592	0.259785	0.0435165	23.1731	248
475	772.935	11.319	336584	0.258245	0.0432585	28.3921	511
478	1391.88	5.14556	333908	0.256192	0.0429146	26.093	357
481	1637.76	20.6579	327605	0.251355	0.0421044	27.1268	377
484	779.943	9.1554	324803	0.249206	0.0417444	13.7717	115
487	957.867	4.14286	320689	0.246049	0.0412156	21.2546	235
490	1341.81	11.108	319885	0.245432	0.0411122	11.5991	61
493	943.915	28.3336	319480	0.245122	0.0410602	2.54481	23
496	679.89	24.4833	315679	0.242206	0.0405717	13.9355	132
499	790.902	2.08515	312820	0.240012	0.0402042	8.90773	91
502	1463.75	15.2237	311866	0.23928	0.0400816	29.8615	361
505	1235.84	3.58877	310128	0.237946	0.0398582	4.51408	32
508	1245.83	26.9364	301254	0.231138	0.0387177	15.4579	179
511	647.919	17.466	294664	0.226082	0.0378708	18.0975	147
514	669.865	17.7825	293839	0.225449	0.0377648	25.2272	316
517	1059.86	10.3427	280100	0.214908	0.035999	26.6919	322
520	655.949	1.02235	277319	0.212774	0.0356416	0.78953	6
523	609.91	0.115782	273013	0.20947	0.0350882	1.4693	10
526	729.724	0.940198	272524	0.209094	0.0350253	0.379013	5
529	1275.84	1.02235	266138	0.204195	0.0342046	28.0068	329
532	676.885	25.9341	265416	0.203641	0.0341118	19.3176	315
535	941.868	0.973393	262230	0.201197	0.0337023	0.267674	3
538	651.94	1.14273	261035	0.20028	0.0335488	2.41786	18
541	857.849	0.940198	259098	0.198794	0.0332998	0.338402	4
544	1039.84	2.45448	255659	0.196155	0.0328578	23.3123	336
547	1192.82	19.7609	251919	0.193286	0.0323771	27.6902	380
550	933.879	2.34896	251023	0.192598	0.032262	25.5809	252
553	961.841	0.832845	250516	0.192209	0.0321969	27.8485	210
556	1381.8	21.0009	250211	0.191975	0.0321576	29.9142	260
559	1101.83	2.19067	249319	0.191291	0.032043	25.9502	277
562	1063.83	2.90293	247910	0.190209	0.0318618	27.321	207
565	1542.91	21.819	247709	0.190056	0.0318361	25.3779	277
568	1229.83	2.61276	246705	0.189285	0.031707	26.6887	270
571	943.915	20.6579	244320	0.187455	0.0314005	2.74395	13
574	935.88	18.442	243802	0.187058	0.0313339	27.4792	282
577	1162.94	9.78861	242101	0.185753	0.0311153	27.1626	270
580	1152.39	7.62537	241569	0.185344	0.0310469	26.3194	326
583	1314.44	8.20572	233691	0.1793	0.0300344	27.2851	215
586	940.942	0.973393	226034	0.173425	0.0290503	0.267674	3
589	755.905	2.77104	224711	0.17241	0.0288804	5.79478	43
592	1429.85	24.6416	223903	0.17179	0.0287765	23.4333	218
595	911.909	16.2261	220290	0.169018	0.0283122	19.0476	167
598	1124.86	2.24343	219349	0.168296	0.0281912	24.1076	237
601	769.858	9.31371	213524	0.163827	0.0274425	25.0614	261
604	683.947	21.7662	213280	0.163639	0.0274111	10.7754	59
607	749.907	0.717496	212648	0.163155	0.0273299	0.525179	5
610	841.925	1.02235	205942	0.158009	0.026468	6.11378	62
613	995.928	26.7254	204656	0.157023	0.0263028	20.7876	150
616	1117.89	29.586	203081	0.155814	0.0261003	10.1401	70
619	746.914	1.3036	198607	0.152382	0.0255254	3.47298	24
622	1011.91	3.16671	196842	0.151027	0.0252985	4.32568	51
625	1241.84	14.8543	189392	0.145311	0.024341	15.7747	171
628	1020.87	10.3955	189336	0.145268	0.0243338	19.627	153
631	1075.83	22.6631	187357	0.14375	0.0240795	25.8528	244
634	1438.78	1.71631	187055	0.143518	0.0240407	26.3721	259
637	689.904	26.8836	185030	0.141965	0.0237805	18.2654	139
640	1382.8	18.7058	184597	0.141633	0.0237248	29.9667	259
643	1339.81	10.1316	182622	0.140117	0.0234709	26.6919	200
646	655.893	2.40172	180644	0.1386	0.0232168	2.47981	12
649	1095.93	6.25351	171344	0.131464	0.0220214	8.23147	51
652	1525.77	3.48324	170048	0.130469	0.0218549	25.9027	206
655	1049.88	29.0089	169155	0.129785	0.0217402	1.64879	20
658	24217.4	28.8175	166016	0.127376	0.0213366	0.593689	9
677	753.906	1.50701	165839	0.127241	0.021314	5.68925	66
680	1096.93	3.32497	165270	0.126804	0.0212408	11.13	135
683	1352.92	26.7781	164347	0.126096	0.0211222	25.6945	198
686	785.89	2.66552	164025	0.125848	0.0210808	8.90773	111
689	1268.79	3.0612	163093	0.125133	0.020961	18.036	221
692	1419.81	4.67063	157863	0.121121	0.0202889	24.4811	177
695	680.893	10.1316	156390	0.11999	0.0200995	25.2272	280
698	1420.81	3.27222	155919	0.119629	0.020039	15.9256	148
701	733.945	1.40368	150641	0.11558	0.0193607	3.20921	17
704	1519.84	19.5499	145380	0.111543	0.0186846	13.2436	116
707	1230.83	3.21946	144113	0.110571	0.0185217	25.7918	208
710	661.955	29.0089	143089	0.109786	0.0183901	6.07946	31
713	1113.81	0.940198	142201	0.109104	0.0182759	0.379013	5
716	1167.8	0.405993	141635	0.10867	0.0182032	17.403	220
719	1053.85	22.5576	139671	0.107163	0.0179509	14.4554	121
722	1373.76	8.52227	137650	0.105612	0.0176911	21.4734	193
725	1067.88	13.2715	136400	0.104653	0.0175304	13.455	76
728	1065.8	0.893341	136038	0.104375	0.0174839	0.30002	3
731	921.924	27.6741	135778	0.104176	0.0174504	1.10787	9
734	1083.86	6.80751	134813	0.103435	0.0173264	23.7344	149
737	1221.81	2.19067	134578	0.103255	0.0172962	15.9313	156
740	1346.83	21.0537	133404	0.102354	0.0171453	22.1592	149
743	977.816	3.16671	133256	0.102241	0.0171263	21.9934	248
746	721.925	29.7952	132718	0.101828	0.0170571	7.55125	62
749	1458.77	0.940198	132212	0.10144	0.0169921	16.6643	151
752	1031.82	3.11395	131813	0.101134	0.0169409	18.1415	193
755	1721.78	24.6944	131446	0.100852	0.0168937	16.7319	148
758	709.903	3.16671	130664	0.100253	0.0167932	2.69109	14
761	871.85	2.45448	130528	0.100148	0.0167757	10.3325	116
764	1374.76	3.32497	126847	0.0973233	0.0163026	22.732	185
767	1077.81	2.40172	124100	0.0952162	0.0159496	14.079	160
770	1049.84	21.3176	123358	0.0946466	0.0158542	19.6276	217
773	1571.78	23.5073	121490	0.0932137	0.0156142	16.9355	191
776	1163.94	22.1355	121174	0.0929712	0.0155736	21.5789	178
779	983.864	25.723	120690	0.0925995	0.0155113	14.8357	90
782	1151.83	20.6579	119978	0.0920535	0.0154198	18.5197	148
785	619.976	29.3757	119930	0.0920163	0.0154136	2.38665	26
788	863.87	29.6909	116835	0.0896423	0.0150159	16.0463	104
791	1183.82	2.45448	116024	0.0890198	0.0149117	18.5636	113
794	720.924	9.47201	114318	0.087711	0.0146924	1.10809	16
797	1195.84	24.9054	113700	0.0872365	0.0146129	9.97075	89
800	1101.89	0.940198	112620	0.0864077	0.0144741	0.405063	4
803	683.946	1.14273	112219	0.0861002	0.0144226	1.943	14
806	1156.85	23.5073	112178	0.086069	0.0144174	21.3166	134
809	1425.83	1.45506	111952	0.0858954	0.0143883	1.62641	16
812	1353.76	1.97962	111300	0.0853953	0.0143045	20.8367	149
815	1240.87	24.2987	111219	0.0853329	0.0142941	18.2549	122
818	1526.77	2.45448	109937	0.0843495	0.0141293	19.9965	153
821	610.912	27.1998	104210	0.0799556	0.0133933	17.2071	110
824	610.91	0.940198	103126	0.0791237	0.013254	0.379013	5
827	1182.83	1.61087	102343	0.0785226	0.0131533	15.9313	137
830	921.921	10.1316	102031	0.0782838	0.0131133	0.316643	4
833	1257.79	1.02235	100186	0.0768683	0.0128762	18.4581	146
836	1519.84	24.4306	99173.3	0.0760909	0.0127459	6.85791	49
839	1239.82	23.5073	99161.7	0.076082	0.0127445	23.7949	206
842	851.828	20.6579	98897	0.075879	0.0127104	15.1537	119
845	1049.88	1.76874	98146.9	0.0753035	0.012614	3.11192	16
848	1024.87	6.75474	96751.8	0.0742331	0.0124347	24.3148	219
851	1397.78	16.0678	96750.9	0.0742324	0.0124346	26.8988	201
854	665.749	0.940198	96186.4	0.0737992	0.0123621	0.32345	4
857	1055.85	0.832845	95500.7	0.0732732	0.0122739	1.62676	17
860	791.928	17.466	94652	0.072622	0.0121649	17.5688	123
863	838.907	12.0578	93499.7	0.0717378	0.0120168	17.9384	107
866	647.919	5.72593	93377.3	0.071644	0.012001	7.21937	58
869	1464.75	0.405993	92345.2	0.0708521	0.0118684	27.6902	145
872	1653.73	15.5403	92033.4	0.0706128	0.0118283	21.4733	183
875	785.889	14.0365	91886.1	0.0704998	0.0118094	8.28403	57
878	1035.84	6.49092	91684.4	0.0703451	0.0117835	8.6007	80
881	1011.82	0.940198	91456.1	0.0701699	0.0117541	0.282839	3
884	1149.82	0.973393	90213.1	0.0692163	0.0115944	0.267674	3
887	991.916	1.14273	89114.4	0.0683733	0.0114532	4.72935	37
890	764.912	17.4132	88678.3	0.0680386	0.0113971	18.1566	196
893	1117.89	13.8254	88645	0.0680131	0.0113928	7.3341	40
896	951.898	0.973393	88341.8	0.0677805	0.0113539	0.32345	3
899	1145.85	24.9054	87785.7	0.0673538	0.0112824	5.44409	39
902	745.954	25.9869	85934.1	0.0659332	0.0110444	7.8714	56
905	910.911	1.66354	85818.7	0.0658446	0.0110296	13.9207	100
908	740.916	13.2715	85318.2	0.0654606	0.0109653	18.8954	113
911	936.898	1.18717	84749.3	0.0650241	0.0108921	2.04852	26
914	1225.82	6.86027	84602	0.0649111	0.0108732	14.2464	122
917	1248.8	1.61087	84388.6	0.0647473	0.0108458	26.6887	128
920	1547.77	14.1948	84214.1	0.0646134	0.0108234	6.75411	34
923	1297.78	11.0024	81576.7	0.0625899	0.0104844	22.0537	162
926	995.924	0.973393	81504.7	0.0625347	0.0104751	0.78953	4
929	1180.87	24.2987	81492.6	0.0625254	0.0104736	15.7745	161
932	937.898	21.1592	81177.2	0.0622834	0.010433	7.28101	38
935	731.956	2.45448	80956.4	0.062114	0.0104047	7.5289	108
938	865.867	0.115782	80525.4	0.0617833	0.0103493	1.89022	15
941	654.939	27.8324	80300.5	0.0616108	0.0103204	1.75428	18
944	813.742	0.940198	79953.6	0.0613446	0.0102758	0.282839	3
947	1042.86	24.5889	79283.2	0.0608302	0.0101896	14.7198	124
950	670.869	19.6554	77364.1	0.0593577	0.00994298	23.3841	180
953	1151.82	0.940198	76640.2	0.0588024	0.00984995	4.26452	40
956	1169.87	0.973393	75991.2	0.0583044	0.00976653	25.2713	171
959	993.841	2.24343	75765.5	0.0581313	0.00973753	10.4909	92
962	788.907	6.64922	75168.9	0.0576735	0.00966085	23.1617	157
965	1150.98	29.6387	75154.2	0.0576622	0.00965896	7.39299	38
968	980.887	11.7412	74004	0.0567798	0.00951114	8.86453	50
971	1531.79	0.458767	73940	0.0567306	0.00950291	4.63403	28
974	1209.85	26.5143	73327.8	0.0562609	0.00942423	4.17481	46
977	1123.86	17.3605	73263	0.0562112	0.0094159	16.0912	106
980	1195.84	13.7199	72869.7	0.0559095	0.00936536	9.70873	70
983	771.931	1.50701	72843	0.0558889	0.00936192	2.15403	22
986	1563.74	4.93449	71981.1	0.0552277	0.00925116	15.143	124
989	767.881	2.24343	71613.2	0.0549454	0.00920386	7.00834	44
992	1425.83	29.3757	70541	0.0541228	0.00906607	1.17264	10
995	787.682	0.940198	69691.1	0.0534707	0.00895684	0.282839	3
998	899.888	25.4065	69501.5	0.0533252	0.00893247	1.00228	8
1001	785.855	2.45448	69184.4	0.0530819	0.00889171	8.06354	59
1004	601.813	0.893341	69060.6	0.0529869	0.0088758	0.379013	3
1007	1067.88	3.16671	68377.2	0.0524626	0.00878797	6.43205	46
1010	1191.82	23.9821	67343.8	0.0516697	0.00865516	15.2995	79
1013	683.946	10.5011	67047.9	0.0514427	0.00861713	2.53308	13
1016	1207.85	1.02235	66922.9	0.0513468	0.00860107	0.8212	9
1019	1615.81	19.9192	66442.4	0.050978	0.0085393	22.3703	149
1022	1543.91	23.9821	66030.8	0.0506623	0.00848641	16.1969	88
1025	1347.8	19.9719	65061.1	0.0499183	0.00836178	12.8198	80
1028	973.955	16.0151	64587.7	0.049555	0.00830094	22.6353	161
1031	1458.89	27.8852	63401.1	0.0486446	0.00814843	17.041	112
1034	981.78	0.940198	62778.6	0.0481671	0.00806843	0.282839	3
1037	1245.83	0.940198	62392.8	0.0478711	0.00801885	1.36611	8
1040	830.885	2.34896	62303.1	0.0478022	0.00800732	6.22511	36
1043	705.885	6.54369	61631.4	0.0472868	0.00792099	24.6313	163
1046	700.744	0.940198	61555.7	0.0472288	0.00791126	0.338402	4
1049	1327.77	3.48324	61361.2	0.0470795	0.00788626	9.32987	93
1052	23969.3	28.8175	61208.1	0.046962	0.00786658	0.699154	9
1066	899.887	1.35291	61045.7	0.0468375	0.00784571	1.36503	11
1069	1398.77	24.7471	58323	0.0447485	0.00749579	24.2711	142
1072	693.929	3.21946	58007.4	0.0445063	0.00745523	0.369292	4
1075	775.875	29.6909	57312.6	0.0439732	0.00736592	0.471268	6
1078	921.924	25.7758	55292.1	0.042423	0.00710625	0.685804	3
1081	969.929	26.1451	53119.2	0.0407558	0.00682698	3.05985	18
1084	1543.75	3.27222	52151.7	0.0400135	0.00670264	12.1878	82
1087	899.888	22.9269	51601.8	0.0395916	0.00663196	1.00238	6
1090	1262.81	25.4065	50920.8	0.0390691	0.00654444	17.3049	132
1093	1298.78	21.4231	49067	0.0376468	0.00630619	17.5699	106
1096	747.933	1.76874	48635.4	0.0373157	0.00625072	2.7871	18
1099	1050.86	27.5686	47914.2	0.0367623	0.00615803	8.24084	44
1102	1423.83	21.5287	47499.8	0.0364444	0.00610477	8.75842	46
1105	1171.76	0.973393	47470.9	0.0364222	0.00610105	0.267674	3
1108	1078.81	4.77618	47333.6	0.0363168	0.0060834	16.0311	103
1111	1353.92	23.2962	47267.6	0.0362662	0.00607493	10.4466	62
1114	1049.88	2.34896	45280.5	0.0347416	0.00581954	2.848	14
1117	967.933	23.2962	43474	0.0333555	0.00558736	3.58742	22
1120	1435.82	24.7471	43146.2	0.033104	0.00554523	6.07402	36
1123	1021.87	9.73583	41868.8	0.032124	0.00538106	15.8292	130
1126	802.857	1.92686	41582.4	0.0319042	0.00534426	3.05088	32
1129	1060.82	0.940198	41466.7	0.0318155	0.00532939	0.32345	4
1132	675.882	29.8996	41349.9	0.0317258	0.00531437	0.312583	3
1135	631.996	0.609122	40195.2	0.0308399	0.00516597	0.303565	3
1138	1049.88	18.653	39036	0.0299505	0.00501698	0.369291	4
1141	1102.83	2.50724	38902.2	0.0298478	0.00499978	5.1617	49
1144	757.952	0.973393	38393.5	0.0294575	0.00493441	0.267674	3
1147	23968.4	28.9101	37946.6	0.0291146	0.00487698	0.646358	7
1160	1357.78	28.2808	37619.7	0.0288638	0.00483495	2.33389	15
1163	992.843	2.50724	37435.9	0.0287228	0.00481134	3.79619	35
1166	934.877	3.87899	37231.5	0.028566	0.00478507	6.37515	43
1169	749.937	1.71631	36955.4	0.0283541	0.00474958	2.7871	20
1172	1145.85	20.5523	36763.5	0.0282069	0.00472492	2.26896	12
1175	1249.8	1.92686	36167.4	0.0277495	0.00464831	3.15639	28
1178	726.926	4.82897	36161.2	0.0277448	0.00464751	12.0821	82
1181	980.886	0.609122	35991.8	0.0276148	0.00462573	3.89514	20
1184	870.839	0.940198	35665.2	0.0273642	0.00458376	0.282839	3
1187	707.886	4.40673	35286.5	0.0270736	0.00453509	5.35821	27
1190	803.857	2.40172	35076.9	0.0269128	0.00450815	4.42298	36
1193	775.876	0.247697	34815.1	0.0267119	0.0044745	0.527686	4
1196	1117.89	1.02235	34627.9	0.0265683	0.00445045	0.627359	3
1199	1544.75	2.2962	34439.7	0.0264239	0.00442626	3.20914	31
1202	776.879	29.3229	34173.5	0.0262197	0.00439204	3.54178	34
1205	879.845	1.18717	33916	0.0260222	0.00435895	9.75199	58
1208	1243.84	21.4231	33905.9	0.0260144	0.00435766	8.28338	39
1211	1439.78	2.03239	33079.6	0.0253804	0.00425146	5.31996	34
1214	1273.76	9.78861	32887.9	0.0252333	0.00422682	10.2798	69
1217	1235.85	16.7537	32358.8	0.0248274	0.00415882	0.316545	3
1220	967.933	18.0199	32177.7	0.0246884	0.00413554	3.06008	17
1223	1133.9	29.6909	32031.1	0.0245759	0.0041167	0.522466	7
1226	936.899	22.3993	32011.6	0.024561	0.00411419	4.53768	21
1229	967.934	21.7662	31969.3	0.0245285	0.00410876	2.42738	16
1232	1209.85	23.8766	31780	0.0243833	0.00408443	1.68829	14
1235	1126.88	25.0109	31778.5	0.0243822	0.00408424	7.70216	36
1238	922.926	1.25535	31601.7	0.0242465	0.00406151	1.73192	21
1241	641.902	3.16671	30869.1	0.0236844	0.00396736	13.9735	107
1244	967.933	10.3427	30848.7	0.0236687	0.00396474	3.79943	20
1247	1354.76	3.00845	30151.7	0.023134	0.00387516	8.22179	42
1250	952.875	2.34896	30122.2	0.0231114	0.00387137	6.85004	58
1253	1180.86	0.973393	30026.4	0.0230378	0.00385905	1.41827	12
1256	1357.78	9.68307	28910.2	0.0221814	0.00371559	1.47742	8
1259	1373.76	3.0612	28389.3	0.0217818	0.00364865	4.26457	22
1262	989.88	0.115782	27793.4	0.0213246	0.00357207	0.316595	3
1265	1162.83	2.34896	27394.5	0.0210185	0.00352079	4.64223	46
1268	881.841	7.30878	26477.6	0.020315	0.00340295	1.79396	10
1271	959.843	4.56509	25892.7	0.0198663	0.00332779	5.22364	35
1274	1357.78	11.9523	25666.3	0.0196925	0.00329868	1.16096	7
1277	1341.81	13.7727	25343.9	0.0194451	0.00325724	0.738666	4
1280	636.897	11.3718	25272.1	0.0193901	0.00324802	2.00535	9
1283	800.897	13.7727	24794.5	0.0190236	0.00318663	4.16809	24
1286	1547.77	29.3757	24326.8	0.0186648	0.00312653	2.64956	15
1290	1721.78	11.2135	24261.9	0.018615	0.00311819	7.38723	43
1293	881.841	19.8137	24243.7	0.018601	0.00311584	1.05514	7
1296	912.911	11.9523	24013.8	0.0184247	0.00308631	17.8341	86
1299	24232.4	28.8653	23761	0.0182307	0.00305382	0.540937	8
1310	1423.83	13.7199	23576	0.0180887	0.00303003	2.79645	20
1313	1267.79	10.2372	23534.4	0.0180568	0.00302469	5.9099	33
1316	1222.8	2.45448	23492.9	0.018025	0.00301936	3.95736	25
1319	1361.8	14.0365	23402.7	0.0179558	0.00300777	4.64329	31
1322	965.86	0.300461	23381.4	0.0179394	0.00300502	0.536696	5
1325	776.878	23.9821	23168.3	0.0177759	0.00297764	2.95433	22
1328	1005.85	14.696	22919.9	0.0175853	0.00294571	2.0577	13
1331	1047.86	12.6383	21791	0.0167192	0.00280062	1.21361	9
1334	1005.85	17.4132	21236.5	0.0162938	0.00272936	1.16078	12
1337	745.862	17.7825	21056.8	0.0161559	0.00270626	3.32381	16
1340	1619.78	25.512	21007.4	0.016118	0.00269991	5.6447	42
1343	1435.78	2.50724	20690.3	0.0158747	0.00265915	6.01509	32
1346	1316.82	23.6655	20655.2	0.0158477	0.00265465	7.33285	43
1349	1251.82	24.4306	20622.6	0.0158227	0.00265046	1.05513	6
1352	1126.88	1.35291	20617.8	0.0158191	0.00264984	1.62676	15
1355	1737.75	12.4272	20579.1	0.0157894	0.00264487	6.64833	43
1358	628.912	2.71827	19807.2	0.0151972	0.00254567	0.633084	4
1361	24274.3	28.7667	19429.6	0.0149074	0.00249713	0.540937	6
1373	1060.86	11.4246	19384.3	0.0148727	0.00249131	7.96763	40
1376	1134.9	6.25351	19249.5	0.0147692	0.00247398	4.27403	24
1379	4242.49	9.52476	19242.6	0.014764	0.0024731	0.633201	9
1384	1413.87	1.02235	19155	0.0146967	0.00246184	0.523735	4
1387	1361.8	24.0349	18904.6	0.0145046	0.00242966	3.48195	17
1390	831.889	12.0578	18652.2	0.014311	0.00239722	14.2993	80
1393	929.797	0.940198	18642.1	0.0143032	0.00239592	0.32345	4
1396	763.964	0.940198	18593.8	0.0142661	0.00238971	0.282839	3
1399	24203.5	29.0089	18500.9	0.0141949	0.00237777	0.44194	6
1410	1519.84	29.7952	18386.8	0.0141073	0.0023631	0.733398	8
1413	967.933	6.70197	18143.2	0.0139204	0.0023318	2.00497	14
1416	614.972	25.0636	17867.7	0.0137091	0.0022964	3.48095	17
1419	781.847	28.4918	17689.5	0.0135723	0.00227349	0.910216	4
1422	1454.76	3.21946	17656.5	0.013547	0.00226925	3.58705	25
1425	1137.79	3.93176	17631.5	0.0135278	0.00226604	4.59046	33
1428	1141.81	4.7234	17547.6	0.0134634	0.00225525	4.16834	20
1431	719.774	26.9891	17514.7	0.0134382	0.00225102	2.17698	11
1434	1202.9	4.03732	17496.4	0.0134242	0.00224868	3.85181	27
1437	1703.8	22.7159	17282.6	0.0132601	0.0022212	4.90699	28
1440	1560.72	2.71827	17216.4	0.0132093	0.00221269	2.79652	26
1443	954.895	19.0223	17184.1	0.0131845	0.00220854	13.4002	75
1446	1191.82	6.91304	17059.2	0.0130887	0.00219248	3.85169	24
1449	923.95	1.35291	17051.2	0.0130826	0.00219146	1.19727	11
1452	1047.85	9.89415	16878.9	0.0129504	0.00216931	1.37193	8
1455	691.855	3.37772	16862.8	0.012938	0.00216724	1.31895	6
1458	881.84	10.5011	16821.3	0.0129062	0.00216191	0.791599	6
1461	1067.88	26.1979	16647	0.0127725	0.00213951	1.4771	11
1464	856.032	19.2333	16562.7	0.0127078	0.00212867	0.738614	5
1467	1005.85	10.2372	16456.8	0.0126265	0.00211506	1.9524	11
1470	1251.82	16.8064	16363.7	0.0125551	0.00210309	0.844214	4
1473	1265.77	2.40172	16355.6	0.0125489	0.00210206	2.68987	23
1476	885.952	1.40368	16354	0.0125476	0.00210184	2.2587	11
1479	1214.85	2.71827	16103	0.012355	0.00206958	2.7965	28
1482	650.989	1.3036	16076.2	0.0123345	0.00206615	1.04701	8
1485	23983.4	28.9101	15963.5	0.0122481	0.00205167	0.488141	7
1495	636.897	5.56766	15963	0.0122477	0.0020516	0.369344	4
1498	1541.75	3.21946	15961.3	0.0122463	0.00205138	3.95739	27
1501	721.925	1.18717	15955.1	0.0122416	0.00205058	1.31496	9
1504	745.863	25.7758	15887.4	0.0121897	0.00204188	4.17871	22
1507	1276.84	23.6128	15866.5	0.0121736	0.0020392	3.95734	26
1510	1441.8	28.9581	15851	0.0121617	0.0020372	1.27952	6
1513	1145.85	0.609122	15675.5	0.0120271	0.00201465	0.670087	3
1516	1328.77	2.90293	15540.1	0.0119232	0.00199725	7.0691	34
1519	1033.87	13.6672	15359	0.0117842	0.00197396	3.85178	25
1522	736.962	10.1316	14872.3	0.0114108	0.00191142	0.316643	4
1525	1435.82	22.4521	14810.8	0.0113636	0.00190351	2.53288	15
1528	856.032	11.794	14604	0.011205	0.00187694	0.369393	4
1531	676.885	1.14273	14492.5	0.0111194	0.0018626	1.26478	10
1534	1095.93	15.382	14490.1	0.0111176	0.0018623	1.10796	5
1537	691.855	4.93449	14462.1	0.0110961	0.00185869	0.896995	4
1540	1433.73	2.71827	14366.7	0.0110229	0.00184643	4.89785	28
1543	870.878	12.5855	14257.6	0.0109392	0.00183241	5.75167	34
1546	679.891	0.353218	14053.9	0.0107829	0.00180623	0.527672	7
1549	957.894	1.82133	14000.8	0.0107421	0.0017994	4.79802	32
1552	619.976	25.8813	13964.6	0.0107143	0.00179475	0.316595	3
1555	1327.77	11.8996	13926.3	0.010685	0.00178984	5.27646	37
1558	1017.87	18.1254	13875.6	0.0106461	0.00178332	3.48204	17
1561	1126.83	13.6672	13823.1	0.0106058	0.00177658	4.06267	19
1564	1535.81	14.8015	13765.2	0.0105614	0.00176913	1.68841	15
1567	24218.5	28.7187	13581.4	0.0104204	0.00174551	0.699154	4
1584	1243.84	12.7438	13574.2	0.0104148	0.00174458	3.11306	17
1587	951.853	3.32497	13532.8	0.010383	0.00173926	6.00582	33
1590	996.861	2.71827	13426.2	0.0103013	0.00172557	2.62807	17
1593	997.857	1.8741	13359	0.0102497	0.00171692	4.95942	34
1596	726.716	0.940198	13240.8	0.010159	0.00170173	0.267674	3
1599	881.841	3.00845	13216.2	0.0101402	0.00169858	1.16067	8
1602	800.896	12.1106	13003.4	0.0099769	0.00167123	2.58584	14
1605	1017.87	3.27222	12972.7	0.00995335	0.00166728	1.10807	11
1608	1053.85	12.3217	12962.2	0.00994529	0.00166593	2.42749	14
1611	1167.8	20.8426	12955.9	0.00994046	0.00166512	3.11323	24
1614	1404.83	2.71827	12755.7	0.00978686	0.00163939	4.00913	26
1617	967.933	29.8996	12735.1	0.00977101	0.00163674	0.838688	6
1620	1141.84	2.40172	12710.7	0.00975233	0.00163361	3.79791	26
1623	1072.83	21.2648	12702.9	0.00974632	0.0016326	7.49218	35
1626	732.942	23.2962	12675.8	0.0097255	0.00162911	0.949628	5
1629	939.922	10.2372	12657	0.00971109	0.0016267	2.74378	16
1632	815.869	28.2808	12648.4	0.00970452	0.0016256	0.66475	3
1635	1476.49	4.98725	12492.6	0.00958495	0.00160557	5.96236	30
1638	6528.82	17.123	12434.3	0.00954025	0.00159808	0.369357	4
1645	971.832	26.7254	12383.2	0.00950107	0.00159152	1.26522	7
1648	1316.82	9.41924	12234.2	0.00938669	0.00157236	4.3797	27
1651	937.899	28.9101	12175	0.00934129	0.00156475	1.38498	10
1654	753.796	0.115782	12135.2	0.00931078	0.00155964	0.422108	4
1657	747.933	20.6051	12070.4	0.00926105	0.00155131	1.42481	9
1660	945.891	26.9364	12060.9	0.00925376	0.00155009	0.421651	5
1663	1079.81	3.48324	12041.4	0.00923875	0.00154758	3.16593	21
1666	5222.63	13.7727	11940.5	0.00916135	0.00153461	0.369291	5
1672	800.896	1.10053	11900.8	0.00913089	0.00152951	1.26221	8
1675	1361.8	9.20817	11850.4	0.00909224	0.00152304	2.47986	13
1678	959.841	10.3955	11727.9	0.00899824	0.00150729	2.21638	15
1681	745.862	1.55915	11705.5	0.0089811	0.00150442	1.41535	9
1684	1276.84	16.8064	11672.2	0.00895552	0.00150013	2.16317	18
1687	864.909	29.0089	11648.6	0.0089374	0.0014971	0.593734	5
1690	1420.81	17.8353	11585.8	0.00888925	0.00148903	1.952	15
1693	1653.73	5.19832	11509.1	0.00883036	0.00147917	3.37697	25
1696	1353.92	13.3243	11391.7	0.00874034	0.00146409	2.63832	15
1699	800.897	29.8996	11359.1	0.00871533	0.0014599	1.43239	10
1702	1209.85	1.3036	11285.1	0.00865855	0.00145039	1.41655	9
1705	911.843	3.0612	11259.9	0.00863918	0.00144714	2.26837	16
1708	627.914	3.00845	11181	0.00857869	0.00143701	0.263781	3
1711	1505.8	18.653	11162.4	0.00856434	0.00143461	3.5876	24
1714	1032.82	3.0612	11086.2	0.00850588	0.00142482	2.8482	18
1717	636.897	25.0109	10986.1	0.0084291	0.00141195	0.7386	7
1720	1351.77	3.27222	10940.9	0.00839442	0.00140614	3.16594	20
1723	689.862	26.8309	10933.1	0.00838845	0.00140514	2.68961	19
1726	747.913	28.6501	10669	0.00818581	0.0013712	1.59246	12
1729	855.877	19.2333	10601.9	0.00813433	0.00136258	0.738614	5
1732	1619.78	15.8568	10592.2	0.00812689	0.00136133	4.48443	24
1735	24026.3	28.9101	10540.5	0.0080872	0.00135468	0.329987	3
1745	800.897	24.4306	10468.8	0.00803223	0.00134547	1.47723	9
1748	878.9	13.7199	10426.2	0.0079995	0.00133999	4.96013	26
1751	1053.85	6.4118	10345.8	0.00793782	0.00132966	2.63826	15
1754	1171.82	7.67812	10242.7	0.00785875	0.00131641	2.53254	12
1757	941.893	29.4808	10026.2	0.00769261	0.00128858	0.315206	3
1760	24231.4	28.9581	9977.16	0.007655	0.00128228	0.382644	3
1771	1156.85	26.5143	9949.05	0.00763343	0.00127867	1.89842	11
1774	644.906	5.0928	9882.76	0.00758257	0.00127015	5.7513	28
1777	856.032	21.212	9850.49	0.00755781	0.001266	0.73885	3
1780	1140.87	29.0089	9845.67	0.00755411	0.00126538	0.413269	4
1783	825.74	29.0599	9838.81	0.00754885	0.0012645	0.699251	6
1786	822.934	7.67812	9786.07	0.00750839	0.00125772	1.05528	6
1789	1137.87	29.8996	9737.83	0.00747137	0.00125153	0.469416	6
1792	5567.69	14.8543	9655.41	0.00740814	0.00124093	0.369406	4
1798	1240.87	4.98725	9621.05	0.00738177	0.00123652	1.42477	15
1801	11661.5	24.9054	9443.53	0.00724557	0.0012137	0.316529	4
1807	1150.98	20.4468	9408.9	0.007219	0.00120925	0.47487	5
1810	1436.78	3.0612	9372.63	0.00719117	0.00120459	2.26891	13
1813	860.898	28.8653	9366.82	0.00718671	0.00120384	0.751966	4
1816	1126.83	9.20817	9365.82	0.00718595	0.00120371	2.84952	14
1819	1276.84	25.6175	9342.69	0.0071682	0.00120074	2.90063	17
1822	7202.92	19.0223	9325.98	0.00715538	0.00119859	0.474806	6
1828	881.84	5.25108	9173.77	0.0070386	0.00117903	0.633199	4
1831	1403.83	3.00845	9161.11	0.00702888	0.0011774	3.16594	18
1834	1020.87	23.56	8953.36	0.00686949	0.0011507	2.21585	10
1837	977.893	8.6278	8951.76	0.00686826	0.0011505	0.58037	8
1840	779.944	28.8175	8894.03	0.00682397	0.00114308	0.542385	3
1843	881.84	11.8996	8884.16	0.00681639	0.00114181	0.316576	3
1846	1287.87	23.0852	8825.72	0.00677155	0.0011343	1.53	12
1849	1369.74	2.19067	8811.62	0.00676074	0.00113249	1.31899	14
1852	1141.81	15.3292	8735.3	0.00670218	0.00112268	2.32153	13
1855	935.882	29.3757	8660.31	0.00664464	0.00111304	0.786194	9
1858	1017.87	27.7269	8522.61	0.00653899	0.00109534	2.00392	16
1861	1455.75	2.66552	8433.72	0.00647079	0.00108392	2.32152	14
1864	1628.76	1.66354	8431.08	0.00646877	0.00108358	1.42164	14
1867	1543.75	16.1733	8343.78	0.00640178	0.00107236	3.58773	17
1870	776.878	14.0365	8339.6	0.00639858	0.00107182	0.633135	8
1873	855.876	11.8468	8336.66	0.00639632	0.00107144	0.369393	4
1876	769.904	5.04003	8329.49	0.00639082	0.00107052	0.316609	3
1879	999.836	4.93449	8309.57	0.00637554	0.00106796	2.32178	11
1882	1089.87	28.6501	8249.95	0.00632979	0.0010603	0.540958	3
1885	1241.84	7.5726	8178.17	0.00627472	0.00105107	1.10801	9
1888	977.892	22.4521	8108.64	0.00622137	0.00104214	2.05782	10
1891	1703.8	10.6066	8042.62	0.00617072	0.00103365	4.27398	20
1894	945.89	29.4808	7984.06	0.00612579	0.00102613	0.909423	4
1897	610.912	10.3955	7972.21	0.0061167	0.0010246	2.32197	11
1900	7547.97	19.6026	7892.23	0.00605533	0.00101432	0.422058	5
1906	1074.9	17.7825	7842.3	0.00601702	0.00100791	1.10799	7
1909	1011.91	29.4808	7826.89	0.0060052	0.00100593	0.315206	3
1912	689.861	1.18717	7654.6	0.00587301	0.000983784	2.2113	15
1915	1297.78	1.40368	7647.28	0.00586739	0.000982843	1.62676	9
1918	785.92	11.4774	7613.17	0.00584122	0.00097846	4.22134	21
1921	961.917	29.5333	7602.28	0.00583287	0.00097706	0.420538	5
1924	1171.82	14.0365	7486.91	0.00574435	0.000962232	1.63565	8
1927	1431.82	21.819	7426.6	0.00569808	0.000954481	1.00254	9
1930	24202.4	28.8175	7411.82	0.00568674	0.000952582	0.382692	5
1938	1096.93	14.1948	7378.33	0.00566104	0.000948277	1.16078	9
1941	977.893	26.7781	7343.03	0.00563396	0.000943741	1.63463	13
1944	640.9	0.300461	7310.39	0.00560891	0.000939546	0.474889	6
1947	1543.75	22.8742	7307.01	0.00560632	0.000939111	3.64082	18
1950	936.898	28.7667	7280.69	0.00558613	0.000935729	1.33223	6
1953	881.917	10.5011	7280.06	0.00558564	0.000935648	0.791599	5
1956	1072.83	13.166	7268.98	0.00557714	0.000934224	3.48259	21
1959	967.934	27.8324	7268.26	0.00557659	0.000934131	0.369328	4
1962	901.881	13.7199	7208.36	0.00553063	0.000926433	1.00247	7
1965	6529.82	17.0175	7101.15	0.00544837	0.000912654	0.316609	3
1971	673.886	15.382	7069.3	0.00542394	0.00090856	1.10806	10
1974	1476.5	21.9773	7056.09	0.0054138	0.000906863	2.63821	18
1977	609.941	1.3036	7052.15	0.00541078	0.000906356	0.346832	3
1980	5912.73	15.8041	7046.65	0.00540656	0.000905649	0.42204	5
1986	830.883	9.31371	6946.94	0.00533006	0.000892834	0.580418	4
1989	887.812	13.9837	6936.95	0.00532239	0.00089155	0.633118	7
1992	788.906	1.3036	6922.77	0.00531151	0.000889728	0.381986	4
1995	1035.84	15.2237	6911.44	0.00530282	0.000888272	1.31909	9
1998	23954.3	29.0089	6829.05	0.0052396	0.000877683	0.360518	3
2006	781.847	5.35661	6825.23	0.00523667	0.000877192	0.633105	4
2009	4916.6	12.8494	6782.16	0.00520363	0.000871657	0.422176	5
2013	1218.87	11.0552	6711.95	0.00514976	0.000862633	0.791615	6
2016	782.85	0.142165	6622.64	0.00508124	0.000851155	1.62676	12
2019	1543.9	9.1554	6555.8	0.00502995	0.000842564	2.1633	11
2022	1526.77	23.8766	6525.33	0.00500657	0.000838648	2.95435	14
2025	725.928	29.8996	6493.27	0.00498198	0.000834528	0.522179	4
2028	753.795	29.8996	6469.29	0.00496358	0.000831446	0.365266	4
2031	1017.87	5.88421	6394.72	0.00490636	0.000821862	0.791385	6
2034	1314.44	0.115782	6360.85	0.00488038	0.000817509	0.527672	4
2037	785.92	17.3077	6339.08	0.00486367	0.000814711	3.48208	20
2040	1209.85	21.4231	6287.88	0.00482439	0.000808131	0.316693	3
2043	855.877	21.212	6283.7	0.00482118	0.000807593	0.73885	3
2046	6857.88	18.442	6209.81	0.00476449	0.000798097	0.580339	7
2052	767.908	3.37772	6190.93	0.00475001	0.00079567	1.05516	12
2055	1420.81	21.9773	6132.49	0.00470517	0.00078816	1.47737	9
2058	753.795	24.6944	6046.57	0.00463925	0.000777117	0.685819	3
2061	1261.81	29.5333	5999.44	0.00460308	0.00077106	0.47302	6
2064	696.971	12.3217	5986.15	0.00459289	0.000769352	1.00263	7
2067	1261.81	27.4104	5943.34	0.00456004	0.00076385	0.89601	5
2070	1505.8	13.166	5931.92	0.00455128	0.000762382	2.902	14
2073	1276.84	14.8015	5902.07	0.00452838	0.000758546	2.21603	10
2076	1241.84	10.29	5901.92	0.00452826	0.000758526	1.10821	7
2079	726.926	17.2549	5873.55	0.0045065	0.00075488	2.53256	13
2082	6220.79	16.4371	5866.54	0.00450112	0.000753979	0.422074	5
2088	637.896	21.4759	5830.47	0.00447344	0.000749343	0.950028	4
2091	835.887	3.64153	5828.81	0.00447217	0.00074913	0.738635	4
2094	871.85	12.2689	5828.4	0.00447185	0.000749077	0.738716	7
2097	1529.79	23.2435	5803.78	0.00445296	0.000745913	0.685817	7
2100	663.893	3.77346	5749.87	0.0044116	0.000738985	1.79424	12
2103	10745.4	24.0876	5733.01	0.00439867	0.000736818	0.580417	6
2109	832.955	27.4631	5719.73	0.00438848	0.000735111	0.369295	4
2112	1722.78	28.2281	5708.17	0.00437961	0.000733625	1.74009	9
2115	7877.03	20.6051	5699.36	0.00437285	0.000732493	0.474905	6
2121	939.922	13.2715	5695.39	0.0043698	0.000731983	0.580356	8
2124	8183.07	21.0009	5657.08	0.00434041	0.000727059	0.36939	5
2130	879.887	25.6175	5603.47	0.00429928	0.000720169	0.369342	4
2133	781.898	5.62041	5580.43	0.0042816	0.000717208	0.580353	3
2136	881.918	8.25848	5579.64	0.00428099	0.000717106	0.580386	4
2139	876.982	25.301	5553.53	0.00426096	0.000713751	0.421957	4
2142	615.903	4.03732	5491.31	0.00421322	0.000705754	0.949945	5
2145	1065.84	4.82897	5486.27	0.00420935	0.000705106	2.21633	10
2148	885.848	3.00845	5468.13	0.00419544	0.000702775	0.685834	5
2151	1958.72	0.940198	5459.59	0.00418888	0.000701677	0.267674	3
2154	1126.83	19.2333	5457.74	0.00418746	0.000701439	1.63548	9
2157	11050.5	24.3514	5442.93	0.0041761	0.000699536	0.47487	6
2162	717.913	19.8137	5441.8	0.00417523	0.000699391	0.316526	3
2165	1074.9	29.6909	5430.88	0.00416686	0.000697987	0.365724	4
2168	1159.91	26.7254	5420.87	0.00415918	0.000696701	0.474806	5
2171	1083.86	25.8813	5417.07	0.00415626	0.000696212	0.949595	8
2174	1401.84	4.14286	5369.58	0.00411982	0.000690109	1.79392	9
2177	738.914	7.88915	5361.66	0.00411375	0.000689091	0.949745	4
2180	4571.55	11.6357	5347.81	0.00410312	0.000687311	0.527723	7
2185	1451.79	26.9891	5337.56	0.00409526	0.000685994	1.47633	8
2188	804.891	2.90293	5333.27	0.00409196	0.000685442	1.57991	7
2191	1141.81	17.3605	5301.33	0.00406746	0.000681337	1.47721	7
2194	845.925	21.3703	5273.87	0.00404639	0.000677808	0.422256	6
2197	1317.82	6.35904	5252.03	0.00402963	0.000675001	1.79391	10
2200	802.936	28.8653	5231.79	0.0040141	0.0006724	0.277238	3
2203	893.87	1.97962	5216.63	0.00400247	0.000670452	1.41943	7
2206	1071.83	17.0175	5182.56	0.00397633	0.000666073	0.58042	3
2209	9790.29	23.0852	5181.35	0.0039754	0.000665917	0.580338	8
2215	825.739	26.2506	5174.72	0.00397032	0.000665065	0.421955	3
2218	1274.76	11.6357	5111.72	0.00392198	0.000656968	1.16092	11
2221	616.962	11.6357	4932.58	0.00378453	0.000633945	0.897078	11
2224	1429.84	1.14273	4921.25	0.00377584	0.000632489	0.666796	4
2227	1035.84	12.2689	4917.46	0.00377293	0.000632002	0.94988	6
2230	952.874	11.2135	4899	0.00375877	0.000629629	2.74397	14
2233	1391.88	29.586	4867.04	0.00373425	0.000625522	0.683985	7
2236	1505.79	10.0789	4828.54	0.00370471	0.000620573	0.897095	8
2239	804.906	24.8526	4790.76	0.00367572	0.000615718	2.84897	15
2242	749.894	2.1379	4779.01	0.00366671	0.000614208	1.21345	7
2245	1127.88	29.6387	4775.22	0.0036638	0.000613721	0.367109	4
2248	11356.5	24.6416	4765.08	0.00365602	0.000612417	0.316525	4
2254	806.947	29.1647	4745.04	0.00364064	0.000609842	0.910196	9
2257	5568.68	14.7488	4741.08	0.0036376	0.000609333	0.369277	4
2262	1213.85	2.40172	4718.91	0.00362059	0.000606484	1.63207	9
2265	1065.85	14.8543	4715.26	0.00361779	0.000606014	0.316608	3
2268	661.841	9.57755	4706.02	0.0036107	0.000604827	1.00248	5
2271	752.909	22.5576	4682.76	0.00359286	0.000601838	0.316545	3
2274	708.053	21.1064	4670.37	0.00358335	0.000600245	0.52782	3
2277	1315.82	29.3229	4654.59	0.00357125	0.000598217	0.838688	6
2280	3936.48	8.52227	4645.95	0.00356462	0.000597107	0.58039	8
2285	1150.98	13.0604	4615.38	0.00354116	0.000593178	0.580486	3
2288	811.85	3.21946	4613.47	0.0035397	0.000592932	1.63553	12
2291	619.912	4.03732	4610.2	0.00353719	0.000592512	0.369407	3
2294	644.906	1.92686	4575.75	0.00351075	0.000588084	1.8564	10
2297	762.909	2.50724	4566.78	0.00350387	0.000586932	2.26354	11
2300	807.871	3.11395	4500.89	0.00345332	0.000578463	1.84622	13
2303	1134.9	14.142	4496.09	0.00344964	0.000577846	0.738698	5
2306	24254.4	28.8653	4470.4	0.00342992	0.000574545	0.382692	5
2314	1240.87	7.78365	4450.41	0.00341459	0.000571975	1.10803	5
2317	1361.8	0.405993	4434.33	0.00340225	0.000569909	0.42214	5
2320	1134.9	21.2648	4427.6	0.00339709	0.000569044	1.10832	5
2323	990.882	29.3229	4369.69	0.00335265	0.000561601	0.628078	8
2326	1072.83	25.8813	4347.4	0.00333555	0.000558736	2.42629	11
2329	1703.8	14.0365	4324.18	0.00331774	0.000555752	1.74121	9
2332	1067.88	29.4284	4307.14	0.00330466	0.000553562	0.315735	3
2335	680.893	1.40368	4298.05	0.00329769	0.000552394	1.2574	8
2338	1274.76	15.7513	4292.7	0.00329358	0.000551706	0.791416	9
2341	1330.86	29.5333	4281.2	0.00328476	0.000550228	0.315127	3
2344	656.895	2.24343	4270.56	0.0032766	0.000548861	0.946821	4
2347	876.981	14.9598	4212.49	0.00323204	0.000541397	0.527655	4
2350	696.97	1.76874	4183.82	0.00321005	0.000537713	0.368356	4
2353	1213.76	25.9341	4161.91	0.00319324	0.000534897	2.37391	12
2356	723.94	13.2187	4157.74	0.00319004	0.000534361	2.11075	11
2359	1245.8	3.37772	4154.8	0.00318778	0.000533983	1.21349	6
2362	7548.98	19.4971	4153.81	0.00318702	0.000533856	0.369308	4
2367	17514.4	27.9907	4142.28	0.00317817	0.000532374	0.369308	4
2373	1074.9	23.6655	4135.81	0.00317321	0.000531542	0.316528	3
2376	1012.91	2.34896	4124.5	0.00316453	0.000530089	0.527607	4
2379	1016.87	3.32497	4123.67	0.0031639	0.000529982	1.10807	6
2382	1379.73	16.8592	4113.71	0.00315625	0.000528702	0.949729	11
2385	1159.91	23.9293	4111.78	0.00315477	0.000528454	0.896899	4
2388	1048.86	20.8426	4021.1	0.0030852	0.0005168	0.897028	7
2391	8489.1	21.4231	4017.42	0.00308237	0.000516327	0.422256	5
2395	1398.77	0.353218	4009.36	0.00307619	0.000515291	0.527686	7
2398	987.807	13.8254	4004.76	0.00307266	0.0005147	0.580401	4
2401	876.981	19.7082	3987.83	0.00305967	0.000512524	0.316543	3
2404	711.898	8.36398	3984.72	0.00305729	0.000512124	1.74119	8
2407	9140.19	22.3466	3984.1	0.00305681	0.000512044	0.422057	5
2412	1065.85	21.0009	3968.83	0.00304509	0.000510082	0.686132	3
2415	1193.76	0.115782	3902.04	0.00299385	0.000501498	0.527672	3
2418	893.87	16.8064	3896.93	0.00298993	0.000500841	0.369311	4
2421	735.748	28.7187	3886.48	0.00298191	0.000499498	0.384123	3
2424	957.867	24.9581	3880.32	0.00297718	0.000498706	0.844029	5
2427	876.981	22.6631	3864.16	0.00296479	0.000496629	0.316527	3
2430	1451.79	8.52227	3854.22	0.00295716	0.000495352	1.74116	8
2433	603.772	0.115782	3852.06	0.0029555	0.000495074	0.369358	4
2436	4224.49	7.88915	3846.44	0.00295119	0.000494352	0.369326	4
2441	837.814	6.70197	3834.47	0.00294201	0.000492814	0.42209	5
2444	957.866	23.349	3827.7	0.00293681	0.000491944	0.316558	3
2447	972.842	2.19067	3784.5	0.00290367	0.000486391	1.37173	11
2450	1285.83	1.14273	3782.56	0.00290218	0.000486142	0.304818	3
2453	737.909	28.3863	3782.51	0.00290214	0.000486136	0.685802	3
2456	1150.98	9.9997	3781.75	0.00290156	0.000486038	0.580504	3
2459	885.849	5.25108	3780.58	0.00290066	0.000485888	0.633199	3
2462	921.834	8.25848	3757.05	0.00288261	0.000482863	0.316528	3
2465	12600.7	25.7758	3737.23	0.0028674	0.000480316	0.369341	4
2470	754.889	28.7667	3731.77	0.00286321	0.000479614	0.49316	5
2473	688.916	28.3336	3725.02	0.00285803	0.000478747	1.17393	10
2476	24233.4	28.7667	3701.27	0.00283981	0.000475694	0.435393	4
2482	10439.4	23.8238	3687.51	0.00282925	0.000473926	0.52759	6
2487	1571.78	29.8996	3645.18	0.00279677	0.000468486	0.57496	6
2490	985.903	6.25351	3629.63	0.00278484	0.000466487	0.474805	4
2493	1168.88	2.34896	3626.95	0.00278279	0.000466143	1.42448	8
2496	17819.5	27.9907	3622.75	0.00277956	0.000465603	0.369309	5
2501	1180.87	29.8996	3607.81	0.0027681	0.000463683	0.785892	7
2504	939.923	17.466	3602.98	0.00276439	0.000463062	0.474822	5
2507	1631.79	5.56766	3569.79	0.00273893	0.000458796	1.58294	9
2510	615.903	6.14799	3567.34	0.00273705	0.000458482	0.369308	4
2513	879.888	18.3892	3553.07	0.0027261	0.000456648	0.369311	4
2516	15201.1	27.2523	3550.05	0.00272378	0.000456259	0.473956	6
2522	11662.5	24.7999	3531.23	0.00270934	0.000453841	0.316542	3
2528	689.862	18.0199	3516.53	0.00269807	0.000451951	1.4772	7
2531	940.855	13.2715	3510.84	0.0026937	0.00045122	0.527608	7
2534	1274.76	2.34896	3451.94	0.00264851	0.00044365	1.05518	6
2537	921.834	5.14556	3447.95	0.00264545	0.000443137	0.369325	3
2540	1703.8	5.14556	3433.98	0.00263473	0.000441342	1.68869	8
2543	1544.75	14.5377	3428.54	0.00263056	0.000440643	0.89696	7
2546	1195.84	29.8996	3425.83	0.00262848	0.000440294	0.312583	3
2549	761.904	9.26095	3411.76	0.00261768	0.000438486	2.69087	14
2552	977.892	12.9549	3409.4	0.00261587	0.000438183	0.369407	3
2555	1103.82	2.08515	3391.91	0.00260245	0.000435935	1.31612	8
2558	848.93	28.6501	3387.54	0.0025991	0.000435373	1.43265	7
2561	912.842	3.58877	3380.84	0.00259396	0.000434512	0.896915	4
2564	1247.8	3.00845	3364.73	0.0025816	0.000432442	0.263781	3
2567	1336.79	19.2861	3337.82	0.00256095	0.000428983	1.21342	6
2570	795.918	7.62537	3330.31	0.00255519	0.000428018	0.369324	3
2573	8794.14	21.9245	3324.49	0.00255072	0.00042727	0.369361	4
2579	3631.43	7.25603	3306.78	0.00253713	0.000424994	0.31661	3
2585	1374.76	24.9054	3304.98	0.00253575	0.000424763	1.10784	9
2588	618.022	4.03732	3287.17	0.00252209	0.000422474	0.791649	6
2591	1363.75	16.9647	3284.93	0.00252037	0.000422186	1.10799	8
2594	1189.82	8.46951	3276.9	0.00251421	0.000421154	1.00246	7
2597	1638.76	19.3389	3238.83	0.002485	0.000416261	0.633085	5
2600	8096.78	28.8653	3231.94	0.00247971	0.000415375	0.277238	3
2604	838.909	28.5974	3221.4	0.00247163	0.000414021	0.804764	5
2607	878.899	19.2861	3207.06	0.00246062	0.000412178	1.47723	8
2610	629.954	28.3863	3192.88	0.00244974	0.000410355	0.804716	6
2613	13555.8	26.4088	3179.91	0.00243979	0.000408688	0.369342	4
2619	931.953	27.4631	3173.85	0.00243514	0.000407909	0.422057	5
2622	1177.79	1.3036	3162.8	0.00242667	0.000406489	0.2958	3
2625	1317.82	11.794	3158.92	0.00242369	0.000405991	1.58318	7
2628	1644.74	2.1379	3152.18	0.00241852	0.000405124	0.580373	6
2631	1535.81	18.442	3138.76	0.00240822	0.0004034	0.316525	3
2634	12295.6	25.5647	3130.99	0.00240226	0.000402401	0.527506	6
2639	1347.8	13.7199	3117.66	0.00239203	0.000400688	0.844147	5
2642	878.899	5.19832	3110.52	0.00238655	0.00039977	1.16097	10
[truncated: 10,455 more rows]

## Sheet: Sup Fig 8c-tRNA AlkB treated
	Mass	RT	Vol	RA	FA	RTSpan	NumDetected
0	737.955	29.9002	8.35758e+07	100	9.79949	29.9814	587
3	731.938	1.69869	7.57344e+07	90.6177	8.88007	20.6152	302
6	921.922	4.36842	5.95953e+07	71.3069	6.98771	29.9814	588
9	927.939	0.936095	3.42189e+07	40.9435	4.01226	29.9814	567
12	749.911	2.49513	2.78525e+07	33.326	3.26578	29.9814	584
15	1111.91	9.0992	2.77414e+07	33.1931	3.25276	29.9814	586
18	639.897	1.84729	2.55091e+07	30.5221	2.99101	29.5593	487
21	724.921	5.88737	2.35435e+07	28.1702	2.76054	29.9814	480
24	843.92	29.9002	2.33042e+07	27.8839	2.73248	26.9839	525
27	1027.89	20.4821	2.01631e+07	24.1256	2.36418	29.9814	584
30	771.93	4.41649	1.63084e+07	19.5133	1.9122	29.9814	585
33	777.947	29.9002	1.50332e+07	17.9876	1.76269	26.1818	516
36	735.96	29.4027	1.45821e+07	17.4478	1.7098	24.033	376
39	939.895	15.341	1.43215e+07	17.1359	1.67924	29.5593	570
42	715.96	1.35776	1.32793e+07	15.889	1.55704	28.9438	549
45	915.905	1.80491	1.27585e+07	15.2658	1.49597	20.6152	279
48	653.935	29.9002	1.22679e+07	14.6787	1.43844	29.9814	270
51	1105.89	1.99675	1.06507e+07	12.7438	1.24883	28.9898	514
54	940.893	0.35328	9.80503e+06	11.7319	1.14967	29.9814	569
57	801.931	29.6876	9.31846e+06	11.1497	1.09262	29.9814	533
60	753.928	29.9002	9.24784e+06	11.0652	1.08433	26.0371	340
63	693.928	29.4978	8.32669e+06	9.96304	0.976328	25.7471	382
66	1033.9	29.9002	7.15335e+06	8.55912	0.83875	26.6564	519
69	1130.88	22.5452	6.59159e+06	7.88696	0.772882	29.9814	564
72	1045.86	26.2063	5.98943e+06	7.16647	0.702277	29.9814	570
75	837.902	12.09	5.96083e+06	7.13224	0.698923	29.9814	566
78	961.914	6.91943	5.90825e+06	7.06934	0.692759	29.9814	563
81	905.944	1.40085	5.89943e+06	7.05878	0.691724	29.8759	581
84	609.941	1.44399	5.83556e+06	6.98236	0.684236	5.25588	70
87	679.048	1.00937	5.68115e+06	6.79761	0.666131	0.447286	6
90	883.912	29.9002	5.53511e+06	6.62286	0.649007	26.3736	453
93	1217.87	26.8958	5.49164e+06	6.57085	0.64391	29.9814	547
96	720.926	2.85223	5.33619e+06	6.38486	0.625683	29.9814	568
99	755.904	14.742	4.67528e+06	5.59405	0.548189	27.0296	505
102	1129.88	19.8891	4.59974e+06	5.50368	0.539332	28.1368	329
105	732.941	15.3907	4.16775e+06	4.9868	0.488681	17.7784	277
108	649.986	2.40666	3.87362e+06	4.63486	0.454193	21.6603	283
111	1233.84	10.7414	3.79956e+06	4.54624	0.445508	28.0006	548
114	631.996	3.31438	3.79583e+06	4.54179	0.445072	15.7543	189
117	698.019	1.00937	3.75305e+06	4.4906	0.440056	0.419579	5
120	949.884	29.9002	3.69089e+06	4.41622	0.432767	25.7471	490
123	1043.86	6.77182	3.65442e+06	4.37258	0.428491	27.6549	406
126	933.878	1.84729	3.55438e+06	4.25288	0.416761	21.1804	304
129	877.895	20.6299	3.51468e+06	4.20538	0.412105	29.7703	363
132	759.9	0.11587	3.44347e+06	4.12018	0.403756	29.1753	300
135	829.881	2.1467	3.42092e+06	4.0932	0.401112	29.9814	454
138	1124.86	2.255	3.38839e+06	4.05428	0.397299	29.7176	575
141	1139.87	1.65598	3.28601e+06	3.93177	0.385293	29.9286	570
144	1046.86	20.5807	3.24877e+06	3.88721	0.380927	27.7855	543
147	1211.85	3.10481	3.14931e+06	3.76821	0.369265	28.9898	551
150	687.911	7.16615	3.13572e+06	3.75194	0.367671	29.9814	429
153	1021.87	2.60545	3.10925e+06	3.72028	0.364568	28.9898	567
156	1236.84	29.7819	3.00369e+06	3.59397	0.352191	27.121	531
159	753.883	23.662	2.83607e+06	3.39341	0.332537	25.9398	326
162	647.918	6.87017	2.82405e+06	3.37903	0.331128	29.9814	319
165	757.901	14.2466	2.80574e+06	3.35712	0.328981	28.1712	526
168	943.867	26.2063	2.67829e+06	3.20462	0.314037	27.5238	488
171	841.924	29.4027	2.67572e+06	3.20155	0.313735	26.6564	493
174	747.912	10.642	2.64769e+06	3.16801	0.310449	26.0371	289
177	1067.88	22.3999	2.64273e+06	3.16207	0.309867	27.5667	447
180	787.905	3.36134	2.46156e+06	2.94531	0.288625	23.0241	409
183	934.876	1.95384	2.41102e+06	2.88484	0.282699	29.9814	550
186	1407.85	28.8334	2.4062e+06	2.87906	0.282133	27.1667	536
189	955.897	1.84729	2.36125e+06	2.82529	0.276864	24.8455	323
192	1019.86	10.5431	2.21145e+06	2.64604	0.259299	29.9286	556
195	1425.83	27.733	2.12827e+06	2.54652	0.249546	26.9839	469
198	1295.87	2.65064	2.12e+06	2.53662	0.248576	28.8547	532
201	1223.89	26.491	1.86972e+06	2.23716	0.21923	24.62	455
204	859.893	28.9047	1.83245e+06	2.19256	0.214859	17.0719	128
207	765.913	1.74101	1.76728e+06	2.11458	0.207218	2.15373	25
210	1323.83	29.5454	1.73471e+06	2.07562	0.2034	26.5161	516
213	1049.88	24.7803	1.67565e+06	2.00494	0.196474	25.4189	334
216	947.886	29.9002	1.62769e+06	1.94756	0.190851	27.5667	499
219	1039.84	2.85223	1.53491e+06	1.83655	0.179973	29.8231	474
222	1401.84	3.93329	1.51624e+06	1.81421	0.177783	28.8992	466
225	899.927	1.48663	1.48977e+06	1.78254	0.17468	9.83278	120
228	1230.82	3.59717	1.47509e+06	1.76497	0.172958	29.8759	577
231	1420.81	10.3439	1.44785e+06	1.73238	0.169765	29.9286	564
234	1073.9	29.9002	1.41397e+06	1.69184	0.165792	23.7385	408
237	1426.82	26.6815	1.40782e+06	1.68449	0.165071	24.917	490
240	1317.82	5.5944	1.40232e+06	1.6779	0.164426	29.8231	561
243	955.869	9.29704	1.38861e+06	1.6615	0.162818	28.2135	443
246	1146.85	10.0946	1.37792e+06	1.6487	0.161565	27.6112	537
249	1061.83	11.9416	1.37284e+06	1.64263	0.160969	28.2135	492
252	1117.92	23.8071	1.28906e+06	1.54239	0.151146	25.9879	221
255	1135.87	23.662	1.26123e+06	1.50908	0.147883	25.4056	448
258	1335.79	10.6921	1.21466e+06	1.45336	0.142422	27.9573	459
261	660.077	0.936095	1.18296e+06	1.41543	0.138705	0.407166	3
264	956.867	8.55468	1.18192e+06	1.41419	0.138584	28.5903	492
267	977.889	11.5926	1.16582e+06	1.39492	0.136695	29.9814	384
270	757.067	1.00937	1.16441e+06	1.39324	0.136531	0.419579	5
273	679.96	29.3073	1.1617e+06	1.38999	0.136212	8.59825	89
276	745.895	28.7861	1.12604e+06	1.34732	0.132031	27.1667	518
279	1329.85	29.9002	1.11194e+06	1.33045	0.130377	29.9814	462
282	1513.82	29.4978	1.1023e+06	1.31892	0.129248	24.326	466
285	979.887	0.406031	1.08509e+06	1.29833	0.12723	29.9286	567
288	722.925	5.98443	1.07134e+06	1.28188	0.125618	28.8547	481
291	645.958	11.8419	1.06994e+06	1.2802	0.125453	16.8702	189
294	1342.81	29.4027	1.06559e+06	1.275	0.124943	24.62	438
297	1423.83	20.4333	1.0339e+06	1.23708	0.121228	26.2779	474
300	1011.91	26.3488	996805	1.1927	0.116878	23.8943	270
303	654.938	29.4978	974487	1.16599	0.114261	26.8835	350
306	1507.8	8.15902	951750	1.13879	0.111595	27.8288	507
309	1137.87	29.1176	943600	1.12903	0.11064	26.4207	429
312	1031.91	29.4027	941609	1.12665	0.110406	24.8697	328
315	1133.85	29.2129	941278	1.12626	0.110367	25.5037	436
318	675.881	27.7807	921937	1.10311	0.1081	19.4379	181
321	1127.88	6.28012	905144	1.08302	0.106131	10.1393	89
324	843.918	0.936095	895027	1.07092	0.104944	1.08216	11
327	991.915	29.5454	871230	1.04244	0.102154	23.4906	314
330	1164.85	2.94281	846472	1.01282	0.0992512	29.9814	530
333	855.875	26.2063	835708	0.99994	0.0979891	25.6995	483
336	735.959	2.40666	798063	0.954897	0.0935751	3.22475	36
339	1419.81	8.50538	788697	0.94369	0.0924768	27.9104	284
342	1252.82	24.682	775884	0.92836	0.0909745	25.9398	441
345	859.848	29.6876	766923	0.917638	0.0899238	19.077	184
348	1095.93	21.372	762662	0.91254	0.0894243	17.414	141
351	1531.79	27.1099	753468	0.901539	0.0883462	24.2285	411
354	675.042	1.06114	752191	0.90001	0.0881964	0.364146	4
357	865.865	29.6876	697888	0.835036	0.0818293	19.077	220
360	1051.85	29.5454	695854	0.832603	0.0815908	21.6115	347
363	1028.06	1.00937	690078	0.825691	0.0809136	0.419579	5
366	1083.85	8.25793	690069	0.825681	0.0809125	29.9341	265
369	831.885	1.80491	689742	0.82529	0.0808742	27.9477	413
372	695.966	7.11729	652774	0.781056	0.0765395	13.93	82
375	694.013	1.00937	650985	0.778916	0.0763298	0.407166	5
378	1526.77	22.0598	645686	0.772576	0.0757085	25.6506	491
381	1086.85	29.2129	640549	0.766429	0.0751062	26.4207	485
384	1341.81	26.3009	639335	0.764976	0.0749638	25.3686	216
387	1201.89	28.8334	626001	0.749022	0.0734004	25.0797	281
390	799.925	1.40085	610278	0.730209	0.0715567	4.52375	53
393	703.014	1.00937	601990	0.720292	0.070585	0.419579	5
396	1173.84	24.1466	599961	0.717865	0.0703471	25.4056	352
399	1525.77	19.6418	598999	0.716714	0.0702343	27.4348	310
402	1145.88	2.34201	592841	0.709346	0.0695123	13.2766	184
405	1311.8	2.29813	589825	0.705737	0.0691586	15.9282	217
408	1089.91	1.40085	578330	0.691983	0.0678108	11.1841	81
411	944.916	29.9002	564108	0.674966	0.0661432	24.0825	353
414	1061.86	3.83631	550307	0.658452	0.064525	21.4831	237
417	1241.84	29.2129	544175	0.651116	0.0638061	21.6115	346
420	836.064	1.00937	536127	0.641486	0.0628623	0.419579	5
423	943.913	14.5435	535408	0.640625	0.062778	12.1568	68
426	1062.83	17.5462	535014	0.640154	0.0627319	26.4141	304
429	1441.8	26.3009	533320	0.638127	0.0625332	25.7039	321
432	719.126	1.06114	528249	0.63206	0.0619387	0.419579	4
435	1442.8	22.0111	511347	0.611836	0.0599568	23.8871	427
438	1040.84	11.8916	506886	0.606498	0.0594337	29.5593	388
441	1203.83	2.10339	497987	0.595851	0.0583904	17.1605	157
444	1391.88	29.4027	491101	0.587611	0.0575829	24.033	359
447	629.963	15.6416	486709	0.582356	0.0570679	15.8029	143
450	679.889	16.6971	477889	0.571803	0.0560338	17.1245	210
453	701.03	1.00937	469644	0.561938	0.055067	0.4626	6
456	665.059	1.06114	469439	0.561692	0.055043	0.351204	3
459	1251.82	10.5925	468810	0.56094	0.0549692	27.211	218
462	1049.83	23.6139	467685	0.559594	0.0548374	23.101	289
465	989.91	4.0295	467176	0.558985	0.0547777	12.0908	170
468	1417.81	5.78943	455397	0.544891	0.0533965	16.1517	210
471	1009.09	1.00937	453890	0.543088	0.0532198	0.364146	4
474	855.035	1.00937	449197	0.537473	0.0526696	0.419579	5
477	1096.93	26.5854	440820	0.52745	0.0516874	26.7937	270
480	760.903	29.5454	438121	0.52422	0.0513709	22.506	267
483	765.884	12.6948	437300	0.523238	0.0512747	19.9336	215
486	1436.78	8.15902	433608	0.518821	0.0508418	26.373	339
489	725.923	6.91943	425927	0.509629	0.0499411	7.77391	90
492	640.899	6.37924	414054	0.495423	0.048549	24.23	212
495	1501.78	3.36134	413730	0.495035	0.048511	18.2532	242
498	777.947	0.11587	406449	0.486324	0.0476572	0.922108	11
501	1209.85	23.6139	403062	0.482272	0.0472602	21.6115	215
504	615.957	29.3548	387112	0.463186	0.0453899	10.975	64
507	1227.83	3.36134	383391	0.458735	0.0449537	11.2931	89
510	1715.76	19.8402	375202	0.448936	0.0439934	25.0148	352
513	1697.78	9.89523	370460	0.443262	0.0434374	25.897	359
516	693.928	0.11587	369181	0.441732	0.0432875	1.08216	11
519	871.075	1.00937	366316	0.438304	0.0429516	0.419579	5
522	1127.88	19.6418	364481	0.436109	0.0427364	8.38008	52
525	784.883	1.84729	363914	0.435431	0.04267	2.61622	45
528	1385.86	6.37924	348904	0.417471	0.04091	26.1544	393
531	1185.8	9.59582	346651	0.414774	0.0406458	27.2997	453
534	1013.85	3.69297	341639	0.408778	0.0400581	18.3098	179
537	1351.76	6.23033	327055	0.391328	0.0383481	26.3255	317
540	628.912	1.74101	323912	0.387566	0.0379795	15.9195	84
543	1703.8	29.4502	323196	0.38671	0.0378956	20.3717	292
546	957.892	1.99675	321421	0.384587	0.0376876	19.8471	206
549	705.011	1.00937	316248	0.378397	0.0370809	0.419579	5
552	669.909	27.8293	308656	0.369313	0.0361908	2.72114	20
555	1085.85	26.3009	301931	0.361266	0.0354022	13.1208	141
558	1055.85	29.3073	300896	0.360028	0.0352809	19.5768	166
561	717.912	26.6815	292937	0.350504	0.0343476	16.8717	137
564	1087.11	1.00937	281016	0.336241	0.0329499	0.319554	3
567	669.863	19.8891	279183	0.334048	0.032735	10.681	87
570	1519.76	3.45554	278633	0.33339	0.0326705	17.6312	222
573	1358.78	21.618	278223	0.332899	0.0326224	21.7227	228
576	648.921	10.0443	274098	0.327964	0.0321388	29.6039	277
579	1001.83	26.3956	273933	0.327766	0.0321194	23.9361	363
582	749.935	1.65598	272148	0.325631	0.0319101	0.857375	9
585	899.886	28.9519	265804	0.31804	0.0311663	7.18113	48
588	1189.82	12.6948	263897	0.315758	0.0309426	21.8949	257
591	1307.86	29.6876	263366	0.315122	0.0308803	19.7268	242
594	1047.03	1.00937	262911	0.314577	0.030827	0.364146	4
597	766.916	2.1467	259808	0.310866	0.0304632	14.3008	186
600	983.861	12.5438	258774	0.309628	0.030342	10.7121	92
603	919.897	1.80491	257262	0.307818	0.0301646	3.64092	49
606	1381.8	22.6912	255412	0.305606	0.0299478	21.3648	325
609	977.844	3.45554	254888	0.304978	0.0298863	24.8334	163
612	973.87	2.56124	253594	0.30343	0.0297346	11.0393	137
615	914.084	0.936095	252591	0.30223	0.029617	0.419579	5
618	1547.76	26.491	252097	0.301639	0.0295591	23.1483	305
622	1333.79	3.74044	250701	0.299968	0.0293954	18.6921	155
625	1147.88	3.19726	246219	0.294606	0.0288698	25.7538	308
628	974.868	3.15076	244834	0.292948	0.0287074	23.8588	264
631	686.04	1.00937	242509	0.290167	0.0284349	0.419579	5
634	935.873	2.29813	242428	0.29007	0.0284254	4.87218	49
637	767.908	1.65598	241660	0.289151	0.0283353	2.75064	43
640	910.91	9.24712	239609	0.286697	0.0280948	27.867	299
643	735.931	8.65363	236974	0.283544	0.0277859	15.1416	112
646	1195.88	3.03477	236564	0.283053	0.0277377	15.1655	183
649	689.902	28.9519	236498	0.282975	0.0277301	22.8582	175
652	1095.93	1.44399	232453	0.278134	0.0272557	5.69499	77
655	1090.91	1.65598	226738	0.271296	0.0265857	8.70582	94
658	883.911	0.936095	225413	0.269711	0.0264303	0.991578	11
661	1127.84	6.28012	214094	0.256167	0.0251031	10.1393	81
664	635.969	29.9002	209241	0.250361	0.0245341	7.86168	117
667	1357.78	14.098	205544	0.245937	0.0241006	15.8729	153
670	1339.81	20.0873	203987	0.244074	0.023918	15.3029	102
673	603.926	2.29813	200819	0.240284	0.0235466	3.50694	38
676	1275.83	21.323	200472	0.239869	0.0235059	24.0825	306
679	1245.8	5.83826	199277	0.238439	0.0233658	25.9281	201
682	1131.85	7.31461	196820	0.235499	0.0230777	21.7682	242
685	1053.85	29.9002	195859	0.234349	0.022965	25.6506	170
688	878.899	7.51264	192551	0.230391	0.0225771	17.0593	159
691	869.873	20.6299	192516	0.230349	0.022573	19.077	150
694	1532.79	27.4452	192165	0.229929	0.0225318	15.425	238
697	762.063	1.00937	191834	0.229533	0.0224931	0.419579	5
700	1167.83	7.16615	191653	0.229317	0.0224719	16.0569	149
703	1542.75	9.0992	189705	0.226986	0.0222434	22.0412	218
706	766.882	9.39634	188332	0.225342	0.0220824	7.85665	69
709	1402.11	0.859789	186916	0.223649	0.0219164	0.284184	3
712	753.929	0.458788	184492	0.220749	0.0216322	0.668632	10
715	811.883	1.29428	183215	0.21922	0.0214825	3.80097	54
718	919.926	2.1467	182247	0.218062	0.021369	3.64092	45
721	889.852	2.60545	181688	0.217393	0.0213034	27.0337	251
724	1329.77	2.94281	180786	0.216313	0.0211976	8.80134	82
727	1158.83	2.10339	179969	0.215336	0.0211019	5.94847	81
730	793.913	1.29428	179616	0.214914	0.0210604	1.51311	12
733	1055.82	3.50254	178039	0.213027	0.0208756	21.2443	192
736	755.903	27.3489	177550	0.212442	0.0208182	2.95961	20
739	852.104	1.06114	176480	0.211161	0.0206927	0.308183	3
742	1080.83	4.85794	176332	0.210985	0.0206754	15.6166	170
745	1314.84	6.91943	176128	0.210741	0.0206515	14.4434	176
748	765.913	12.6948	175379	0.209844	0.0205636	9.09867	63
751	694.931	28.7389	174405	0.208678	0.0204494	16.2802	96
754	972.955	15.4904	174179	0.208408	0.0204229	20.6251	193
757	726.925	10.7911	170621	0.204152	0.0200058	25.1115	385
760	1068.14	1.06114	170089	0.203514	0.0199434	0.364146	3
763	735.93	1.80491	167901	0.200896	0.0196868	1.57755	24
766	724.108	0.936095	167802	0.200778	0.0196753	0.374988	3
769	1255.79	24.2924	166792	0.19957	0.0195568	20.5878	154
772	1313.85	1.95384	165516	0.198042	0.0194072	13.1873	132
775	853.876	16.3453	163571	0.195716	0.0191792	9.32267	59
778	1375.78	15.3907	163550	0.195691	0.0191767	24.3327	278
781	1191.81	26.1122	162898	0.194911	0.0191003	25.2641	250
784	780.9	2.1467	162484	0.194416	0.0190517	5.20416	66
787	1246.8	5.10234	159550	0.190904	0.0187076	17.104	158
790	1202.89	29.7819	159437	0.19077	0.0186944	18.9773	192
793	830.883	26.491	158447	0.189585	0.0185784	11.7923	112
796	705.885	9.54635	158212	0.189303	0.0185508	26.8199	322
799	1597.84	24.0008	155893	0.186529	0.0182789	20.0368	176
802	967.932	24.1946	154520	0.184886	0.0181179	21.3857	132
805	1541.75	6.18085	150061	0.17955	0.017595	25.9947	175
808	1289.85	1.80491	148522	0.177709	0.0174146	3.94958	49
811	911.908	19.0935	148121	0.177229	0.0173676	18.1338	157
814	707.01	0.936095	147915	0.176983	0.0173435	0.374988	3
817	1243.83	29.3548	144934	0.173417	0.0169939	13.1825	134
820	1145.85	8.3573	142183	0.170125	0.0166714	11.0835	55
823	682.059	1.00937	142127	0.170057	0.0166647	0.319554	3
826	925.915	3.03477	141670	0.16951	0.0166111	12.4978	98
829	1279.89	1.54979	138842	0.166127	0.0162796	13.1774	84
832	1691.77	3.50254	137410	0.164414	0.0161117	9.37084	121
835	1133.9	13.0463	137363	0.164357	0.0161062	9.74266	69
838	859.895	0.247768	136320	0.163109	0.0159839	0.612937	8
841	1709.74	4.15064	133005	0.159143	0.0155952	15.9583	157
844	954.162	0.936095	132710	0.15879	0.0155606	0.374988	4
847	877.017	0.936095	132651	0.15872	0.0155537	0.374988	4
850	1495.77	1.84729	131220	0.157007	0.0153859	3.00768	50
853	1301.84	15.341	130595	0.156259	0.0153126	22.1725	204
856	1127.88	26.1595	129895	0.155422	0.0152305	3.09938	23
859	1085.85	15.1415	129042	0.154401	0.0151305	12.3515	89
862	717.957	1.2508	128922	0.154257	0.0151164	1.51068	16
865	1354.84	9.64602	128693	0.153984	0.0150896	19.47	161
868	1327.77	3.78856	128149	0.153333	0.0150258	5.37564	58
871	910.956	13.9983	127459	0.152508	0.014945	23.1545	196
874	789.902	3.64475	125698	0.1504	0.0147385	5.00536	64
877	895.113	1.06114	125636	0.150326	0.0147312	0.308183	3
880	651.941	0.11587	125595	0.150277	0.0147264	2.41468	16
883	1106.08	1.00937	125339	0.149971	0.0146964	0.319554	3
886	949.885	0.11587	125309	0.149934	0.0146928	1.08216	10
889	1031.82	2.03961	124295	0.148721	0.0145739	14.4227	140
892	1520.76	3.15076	123881	0.148226	0.0145254	9.53908	128
895	669.863	28.5013	122720	0.146837	0.0143893	3.05281	37
898	683.887	7.61192	122485	0.146555	0.0143617	11.1725	89
901	1523.78	5.39782	120585	0.144282	0.0141389	5.88445	58
904	872.881	2.34201	119227	0.142657	0.0139797	15.54	135
907	1357.78	28.3586	118902	0.142269	0.0139416	7.66645	66
910	930.123	1.06114	117751	0.140892	0.0138067	0.308183	3
913	1033.9	0.19502	117099	0.140111	0.0137301	0.612937	9
916	1139.79	2.76124	116701	0.139635	0.0136835	9.20468	91
919	1145.81	8.40664	116483	0.139374	0.0136579	14.4864	110
922	1309.8	11.1406	115325	0.137988	0.0135221	14.7434	114
925	641.901	2.40666	113998	0.136401	0.0133666	27.0438	344
928	1123.86	2.4511	113169	0.135409	0.0132694	1.59376	10
931	1205.84	1.69869	112601	0.134729	0.0132028	2.97188	34
934	733.933	1.80491	112011	0.134023	0.0131336	6.99068	92
937	1330.77	3.45554	111676	0.133623	0.0130944	8.99918	53
940	750.906	0.702749	110871	0.132659	0.0129999	0.43786	5
943	647.092	1.00937	109412	0.130914	0.0128289	0.364146	4
946	1095.93	29.9002	108787	0.130165	0.0127556	3.7173	19
949	842.042	0.936095	108615	0.12996	0.0127354	0.402695	4
952	1048.95	2.1467	108389	0.129689	0.0127089	2.2442	36
955	823.877	19.5421	107862	0.129059	0.0126472	19.2074	159
958	1101.83	9.0992	107756	0.128933	0.0126347	23.2212	216
961	1491.82	18.3477	105668	0.126433	0.0123898	19.8452	180
964	676.884	29.4502	104626	0.125187	0.0122676	12.5716	182
967	1267.79	6.03332	104516	0.125055	0.0122548	16.0679	192
970	766.882	2.69522	104216	0.124697	0.0122197	3.70346	36
973	1024.05	1.00937	103752	0.124142	0.0121652	0.319554	3
976	1140.83	2.85223	103681	0.124056	0.0121568	15.6902	121
979	1146.15	1.00937	102119	0.122187	0.0119737	0.364146	4
982	1043.82	6.96861	101246	0.121143	0.0118714	18.3342	116
985	636.896	23.8556	99443.1	0.118986	0.01166	10.6358	58
988	1105.84	1.65598	99202.4	0.118697	0.0116317	3.87829	32
991	1631.74	24.3898	98118.4	0.1174	0.0115046	19.0481	200
994	656.005	1.00937	96882.4	0.115922	0.0113597	0.364146	4
997	1223.89	0.936095	95946.8	0.114802	0.01125	0.991578	10
1000	1339.81	7.71131	95703.7	0.114511	0.0112215	6.60843	58
1003	1012.91	16.8972	95346.5	0.114084	0.0111796	14.6984	81
1006	995.1	1.00937	94093.9	0.112585	0.0110328	0.364146	4
1009	1057.81	10.4933	93125.4	0.111426	0.0109192	24.486	210
1012	957.865	7.06749	93041.2	0.111326	0.0109093	17.9332	136
1015	1402.84	11.6427	92805.2	0.111043	0.0108817	17.3166	96
1018	1055.85	1.84729	90073.3	0.107774	0.0105613	2.90544	32
1021	1014.85	1.84729	90012.9	0.107702	0.0105543	2.56914	48
1024	613.968	29.3548	88408.8	0.105783	0.0103662	1.51738	8
1027	1127.83	16.7973	86937.4	0.104022	0.0101937	8.38008	49
1030	1619.78	24.2441	86595.5	0.103613	0.0101536	11.273	103
1033	858.046	1.00937	85926.3	0.102812	0.0100751	0.374988	3
1036	655.891	2.03961	85798.4	0.102659	0.0100601	1.46442	11
1039	989.799	2.69522	85690.9	0.102531	0.0100475	5.75169	62
1042	1249.82	7.81137	85459.6	0.102254	0.0100204	11.9679	86
1045	1336.79	12.3411	84667.1	0.101306	0.00992746	8.74783	55
1048	1140.79	2.49513	83676.2	0.10012	0.00981127	5.76035	47
1051	1353.84	4.19844	82884.6	0.0991729	0.00971844	13.5227	106
1054	933.877	26.9674	82039.2	0.0981615	0.00961932	6.89283	39
1057	1089.91	14.3459	81776.6	0.0978473	0.00958853	7.22594	42
1060	1046.86	0.35328	81758.4	0.0978255	0.0095864	0.668632	10
1063	895.866	7.31461	80684.6	0.0965406	0.00946049	11.4454	86
1066	1447.77	23.081	79953.6	0.095666	0.00937478	14.3949	132
1069	800.982	0.936095	79374.8	0.0949734	0.00930691	0.374988	4
1072	1334.95	19.7904	79312.1	0.0948985	0.00929957	10.3826	95
1075	765.913	6.64974	78773.1	0.0942534	0.00923636	2.27349	11
1078	1347.82	2.49513	78620.7	0.0940711	0.00921849	4.91935	69
1081	1270.82	5.93598	77593.1	0.0928416	0.00909801	20.3612	155
1084	610.945	4.31975	77522.3	0.0927569	0.0090897	2.99943	32
1087	1005.89	1.48663	77080.1	0.0922278	0.00903786	3.49368	39
1090	995.816	7.01784	76973.7	0.0921005	0.00902538	17.9327	128
1093	955.824	8.80224	76125.5	0.0910855	0.00892592	12.6863	81
1096	1524.93	20.8268	75179.1	0.0899532	0.00881496	14.4542	82
1099	926.995	1.06114	74972	0.0897054	0.00879067	0.364146	4
1102	983.894	2.89782	74192.8	0.088773	0.00869931	2.33296	23
1105	1192.81	27.1099	72475.6	0.0867185	0.00849797	18.4928	128
1108	893.87	4.71067	72395.4	0.0866225	0.00848857	2.75804	21
1111	941.869	3.03477	72269.7	0.086472	0.00847382	12.3396	121
1114	1422.9	2.10339	72099.3	0.0862681	0.00845384	2.2593	30
1117	805.942	21.1495	70585.6	0.084457	0.00827635	3.37161	20
1120	937.896	5.88737	69849.7	0.0835765	0.00819007	0.292788	3
1123	1137.79	2.03961	67226.9	0.0804382	0.00788254	2.29205	22
1126	1445.77	26.1595	66670	0.0797719	0.00781724	12.7428	112
1129	896.866	8.6043	66609.1	0.0796991	0.0078101	10.0326	102
1132	1083.1	1.00937	66505.3	0.0795748	0.00779792	0.319554	3
1135	1025.89	6.55158	65176.2	0.0779846	0.00764209	7.42625	64
1138	1517.76	2.89782	65099.6	0.0778929	0.00763311	7.87834	51
1141	1052.02	1.00937	64383.4	0.0770359	0.00754913	0.364146	4
1144	901.923	1.48663	64152.2	0.0767593	0.00752202	1.11847	15
1147	754.887	7.26512	63856	0.0764049	0.00748729	7.36146	76
1150	1435.78	18.447	63236.6	0.0756638	0.00741466	14.7743	77
1153	1685.75	1.91105	63200	0.0756199	0.00741037	2.45035	37
1156	1223.81	2.29813	62737.4	0.0750665	0.00735613	4.47919	49
1159	1189.85	0.859789	62646.9	0.0749583	0.00734553	4.68662	35
1162	609.909	0.406031	62618.9	0.0749247	0.00734223	0.507405	6
1165	755.905	0.35328	62505.6	0.0747891	0.00732895	0.612937	9
1168	759.048	1.00937	62410.6	0.0746754	0.00731781	0.419579	5
1171	773.009	1.00937	62280.6	0.0745199	0.00730257	0.319554	3
1174	1005.08	1.06114	60920.9	0.0728931	0.00714315	0.364146	4
1177	645.958	27.4452	60714.4	0.0726459	0.00711893	2.48244	13
1180	812.88	1.40085	60624.2	0.072538	0.00710836	1.77275	29
1183	1347.8	29.4027	60320.2	0.0721743	0.00707271	7.37558	58
1186	954.982	5.69179	60237.5	0.0720753	0.00706301	4.00541	36
1189	798.873	1.80491	60074.9	0.0718808	0.00704395	2.28876	35
1192	799.895	0.11587	59983.7	0.0717716	0.00703325	0.369308	4
1195	1179.86	28.9994	59329.8	0.0709892	0.00695658	6.45604	36
1198	1236.84	0.35328	59114.4	0.0707316	0.00693133	0.612937	9
1201	980.885	21.5689	58685.5	0.0702183	0.00688104	7.47614	43
1204	604.929	1.29428	58618.7	0.0701384	0.0068732	1.86185	22
1207	1215.87	22.7398	57735.3	0.0690814	0.00676963	9.81864	55
1210	732.942	0.35328	56066.6	0.0670848	0.00657397	0.612937	9
1213	1235.84	28.1193	54704.5	0.065455	0.00641425	1.3825	7
1216	770.013	1.00937	54552.1	0.0652726	0.00639638	0.319554	3
1219	1235.84	4.56392	54457.2	0.0651591	0.00638526	4.5102	32
1222	959.918	1.99675	54285.7	0.0649539	0.00636515	0.80878	9
1225	1239.82	22.8376	54208.1	0.064861	0.00635605	10.3991	57
1228	1637.75	29.4978	53861.2	0.064446	0.00631537	12.2706	114
1231	1330.85	1.91105	53831.3	0.0644102	0.00631187	2.59429	27
1234	1519.83	29.9002	53334.1	0.0638152	0.00625357	8.9413	50
1237	1393.82	3.19726	52975.9	0.0633866	0.00621157	11.0393	58
1240	799.87	2.03961	52914.7	0.0633135	0.0062044	2.10224	30
1243	1173.88	2.255	52668	0.0630182	0.00617547	3.88517	27
1246	670.867	24.7311	52541.7	0.0628672	0.00616066	16.242	121
1249	1049.88	0.35328	52103.2	0.0623425	0.00610925	0.612937	9
1252	805.942	28.6912	51246.5	0.0613174	0.00600879	2.19345	13
1255	820.059	1.00937	51168.4	0.061224	0.00599964	0.319554	3
1258	1054.15	1.00937	51075.9	0.0611133	0.00598879	0.319554	3
1261	1731.73	13.9983	50367.7	0.0602659	0.00590575	17.938	103
1264	890.849	2.34201	48142.3	0.0576032	0.00564482	4.14961	52
1267	860.03	1.00937	47545.6	0.0568892	0.00557486	0.319554	3
1270	788.984	1.06114	47289.1	0.0565823	0.00554477	0.364146	4
1273	986.043	1.06114	47233.6	0.0565159	0.00553827	0.364146	4
1276	1376.78	16.2947	47186.1	0.0564591	0.0055327	19.5873	100
1279	1305.78	2.21141	47005.6	0.0562431	0.00551154	2.15659	27
1282	955.853	1.69869	46826.2	0.0560284	0.00549049	1.24328	20
1285	1059.86	21.5689	46783.4	0.0559772	0.00548548	12.3859	77
1288	863.869	28.9519	46252.8	0.0553424	0.00542327	4.44294	30
1291	707.885	2.29813	45238.8	0.054129	0.00530437	2.69903	22
1294	871.877	1.44399	44628.6	0.0533989	0.00523282	0.516225	6
1297	859.848	0.11587	44548.6	0.0533032	0.00522344	4.23434	38
1300	844.057	1.00937	44501.8	0.0532472	0.00521795	0.319554	3
1303	1043.02	1.06114	44258.5	0.0529561	0.00518943	0.308183	3
1306	908.024	1.06114	44070	0.0527306	0.00516733	0.364146	4
1309	679.888	1.80491	43733.9	0.0523285	0.00512792	1.7902	13
1312	1542.9	25.0268	43701.8	0.05229	0.00512416	12.1291	74
1315	690.003	1.06114	43014.3	0.0514674	0.00504354	0.607264	8
1318	738.913	29.3073	42564.2	0.0509289	0.00499077	5.3359	29
1321	1377.07	1.06114	42508.7	0.0508625	0.00498427	0.308183	3
1325	1092.1	1.06114	41994	0.0502466	0.00492391	0.308183	3
1328	815.901	2.69522	41974.8	0.0502236	0.00492166	2.98043	28
1331	1001.87	2.03961	41795.9	0.0500096	0.00490068	2.00593	33
1334	917.898	2.03961	41630.6	0.0498117	0.0048813	2.71748	44
1337	945.965	1.00937	41446.7	0.0495918	0.00485974	0.364146	4
1340	915.904	24.2441	41445.6	0.0495904	0.00485961	1.84585	10
1343	895.866	28.9519	41433.9	0.0495765	0.00485824	3.05036	31
1346	862.867	28.9047	41409.5	0.0495472	0.00485538	9.43798	50
1349	610.943	24.0008	41397.1	0.0495324	0.00485392	10.975	75
1352	1073.9	0.11587	41342.7	0.0494674	0.00484755	0.612937	9
1355	887.853	3.10481	41055.7	0.0491239	0.00481389	3.92329	22
1358	1023.85	1.35776	40944.9	0.0489913	0.0048009	4.81	70
1361	1037.05	1.00937	40275.2	0.04819	0.00472237	0.364146	4
1364	1182.82	14.742	40146.3	0.0480358	0.00470726	13.3947	75
1367	1431.82	29.4502	40094.7	0.0479741	0.00470122	4.40256	35
1370	1413.87	26.1595	40092.5	0.0479715	0.00470096	8.50836	44
1373	1273.84	24.3898	39826.8	0.0476535	0.0046698	13.0745	70
1376	865.866	0.11587	39570.2	0.0473465	0.00463972	0.612937	8
1379	787.904	28.4541	39556.6	0.0473303	0.00463812	2.39056	14
1382	1322.95	1.99675	39507.1	0.047271	0.00463232	2.61195	16
1385	1123.86	10.7414	39502.4	0.0472654	0.00463177	1.44776	8
1388	1179.78	4.56392	38689.9	0.0462932	0.0045365	8.47403	61
1391	984.896	1.29428	38623.3	0.0462135	0.00452869	1.77884	32
1394	1224.81	1.91105	38412.4	0.0459611	0.00450396	1.64757	27
1397	765.884	7.81137	38321.3	0.0458522	0.00449328	2.27349	12
1400	1426.83	0.11587	36486.2	0.0436564	0.0042781	0.612937	9
1403	1221.81	3.36134	35623.2	0.0426239	0.00417692	4.00753	31
1406	973.87	21.6673	35179.2	0.0420926	0.00412486	11.9398	64
1409	1127.83	26.1595	34861.3	0.0417122	0.00408758	3.90552	24
1412	1222.8	11.0907	34830.6	0.0416754	0.00408398	8.54308	61
1415	1197.83	1.00937	34793.7	0.0416313	0.00407965	3.22671	31
1418	839.076	1.00937	34082.3	0.0407801	0.00399624	0.319554	3
1421	1635.76	24.7311	33642.4	0.0402538	0.00394467	8.1849	59
1424	945.888	28.1193	33487.8	0.0400688	0.00392654	1.05084	7
1427	757.902	0.11587	33486.1	0.0400667	0.00392633	0.612937	8
1430	1535.73	4.31975	33361.9	0.0399181	0.00391177	7.48584	56
1433	735.931	22.7398	33333	0.0398835	0.00390838	3.75699	25
1436	689.86	27.8293	33272.9	0.0398116	0.00390133	8.20986	54
1439	1150.94	2.21141	33260.4	0.0397967	0.00389987	2.06949	22
1442	1513.74	2.69522	32926.5	0.0393971	0.00386072	3.62819	25
1445	1441.87	2.1467	32612.1	0.039021	0.00382386	1.82918	23
1448	1054.02	1.00937	32485.8	0.0388699	0.00380905	0.319554	3
1451	1143.81	2.76124	32392.4	0.0387581	0.0037981	3.01677	17
1454	692.017	1.00937	32288.6	0.0386339	0.00378593	0.319554	3
1457	1229.82	27.0151	32240.5	0.0385763	0.00378028	2.43501	15
1460	943.914	0.11587	32129.6	0.0384436	0.00376728	0.612937	3
1463	766.882	14.792	32127.3	0.0384409	0.00376701	2.30424	14
1466	1342.81	0.11587	31555.9	0.0377572	0.00370002	0.612937	9
1469	1157.84	1.80491	31447	0.0376269	0.00368725	0.898592	10
1472	863.869	23.8071	31340.8	0.0374999	0.0036748	4.05479	28
1475	1053.84	2.21141	31164.9	0.0372894	0.00365417	2.94472	17
1478	956.014	0.936095	31115.1	0.0372298	0.00364833	0.330428	3
1481	632.998	1.91105	31079	0.0371866	0.0036441	2.00593	18
1484	669.91	0.511536	31061.2	0.0371653	0.00364201	0.352071	3
1487	1269.82	6.82091	30937.5	0.0370173	0.00362751	7.69247	53
1490	1297.78	23.6139	30751	0.0367941	0.00360564	9.93769	73
1493	967.072	1.06114	30626.8	0.0366455	0.00359107	0.364146	4
1496	898.958	1.91105	30610.9	0.0366265	0.00358921	1.61579	21
1499	997.869	1.69869	30564.1	0.0365706	0.00358373	2.05367	19
1502	1050.88	29.9002	30442.6	0.0364251	0.00356947	4.19594	28
1505	966.975	2.56124	30330.7	0.0362912	0.00355636	5.3731	29
1508	949.095	1.06114	30189.6	0.0361224	0.00353981	0.308183	3
1511	1204.83	6.132	29712.3	0.0355514	0.00348385	6.29329	74
1514	1229.83	3.36134	29660.7	0.0354896	0.0034778	1.22943	7
1517	763.906	3.24457	29322.1	0.0350844	0.00343809	7.48651	43
1520	1392.88	24.7803	29021.1	0.0347242	0.0034028	8.12671	44
1523	1043.86	0.406031	28454.1	0.0340458	0.00333632	0.612937	9
1526	1141.86	1.61363	27691	0.0331328	0.00324685	1.87078	23
1529	753.884	0.406031	27536.8	0.0329484	0.00322877	0.560154	8
1532	1256.98	2.03961	27160	0.0324975	0.00318459	2.95275	17
1535	943.868	0.11587	26940.8	0.0322352	0.00315888	0.612937	9
1538	669.864	13.0965	26822	0.032093	0.00314495	0.951717	9
1541	829.062	1.06114	26597.1	0.031824	0.00311859	0.364146	3
1544	881.84	16.1444	26488.5	0.031694	0.00310585	3.04984	18
1547	848.033	1.06114	26271.4	0.0314342	0.00308039	0.407166	5
1550	956.867	0.406031	26188.3	0.0313348	0.00307065	0.612937	9
1553	1017.87	2.89782	25921.6	0.0310157	0.00303938	6.85676	40
1556	1068.88	6.4286	25746.6	0.0308063	0.00301886	4.58303	29
1559	1011.85	1.91105	25603.7	0.0306353	0.00300211	1.47087	13
1562	961.84	26.1122	25361.4	0.0303453	0.00297369	4.85847	28
1565	926.117	1.06114	24828.5	0.0297078	0.00291121	0.308183	3
1568	1209.85	7.01784	24739.7	0.0296016	0.0029008	2.94624	18
1571	1062.83	0.35328	24588.5	0.0294207	0.00288307	0.612937	9
1574	1425.83	0.35328	24550.2	0.0293748	0.00287858	0.58032	7
1577	771.011	1.00937	24536.7	0.0293586	0.00287699	0.319554	3
1580	948.966	3.10481	24529.9	0.0293505	0.0028762	1.69982	19
1583	1252.82	0.406031	24479.1	0.0292897	0.00287024	0.612937	9
1586	1017.08	1.00937	24460	0.0292669	0.00286801	0.364146	4
1589	1479.79	1.84729	24122.1	0.0288625	0.00282838	1.69608	19
1592	980.887	0.406031	24004.3	0.0287216	0.00281457	0.612937	8
1595	689.043	1.00937	23714.2	0.0283745	0.00278056	0.319554	3
1598	1163.85	2.69522	23553.6	0.0281824	0.00276173	2.47856	14
1601	1334.95	28.9519	23507	0.0281266	0.00275627	3.5288	24
1604	1435.78	3.03477	23092.5	0.0276306	0.00270765	2.35738	19
1607	1233.85	0.406031	23042	0.0275702	0.00270174	0.560154	8
1610	1323.84	0.11587	22918.4	0.0274223	0.00268725	0.612937	9
1613	1002.86	1.65598	22912.8	0.0274156	0.00268659	1.87078	26
1616	864.025	0.936095	22800.4	0.0272811	0.00267341	0.374988	3
1619	1438.78	22.9835	22458.7	0.0268723	0.00263335	6.77878	43
1622	1155.84	0.11587	22288.2	0.0266682	0.00261335	0.527571	5
1625	1235.84	25.4988	22025.7	0.0263541	0.00258257	0.500063	3
1628	1340.97	28.8334	21949.4	0.0262629	0.00257363	1.70633	18
1631	1151.94	1.95384	21922.3	0.0262305	0.00257045	2.08486	26
1634	1314.84	18.5963	21839.3	0.0261311	0.00256072	3.82509	29
1637	1346.75	3.64475	21832.3	0.0261227	0.00255989	2.97994	25
1640	871.877	27.3973	21112.6	0.0252616	0.00247551	3.43365	18
1643	1180.78	2.89782	20932.2	0.0250458	0.00245436	4.03987	28
1646	1514.74	2.40666	20924.2	0.0250362	0.00245342	1.29057	14
1649	896.866	14.2466	20813.2	0.0249034	0.0024404	3.04857	19
1652	1440.87	2.85223	20600.3	0.0246487	0.00241545	2.74015	19
1655	911.907	29.9002	20595	0.0246423	0.00241482	1.18475	15
1658	898.124	1.06114	20500.9	0.0245297	0.00240379	0.308183	3
1661	1437.78	5.05355	20264	0.0242463	0.00237601	5.5443	30
1664	1005.01	1.06114	20245.1	0.0242237	0.0023738	0.308183	3
1667	1413.87	28.4541	20107.4	0.0240589	0.00235765	1.7544	16
1670	991.867	1.74101	19972.4	0.0238973	0.00234182	1.33089	24
1673	792.051	1.2508	19912.9	0.0238262	0.00233484	0.35222	4
1676	1363.75	1.99675	19825.2	0.0237212	0.00232455	1.96234	22
1679	615.958	12.1901	19692.8	0.0235628	0.00230903	0.351835	4
1682	1080.83	19.8891	19632	0.0234901	0.00230191	4.6382	24
1685	616.924	1.69869	19405.7	0.0232193	0.00227538	0.944283	9
1688	1248.8	18.2483	19354	0.0231574	0.0022693	5.14531	29
1691	1341.92	2.56124	19339.8	0.0231405	0.00226765	1.8877	22
1694	672.883	26.6333	19032	0.0227722	0.00223156	3.48042	20
1697	1073.82	2.60545	18968.3	0.022696	0.00222409	2.93806	27
1700	965.859	14.197	18443.7	0.0220682	0.00216258	1.65005	8
1703	4242.5	8.50538	18376.9	0.0219883	0.00215475	0.643375	10
1708	1531.79	0.11587	18340.2	0.0219444	0.00215044	0.612937	8
1711	954.982	18.447	18326.5	0.021928	0.00214884	1.59281	9
1714	1345.75	4.61276	18220.5	0.0218012	0.0021364	2.87391	22
1717	1369.76	3.98155	18140.2	0.0217051	0.00212699	5.51572	31
1720	790.901	3.54995	18078.6	0.0216314	0.00211977	1.11741	13
1723	1146.85	0.406031	17995.2	0.0215316	0.00210999	0.560154	8
1726	706.026	1.00937	17942.8	0.0214688	0.00210384	0.364146	3
1729	899.927	13.2484	17913.3	0.0214337	0.00210039	2.95035	15
1732	863.857	3.19726	17826.9	0.0213303	0.00209026	1.56519	9
1735	746.914	0.11587	17755.8	0.0212452	0.00208192	0.31656	3
1738	947.888	0.35328	17749.9	0.0212381	0.00208123	0.612937	9
1741	826.881	2.1467	17591.4	0.0210485	0.00206264	2.19283	18
1744	980.885	12.6948	17581.4	0.0210365	0.00206147	2.95661	16
1747	1059.86	15.4904	17496.8	0.0209353	0.00205155	5.45458	31
1750	945.887	25.823	17453.9	0.0208839	0.00204652	0.548701	4
1753	863.87	15.5406	17406	0.0208266	0.0020409	4.05166	23
1756	1389.8	1.84729	17323.3	0.0207277	0.00203121	0.987219	11
1759	1409.74	2.29813	17187.3	0.0205649	0.00201525	1.65035	14
1762	1703.72	2.69522	17142.7	0.0205115	0.00201002	1.89326	22
1765	1206.84	1.99675	17015.6	0.0203595	0.00199512	2.5206	19
1768	1086.85	0.35328	16961.3	0.0202946	0.00198876	0.612937	9
1771	918.098	1.00937	16864.4	0.0201786	0.0019774	0.319554	3
1774	1529.79	25.25	16610.8	0.0198751	0.00194766	1.86166	12
1777	1061.83	0.458788	16562.7	0.0198175	0.00194202	0.45464	6
1780	1067.83	9.94546	16254.1	0.0194484	0.00190584	5.16356	29
1783	657.958	29.3548	16236.1	0.0194268	0.00190373	2.47833	15
1786	907.941	1.35776	16235.4	0.019426	0.00190365	0.606809	9
1789	973.894	1.69869	16121.4	0.0192895	0.00189027	0.981563	9
1792	799.925	7.51264	16015.5	0.0191628	0.00187786	0.696504	3
1795	939.872	3.40813	15887	0.0190091	0.0018628	1.01035	6
1798	1407.85	0.11587	15856.4	0.0189724	0.0018592	0.612937	9
1801	1341.81	0.35328	15797.4	0.0189018	0.00185228	0.422039	5
1804	1273.84	7.16615	15225.1	0.0182171	0.00178518	4.82426	27
1807	725.924	11.1406	15168.9	0.0181498	0.00177859	0.299378	3
1810	667.976	1.54979	15122.5	0.0180943	0.00177315	0.594308	3
1813	675.881	0.458788	15103.3	0.0180714	0.0017709	0.316508	3
1816	1442.8	0.35328	15097.2	0.0180641	0.00177019	0.612937	9
1819	640.899	0.458788	15028.9	0.0179824	0.00176218	1.12672	12
1822	859.894	3.19726	14842.6	0.0177595	0.00174034	0.703834	7
1825	1067.88	0.11587	14749.2	0.0176477	0.00172938	0.612937	4
1828	1551.74	17.4469	14748.8	0.0176472	0.00172934	5.06102	34
1831	937.851	5.88737	14701.5	0.0175906	0.00172379	0.292788	3
1834	1513.82	0.11587	14647.6	0.0175261	0.00171747	0.612937	9
1837	1200.83	1.99675	14637.9	0.0175145	0.00171633	4.19689	22
1840	1161.81	2.29813	14637.6	0.0175142	0.0017163	0.655786	8
1843	967.916	1.29428	14626.2	0.0175006	0.00171497	0.861373	8
1846	680.964	28.3586	14603.2	0.017473	0.00171227	1.85644	11
1849	1074.82	1.84729	14267.8	0.0170717	0.00167294	1.19974	19
1852	1333.79	23.6139	14211.9	0.0170049	0.00166639	3.16089	17
1855	802.856	1.54979	14161	0.016944	0.00166042	1.28792	13
1858	799.893	15.5406	13956.6	0.0166993	0.00163645	0.654678	3
1861	650.988	1.74101	13863.9	0.0165884	0.00162558	0.811863	6
1864	605.924	1.2508	13824.5	0.0165413	0.00162096	1.86185	11
1867	873.012	1.00937	13591.6	0.0162627	0.00159366	0.319554	3
1870	1358.78	0.406031	13370	0.0159975	0.00156768	0.560154	8
1873	911.84	8.25793	13268.1	0.0158755	0.00155572	5.00373	38
1876	777.933	1.20674	13254.5	0.0158592	0.00155412	0.606809	3
1879	1195.88	19.0433	13155.4	0.0157407	0.0015425	1.74608	13
1882	879.885	26.8481	13118.6	0.0156967	0.00153819	1.82801	11
1885	1145.85	28.5013	13109.5	0.0156857	0.00153712	1.32882	7
1888	721.827	8.70319	13073.8	0.015643	0.00153294	4.68277	37
1891	1314.87	1.74101	13073.5	0.0156427	0.00153291	1.33089	14
1894	1239.82	29.4502	13069.4	0.0156378	0.00153243	1.2793	10
1897	954.982	29.5454	12977	0.0155272	0.00152159	0.900993	7
1900	937.85	23.7587	12712.8	0.0152112	0.00149062	1.40633	7
1903	799.926	11.3408	12428	0.0148703	0.00145721	0.402428	3
1906	1017.83	1.80491	12301.4	0.0147188	0.00144237	1.33493	14
1909	656.894	1.69869	12229.4	0.0146327	0.00143393	1.20034	17
1912	997.907	1.80491	12201.9	0.0145998	0.0014307	1.34267	14
1915	793.877	0.11587	12052.1	0.0144206	0.00141314	0.369308	4
1918	1085.85	0.406031	12020.3	0.0143825	0.00140941	0.507405	7
1921	961.84	28.6438	11909.1	0.0142495	0.00139638	1.56466	13
1924	1149.83	4.80886	11807.6	0.0141281	0.00138448	1.61707	11
1927	1077.84	3.88477	11802.5	0.0141219	0.00138387	1.6457	8
1930	945.936	8.0103	11507.9	0.0137694	0.00134933	2.27327	12
1933	864.859	1.95384	11483.4	0.0137402	0.00134646	2.67292	30
1936	699.868	1.91105	11433.2	0.01368	0.00134057	3.1997	18
1939	747.866	11.8916	11333.2	0.0135604	0.00132885	1.30387	9
1942	793.91	3.98155	11198.4	0.0133991	0.00131304	0.874753	8
1945	876.98	29.3073	11066.5	0.0132413	0.00129758	1.13746	9
1948	1716.75	26.8958	10891.3	0.0130316	0.00127703	2.08183	12
1951	1239.86	29.7819	10742.3	0.0128534	0.00125956	0.806139	4
1954	821.84	0.11587	10702.5	0.0128057	0.00125489	0.369308	4
1957	1035.84	19.5421	10593.8	0.0126757	0.00124216	2.99118	22
1960	673.102	5.74047	10553.5	0.0126274	0.00123742	2.00405	25
1963	1251.85	4.0295	10533	0.012603	0.00123503	2.32387	13
1966	1431.82	23.2994	10508.7	0.0125739	0.00123218	1.30922	10
1969	753.905	11.4414	10433.1	0.0124834	0.00122331	1.15046	7
1972	680.893	14.9913	10412.7	0.012459	0.00122092	4.89714	24
1975	1150.98	23.2023	10260.9	0.0122773	0.00120312	1.26074	8
1978	939.92	3.24457	10240.7	0.0122531	0.00120075	1.01035	6
1981	954.982	8.90095	10201.8	0.0122067	0.00119619	0.592735	5
1984	1144.97	9.79559	10162.2	0.0121593	0.00119155	1.04533	7
1987	655.891	4.36842	10113.7	0.0121012	0.00118586	0.341018	3
1990	1062.86	2.4511	10067.3	0.0120458	0.00118042	1.69111	13
1993	1117.92	0.19502	10057.5	0.012034	0.00117927	0.422056	5
1996	923.944	1.35776	10012.8	0.0119805	0.00117403	0.691844	9
1999	736.963	28.1679	10005.3	0.0119716	0.00117315	0.336274	3
2002	680.893	18.7943	9910.53	0.0118581	0.00116204	3.63237	25
2005	1189.82	29.9002	9876.11	0.011817	0.001158	1.18475	9
2008	1336.79	3.74044	9789.69	0.0117135	0.00114787	1.34528	11
2011	1431.82	21.618	9593.13	0.0114784	0.00112482	1.08751	11
2014	945.889	3.24457	9557.73	0.011436	0.00112067	0.515102	5
2017	637.894	8.50538	9552.51	0.0114298	0.00112006	0.395316	3
2020	1130.91	1.69869	9423.63	0.0112756	0.00110495	0.813574	8
2023	1056.82	4.80886	9407.61	0.0112564	0.00110307	1.56177	10
2026	1187.85	1.44399	9396.19	0.0112427	0.00110173	1.60033	13
2029	1529.79	29.5454	9386.41	0.011231	0.00110058	1.23353	7
2032	637.894	15.2905	9351.6	0.0111894	0.0010965	0.399107	4
2035	663.892	28.5962	9267.5	0.0110887	0.00108664	1.2946	11
2038	1247.8	26.6815	9197.76	0.0110053	0.00107846	3.81195	21
2041	959.842	14.197	9187.55	0.0109931	0.00107727	0.347898	4
2044	1161.85	2.255	9169.26	0.0109712	0.00107512	0.655786	7
2047	790.902	0.554219	9132.1	0.0109267	0.00107076	0.612937	3
2050	855.876	0.406031	9111.5	0.0109021	0.00106835	1.1088	7
2053	1049.83	0.11587	9055.31	0.0108348	0.00106176	0.612937	7
2056	1441.8	0.458788	9044.19	0.0108215	0.00106046	0.560154	7
2059	1409.74	4.19844	8994.07	0.0107616	0.00105458	2.74175	14
2062	989.878	0.35328	8970.79	0.0107337	0.00105185	0.369275	4
2065	983.861	3.78856	8777.41	0.0105023	0.00102918	0.815674	7
2068	1039.87	1.48663	8758.86	0.0104801	0.001027	0.76642	8
2071	980.885	16.9475	8705.41	0.0104162	0.00102073	1.50652	7
2074	1363.83	20.9263	8702.35	0.0104125	0.00102037	1.57812	8
2077	1123.86	22.8376	8695.14	0.0104039	0.00101953	0.292643	3
2080	1163.94	24.1466	8688.64	0.0103961	0.00101877	2.38013	12
2083	1196.88	1.91105	8556.61	0.0102381	0.00100329	1.28871	13
2086	969.927	27.4929	8523.63	0.0101987	0.000999419	1.05677	6
2089	1124.89	2.03961	8502.47	0.0101734	0.000996938	0.649307	5
2092	955.87	0.247768	8453.57	0.0101149	0.000991204	0.560154	4
2095	802.934	28.1193	8407.33	0.0100595	0.000985783	0.386031	4
2098	1137.87	0.35328	8385.36	0.0100332	0.000983206	0.527536	7
2101	1043.81	23.0321	8382.35	0.0100296	0.000982854	1.69892	13
2104	1010.85	3.54995	8367.52	0.0100119	0.000981115	2.56851	16
2107	767.88	2.76124	8239.89	0.00985918	0.00096615	1.59341	11
2110	1357.78	0.11587	8239.21	0.00985837	0.00096607	0.369308	3
2113	809.927	2.29813	8167.05	0.00977203	0.000957609	0.561726	3
2116	4571.55	10.5925	8116.22	0.00971121	0.000951649	0.546209	8
2121	5222.63	12.5438	8073.26	0.00965981	0.000946612	0.403992	5
2126	1529.79	0.35328	8069.19	0.00965494	0.000946135	0.612937	9
2129	879.885	23.5658	8068.75	0.00965441	0.000946083	0.970022	7
2132	1007.84	2.65064	8042.41	0.0096229	0.000942995	2.24969	16
2135	1221.8	9.64602	8013.84	0.00958871	0.000939645	2.82867	14
2138	1157.84	6.18085	7979.89	0.00954809	0.000935664	2.44832	14
2141	1227.83	14.792	7957.49	0.00952129	0.000933038	1.14266	6
2144	1133.85	0.11587	7914.34	0.00946966	0.000927978	0.58032	6
2147	1417.81	20.4821	7903.37	0.00945653	0.000926692	1.33493	11
2150	916.908	7.26512	7901.62	0.00945444	0.000926487	0.295901	3
2153	1532.79	0.35328	7829.92	0.00936865	0.00091808	0.612937	9
2156	766.881	27.0624	7794.52	0.00932629	0.000913929	0.763774	5
2159	879.844	27.0624	7794.26	0.00932598	0.000913898	1.82801	9
2162	794.914	2.9887	7720.07	0.00923721	0.000905199	1.21876	16
2165	733.957	1.69869	7675.99	0.00918447	0.000900031	1.07042	12
2168	713.899	2.10339	7657.25	0.00916204	0.000897834	0.59751	5
2171	990.797	2.03961	7650.38	0.00915382	0.000897028	1.18387	10
2174	648.881	2.10339	7590.28	0.00908191	0.000889981	1.37545	18
2177	941.96	1.06114	7545.24	0.00902802	0.0008847	0.308183	3
2180	1381.8	0.11587	7532.51	0.00901279	0.000883207	0.612937	7
2183	1433.82	21.8149	7469	0.0089368	0.000875761	2.0233	10
2186	1269.82	11.7928	7403.34	0.00885824	0.000868062	2.55833	14
2189	1051.9	18.6956	7351.96	0.00879676	0.000862038	1.84561	9
2192	860.851	23.7587	7330.06	0.00877055	0.00085947	2.1872	12
2195	907.081	1.06114	7318.81	0.00875709	0.000858151	0.292226	3
2198	1336.79	0.35328	7312.11	0.00874908	0.000857365	0.560154	8
2201	1148.88	1.69869	7302.33	0.00873738	0.000856218	1.64335	9
2204	1004.86	1.44399	7297.96	0.00873215	0.000855706	1.15681	7
2207	676.885	0.11587	7290.49	0.00872321	0.00085483	0.58032	7
2210	955.823	19.4923	7210.29	0.00862725	0.000845426	1.59281	9
2213	717.912	11.7429	7144.37	0.00854837	0.000837697	0.449168	5
2216	4916.6	11.6427	7130.92	0.00853228	0.00083612	0.401659	5
2221	628.911	19.4424	7126.11	0.00852652	0.000835556	0.548305	4
2224	1394.82	4.51457	7116.06	0.0085145	0.000834378	3.53902	21
2227	5567.67	13.599	7086.43	0.00847905	0.000830903	0.348349	4
2232	6528.82	15.7415	7054.29	0.00844059	0.000827135	0.40363	5
2239	1033.82	2.1467	7048.41	0.00843356	0.000826445	1.51123	15
2242	1525.77	0.300524	6982.49	0.00835468	0.000818716	0.612937	9
2245	1024.87	23.6139	6980.18	0.00835192	0.000818445	4.50869	25
2248	1352.92	26.065	6974.73	0.0083454	0.000817806	1.53087	14
2251	751.887	29.6876	6972.38	0.00834258	0.000817531	2.9086	15
2254	944.916	0.35328	6959.37	0.00832702	0.000816005	0.527536	6
2257	1435.78	11.1406	6781.23	0.00811387	0.000795118	1.14587	6
2260	1431.82	17.3466	6777.94	0.00810993	0.000794732	1.69717	8
2263	1339.81	0.511536	6762.74	0.00809175	0.00079295	0.401877	4
2266	1132.97	2.80685	6715.72	0.00803549	0.000787437	0.690674	4
2269	822.933	19.5923	6654.02	0.00796166	0.000780202	0.648094	5
2272	937.851	18.6956	6633.58	0.0079372	0.000777805	0.29783	3
2275	635.97	20.5314	6566.47	0.00785691	0.000769937	1.08575	5
2278	24217.4	28.1193	6545.58	0.00783191	0.000767487	0.623988	7
2286	741.848	1.99675	6491.43	0.00776712	0.000761138	0.647422	5
2289	1382.8	22.1085	6473.56	0.00774574	0.000759043	2.77507	14
2292	751.887	23.251	6427	0.00769003	0.000753583	2.43061	14
2295	816.914	27.0624	6403.38	0.00766176	0.000750814	0.332637	4
2298	916.908	8.75262	6390.52	0.00764638	0.000749306	0.297452	3
2301	849.858	7.861	6325.56	0.00756865	0.000741689	1.83383	9
2304	670.885	20.1367	6198.74	0.00741691	0.000726819	0.396159	4
2307	1523.78	11.0907	6178.97	0.00739325	0.000724501	0.701788	4
2310	925.915	17.4469	6176.15	0.00738988	0.000724171	0.399187	5
2313	1001.83	0.300524	6160.16	0.00737075	0.000722296	0.612937	9
2316	1192.81	29.9002	6133.32	0.00733863	0.000719149	1.42193	10
2319	747.867	6.23033	6037.45	0.00722392	0.000707908	0.297232	3
2322	1323.76	1.84729	5952.17	0.00712188	0.000697908	0.908961	6
2325	1061.86	24.7311	5946.22	0.00711476	0.000697211	0.683476	6
2328	1162.94	28.7861	5911.07	0.00707271	0.000693089	1.28145	8
2331	1547.77	0.11587	5902.04	0.0070619	0.00069203	0.612937	4
2334	1353.76	19.8891	5889.23	0.00704657	0.000690528	2.0724	11
2337	729.918	26.7528	5866.45	0.00701932	0.000687857	1.33647	8
2340	1035.84	12.9967	5860.09	0.00701171	0.000687112	1.6544	9
2343	1445.77	13.4498	5829.55	0.00697517	0.000683531	1.95516	11
2346	611.956	10.8412	5823.27	0.00696765	0.000682794	0.348487	4
2349	1347.8	19.393	5787.77	0.00692518	0.000678632	1.53442	8
2352	1707.74	3.78856	5774.69	0.00690953	0.000677098	0.578734	5
2355	701.87	1.20674	5762.88	0.00689539	0.000675714	0.770789	4
2358	1551.74	23.662	5752.24	0.00688266	0.000674466	1.21285	11
2361	1201.89	0.458788	5706.27	0.00682766	0.000669076	0.45464	6
2364	1313.84	19.393	5524.82	0.00661055	0.0006478	1.83378	10
2367	1267.82	6.18085	5472.53	0.00654799	0.000641669	1.03148	11
2370	695.967	0.11587	5441.2	0.0065105	0.000637996	0.58032	3
2373	718.957	1.40085	5440.09	0.00650917	0.000637865	0.384708	5
2376	795.917	26.7528	5434.45	0.00650242	0.000637204	1.4937	8
2379	1145.81	17.8476	5416.46	0.0064809	0.000635095	0.501787	5
2382	795.906	1.2508	5388.47	0.00644741	0.000631813	0.478816	6
2385	1017.87	20.8268	5371.5	0.0064271	0.000629823	1.77232	9
2388	879.844	23.5658	5356.68	0.00640937	0.000628085	0.970022	7
2391	905.858	24.7803	5250.14	0.00628189	0.000615593	0.293857	3
2394	826.882	8.95031	5244.29	0.00627489	0.000614907	1.5383	8
2397	803.853	2.21141	5233.66	0.00626217	0.000613661	0.473555	4
2400	1173.76	2.1467	5230.96	0.00625894	0.000613344	0.818837	10
2403	961.842	0.406031	5199.77	0.00622162	0.000609687	0.58032	6
2406	1186.8	15.9937	5179.01	0.00619678	0.000607253	1.50443	11
2409	1246.8	22.8864	5133.98	0.0061429	0.000601973	1.40683	9
2412	1117.89	0.142252	5046.14	0.0060378	0.000591674	0.31656	3
2415	887.852	1.54979	5042.3	0.00603321	0.000591224	0.42555	4
2418	7547.96	18.1986	5013.74	0.00599903	0.000587875	0.398052	5
2422	5568.68	13.4994	4997.59	0.00597971	0.000585981	0.349797	4
2428	1447.77	0.406031	4995.84	0.00597762	0.000585776	0.612937	7
2431	983.86	0.406031	4994.15	0.00597559	0.000585578	0.369275	3
2434	1352.92	29.5454	4986.53	0.00596648	0.000584684	1.2791	9
2437	1312.8	2.80685	4960.62	0.00593548	0.000581646	0.550725	3
2440	1279.89	16.6971	4958.46	0.00593289	0.000581393	2.00711	10
2443	1215.87	29.9002	4947.39	0.00591965	0.000580095	1.09041	8
2446	1212.86	25.4988	4867.59	0.00582416	0.000570738	1.04037	7
2449	755.953	9.69594	4821.63	0.00576917	0.000565349	0.299252	3
2452	1068.88	11.1406	4793.36	0.00573535	0.000562035	0.349232	4
2455	806.945	28.3109	4789.27	0.00573045	0.000561555	1.29522	10
2458	923.927	28.2153	4762.87	0.00569886	0.00055846	0.430222	6
2461	760.907	0.458788	4738.93	0.00567022	0.000555653	0.45464	5
2464	961.841	19.4424	4706.57	0.0056315	0.000551858	1.24405	6
2467	1020.87	27.9978	4655.23	0.00557007	0.000545839	0.818247	6
2470	739.016	1.44399	4646.65	0.0055598	0.000544832	0.473859	4
2473	669.864	0.458788	4637.91	0.00554935	0.000543808	0.527536	3
2476	1050.85	28.3109	4636.93	0.00554817	0.000543693	0.381393	3
2479	910.91	0.35328	4625.68	0.00553471	0.000542374	0.560154	8
2482	995.926	22.7886	4578.68	0.00547848	0.000536863	0.341243	4
2485	7202.92	17.6471	4541.85	0.00543441	0.000532544	0.351312	4
2490	688.914	15.1908	4538.17	0.00543001	0.000532113	0.397994	5
2493	1291.8	2.4511	4526.1	0.00541556	0.000530698	1.37761	11
2496	1402.84	5.5944	4502.35	0.00538715	0.000527913	0.293499	3
2499	1348.82	1.99675	4497.7	0.00538158	0.000527368	0.299857	3
2502	694.931	11.9416	4480.31	0.00536078	0.000525329	0.647911	4
2505	1079.83	14.3459	4464.92	0.00534236	0.000523524	0.397521	5
2508	990.912	2.29813	4462.33	0.00533926	0.00052322	1.33294	13
2511	1519.75	22.1568	4415.76	0.00528354	0.00051776	1.62161	9
2514	4200.66	5.83826	4414.32	0.00528182	0.000517591	0.39102	5
2519	1132.97	1.48663	4385.6	0.00524745	0.000514224	0.296959	3
2522	999.833	28.5489	4372.8	0.00523214	0.000512723	0.619471	3
2525	973.953	27.6845	4300.41	0.00514552	0.000504235	1.9577	11
2528	1435.78	7.61192	4274.58	0.00511462	0.000501206	0.299322	3
2531	5912.72	14.5435	4248.54	0.00508346	0.000498153	0.346204	4
2535	1035.84	14.742	4225.88	0.00505635	0.000495496	1.24507	8
2538	4810.74	8.10949	4162.42	0.00498041	0.000488055	0.397506	5
2543	1191.82	0.11587	4158.23	0.0049754	0.000487564	0.31656	3
2546	971.828	15.2905	4157.75	0.00497483	0.000487508	0.651734	6
2549	1480.79	2.1467	4121.8	0.00493181	0.000483292	0.813394	5
2552	745.895	0.19502	4111.34	0.0049193	0.000482066	0.422056	4
2555	1063.85	21.618	4079.15	0.00488078	0.000478292	0.788588	5
2558	1151.82	0.300524	4075.55	0.00487647	0.000477869	0.422024	5
2561	995.927	10.3439	4062.65	0.00486104	0.000476357	0.498449	6
2564	684.844	2.56124	4025.26	0.0048163	0.000471973	1.25209	8
2567	1610.79	6.77182	4012.19	0.00480066	0.00047044	0.836462	7
2570	1143.85	4.56392	3978.87	0.00476079	0.000466533	0.832813	4
2573	1162.94	19.6908	3978.84	0.00476076	0.00046653	0.396108	5
2576	691.809	15.2406	3977.91	0.00475964	0.000466421	0.499996	4
2579	1198.83	2.65064	3925.82	0.00469732	0.000460313	1.49228	9
2582	1548.76	0.458788	3924.11	0.00469527	0.000460113	0.349125	4
2585	805.906	10.2941	3921.64	0.00469232	0.000459823	0.399617	4
2588	1324.75	1.99675	3891.07	0.00465574	0.000456239	0.342386	4
2591	1066.92	2.60545	3872.63	0.00463367	0.000454077	1.52965	10
2594	1571.78	26.8958	3871.99	0.00463291	0.000454001	0.715149	9
2597	1249.82	15.0915	3848.12	0.00460435	0.000451203	0.448838	5
2600	995.85	1.54979	3824.56	0.00457616	0.00044844	0.467531	4
2603	945.935	25.7739	3823.52	0.00457491	0.000448318	0.50091	3
2606	1253.84	20.1367	3804.69	0.00455238	0.00044611	0.742754	6
2609	999.868	1.65598	3786.69	0.00453085	0.000444	0.899839	6
2612	1704.72	2.03961	3774.12	0.00451581	0.000442526	0.561726	5
2615	1261.81	27.9508	3662.16	0.00438184	0.000429398	0.961604	7
2618	1571.79	0.11587	3639.65	0.00435491	0.000426759	0.369308	4
2621	1276.83	29.7819	3628.8	0.00434193	0.000425487	1.42317	7
2624	1445.77	29.5454	3613.34	0.00432343	0.000423674	0.61672	5
2627	1080.83	28.8334	3593.75	0.00429999	0.000421377	1.04337	6
2630	949.806	2.10339	3585.05	0.00428958	0.000420357	0.781413	6
2633	1167.8	0.458788	3577.8	0.00428091	0.000419507	0.560154	7
2636	688.914	21.8149	3575.64	0.00427832	0.000419254	0.538892	4
2639	1007.89	3.74044	3570.72	0.00427243	0.000418677	1.03341	5
2642	993.817	7.71131	3557.48	0.00425659	0.000417124	0.596437	4
2645	935.878	29.5925	3553.69	0.00425206	0.00041668	0.664086	3
2648	973.953	18.8442	3517.87	0.0042092	0.00041248	1.68836	8
2651	1363.83	25.0268	3512.02	0.0042022	0.000411794	0.296751	3
2654	1248.8	21.0261	3508.08	0.00419748	0.000411332	1.087	5
2657	1255.79	0.19502	3491.74	0.00417793	0.000409416	0.369308	4
2660	1269.82	16.4466	3456.29	0.00413552	0.000405259	0.905224	7
2663	1379.8	12.7955	3451.38	0.00412964	0.000404684	1.50154	7
2666	6857.86	17.0972	3446.79	0.00412415	0.000404146	0.399821	5
2671	1207.85	29.2129	3444.81	0.00412178	0.000403913	1.09209	9
2674	689.86	20.0382	3439.12	0.00411497	0.000403246	1.28861	6
2677	755.925	14.6434	3416.43	0.00408782	0.000400586	0.298216	3
2680	878.899	0.11587	3406.96	0.00407649	0.000399475	0.612937	6
2683	1001.95	2.10339	3391.18	0.00405761	0.000397625	0.472065	6
2686	883.846	14.9415	3375.42	0.00403875	0.000395777	1.29329	6
2689	1234.82	11.8916	3365.14	0.00402645	0.000394572	1.89546	11
2692	885.847	27.5404	3352.53	0.00401137	0.000393093	0.43052	3
2695	855.902	5.98443	3344.24	0.00400145	0.000392121	2.66164	14
2698	1635.76	29.6402	3329.16	0.0039834	0.000390353	0.474004	7
2701	957.917	1.54979	3324.99	0.00397841	0.000389864	0.723316	6
2704	826.882	19.5421	3284.07	0.00392945	0.000385066	1.54114	9
2707	6220.77	15.1415	3251.03	0.00388992	0.000381192	0.39818	5
2712	1491.82	7.51264	3234.53	0.00387018	0.000379258	1.3376	9
2715	1340.97	18.8943	3234.29	0.00386989	0.000379229	0.744719	4
2718	1716.75	28.7861	3200.77	0.00382978	0.000375299	0.331519	4
2721	1732.73	14.792	3196.82	0.00382506	0.000374836	0.548146	7
2724	1025.89	19.343	3175.82	0.00379993	0.000372374	0.549308	4
2727	1202.83	5.83826	3155.6	0.00377573	0.000370003	1.27589	7
2730	1056.82	11.2401	3124.52	0.00373855	0.000366359	0.55005	5
2733	626.931	9.44616	3115.79	0.0037281	0.000365335	0.497874	3
2736	1146.81	12.7955	3091.27	0.00369876	0.00036246	1.00352	5
2739	1347.9	13.1466	3090.11	0.00369737	0.000362324	0.957381	5
2742	1402.84	26.8958	3078.94	0.00368401	0.000361014	0.860434	5
2745	11662.5	23.2994	3072.31	0.00367608	0.000360237	0.484326	5
2750	1102.82	0.300524	3062.29	0.00366409	0.000359062	0.507405	5
2753	1183.8	4.15064	3035.79	0.00363238	0.000355955	0.484138	3
2756	804.989	28.5013	3035.17	0.00363164	0.000355882	0.616625	3
2759	1182.83	0.406031	3027.82	0.00362284	0.00035502	0.45464	5
2762	830.883	0.35328	3027.75	0.00362276	0.000355012	0.527536	7
2765	1113.93	1.29428	3022.12	0.00361602	0.000354352	0.516225	5
2768	1169.87	11.5926	3004.62	0.00359508	0.0003523	0.94899	7
2771	707.885	14.2466	2956.08	0.00353701	0.000346608	0.595003	6
2774	610.944	12.1901	2938.71	0.00351622	0.000344572	0.351835	3
2777	2899.49	2.40666	2930.88	0.00350685	0.000343654	0.394003	5
2781	1183.82	15.0415	2929.98	0.00350578	0.000343548	0.749495	6
2784	899.874	1.99675	2909.12	0.00348082	0.000341102	0.299857	3
2787	1169.87	9.69594	2880.64	0.00344674	0.000337763	0.945061	8
2790	1437.78	19.243	2877.95	0.00344352	0.000337448	0.894532	4
2793	849.859	14.098	2874.65	0.00343957	0.000337061	0.697626	6
2796	1195.87	24.1466	2867.5	0.00343102	0.000336222	0.290327	3
2799	825.88	27.0151	2845.57	0.00340478	0.000333651	0.950939	6
2802	742.962	26.8006	2819.5	0.00337358	0.000330594	1.14604	12
2805	1116.99	1.65598	2800.98	0.00335143	0.000328423	0.339798	4
2808	1297.78	17.8982	2796.68	0.00334628	0.000327918	1.09911	7
2811	24203.4	28.2635	2781.4	0.003328	0.000326127	0.381393	4
2818	767.879	14.4943	2776.48	0.00332211	0.00032555	0.296099	3
2821	1215.88	9.8451	2733.1	0.00327021	0.000320463	0.299642	3
2824	5913.72	14.3953	2730.56	0.00326717	0.000320166	0.346663	4
2828	655.94	26.3956	2718.87	0.00325318	0.000318795	1.19063	6
2831	795.918	18.9934	2715.49	0.00324913	0.000318399	0.347978	4
2834	899.927	27.0151	2693.77	0.00322315	0.000315852	0.332128	4
2837	1297.78	15.6416	2690.06	0.00321871	0.000315417	0.554258	7
2840	978.882	1.44399	2681.92	0.00320897	0.000314462	0.384053	5
2843	1055.82	24.2441	2680.37	0.00320711	0.000314281	1.1253	9
2846	979.863	2.76124	2675.03	0.00320072	0.000313655	0.916411	5
2849	1131.85	25.6735	2659.87	0.00318258	0.000311877	0.544226	6
2852	688.914	20.0873	2646.2	0.00316623	0.000310274	0.296723	3
2855	1610.79	12.9967	2645.43	0.00316531	0.000310184	1.00222	5
2858	943.889	5.74047	2645.35	0.00316521	0.000310175	1.02913	7
2861	1353.76	0.406031	2642.82	0.00316218	0.000309878	0.422023	5
2864	689.888	1.2508	2630.25	0.00314714	0.000308404	0.478816	6
2867	1157.84	8.0103	2619.4	0.00313416	0.000307132	1.68589	10
2870	991.844	22.2541	2599.98	0.00311093	0.000304855	1.46705	9
2873	1379.8	19.4923	2578.47	0.00308519	0.000302333	1.09074	6
2876	805.906	12.8953	2552.85	0.00305453	0.000299329	0.300358	3
2879	1025.89	23.662	2541.08	0.00304045	0.000297949	0.337759	3
2882	1079.83	1.65598	2511.54	0.0030051	0.000294485	0.339798	4
2885	7203.91	17.5967	2504.24	0.00299637	0.000293629	0.300199	3
2890	1431.82	15.0415	2502.81	0.00299466	0.000293461	0.349581	3
2893	1439.8	4.56392	2474.07	0.00296027	0.000290092	0.490149	5
2896	1192.81	0.300524	2471.09	0.00295671	0.000289742	0.369273	4
2899	1012.91	4.90642	2457.66	0.00294064	0.000288167	0.638332	5
2902	957.891	24.0978	2451.93	0.00293378	0.000287496	0.630617	5
2905	761.909	28.3586	2441.93	0.00292182	0.000286323	0.864407	7
2908	993.864	1.54979	2440.79	0.00292045	0.000286189	0.894706	5
2911	5223.63	12.3915	2439.2	0.00291855	0.000286003	0.30443	3
2916	1196.88	12.4934	2437.87	0.00291696	0.000285847	1.15334	7
2919	1543.74	17.8476	2435.41	0.00291401	0.000285559	0.700735	5
2922	1024.87	29.5454	2428.06	0.00290522	0.000284697	1.13746	7
2925	911.854	0.300524	2423	0.00289917	0.000284103	0.474788	4
2928	721.926	0.300524	2420.87	0.00289662	0.000283854	0.422023	3
2931	855.902	16.4466	2414.21	0.00288865	0.000283073	1.65525	8
2934	973.87	14.4943	2399.94	0.00287157	0.0002814	0.296099	3
2937	1508.8	18.298	2395.53	0.0028663	0.000280882	0.496204	4
2940	1058.81	16.7973	2390.75	0.00286058	0.000280322	1.90619	9
2943	1353.76	24.2441	2374.79	0.00284148	0.000278451	0.77785	4
2946	721.981	18.1986	2367.99	0.00283334	0.000277653	0.900703	4
2949	1075.83	18.298	2359.33	0.00282298	0.000276638	0.446521	4
2952	1151.83	19.343	2350.17	0.00281202	0.000275564	0.349409	3
2955	711.95	18.2483	2346.98	0.00280821	0.00027519	0.497815	3
2958	1080.83	24.4873	2341.2	0.00280129	0.000274512	0.833726	4
2961	1074.9	24.6335	2329.55	0.00278735	0.000273146	0.291197	3
2964	1423.83	0.406031	2279.89	0.00272793	0.000267323	0.422023	4
2967	819.935	18.6956	2265.62	0.00271086	0.00026565	0.446349	5
2970	907.942	3.74044	2217.5	0.00265328	0.000260008	0.28735	3
2973	1463.75	0.35328	2214.86	0.00265012	0.000259698	0.369275	4
2976	1231.85	6.64974	2181.92	0.00261071	0.000255836	1.03079	5
2979	1551.74	0.35328	2178.18	0.00260623	0.000255398	0.422023	5
2982	1119.81	15.1908	2162.42	0.00258738	0.00025355	0.895565	4
2985	1710.74	9.29704	2132.02	0.002551	0.000249985	0.297726	3
2988	1060.95	16.8972	2131.63	0.00255054	0.000249939	0.45062	3
2991	1386.86	9.00051	2123.22	0.00254047	0.000248953	0.593158	5
2994	729.917	24.0495	2114.15	0.00252962	0.00024789	0.290825	3
2997	943.888	3.24457	2106.94	0.00252099	0.000247045	0.515102	5
3000	1321.75	2.03961	2081.86	0.00249098	0.000244104	0.299627	3
3003	845.927	27.3009	2081.83	0.00249095	0.0002441	0.335387	4
3006	738.914	16.7973	2080.5	0.00248936	0.000243944	0.501613	3
3009	1353.76	29.4978	2075.45	0.00248332	0.000243352	1.04318	5
3012	1410.74	2.65064	2063.48	0.00246899	0.000241949	0.87468	5
3015	680.893	2.56124	2062.9	0.0024683	0.000241881	0.612726	4
3018	1157.92	16.1944	2049.72	0.00245253	0.000240335	1.05508	6
3021	1202.9	9.29704	2046.18	0.00244829	0.00023992	0.346871	4
3024	1379.8	10.5431	2044.5	0.00244628	0.000239723	0.347157	3
3027	676.061	1.2508	1994.04	0.00238591	0.000233807	0.261636	3
3030	1031.82	17.1973	1992.31	0.00238384	0.000233604	0.648836	5
3033	1783.69	1.99675	1988.43	0.00237919	0.000233149	0.342142	3
3036	1347.74	5.44666	1986.48	0.00237686	0.00023292	0.344554	4
3039	1027.82	1.91105	1980.67	0.00236991	0.000232239	1.31408	7
3042	1374.75	0.300524	1974.06	0.002362	0.000231464	0.422024	5
3045	845.923	20.0873	1958.91	0.00234387	0.000229688	0.296723	3
3048	1010.85	1.2508	1947.81	0.00233059	0.000228386	0.35222	3
3051	937.918	14.1475	1947.31	0.00232999	0.000228327	0.347986	4
3054	995.926	8.55468	1946.33	0.00232882	0.000228213	0.296271	3
3057	819.958	18.745	1944.93	0.00232715	0.000228048	0.346586	4
3060	2980.35	4.24704	1942.77	0.00232456	0.000227795	0.386366	4
3064	992.842	0.458788	1940.25	0.00232155	0.0002275	0.507405	4
3067	1081.83	28.5013	1933.3	0.00231323	0.000226685	0.332026	4
3070	971.83	18.6459	1921.2	0.00229875	0.000225266	0.545781	3
3073	10439.4	22.3511	1912.27	0.00228807	0.000224219	0.389038	5
3077	877.846	28.9519	1907.02	0.00228179	0.000223603	0.569251	3
3080	1458.89	25.2988	1898.95	0.00227213	0.000222657	0.596243	5
3083	801.86	27.9017	1854.01	0.00221836	0.000217388	0.76891	5
3086	8183.05	19.5923	1853.66	0.00221794	0.000217347	0.347388	4
3090	1141.83	8.95031	1853.3	0.00221751	0.000217305	0.694061	4
3093	1199.83	1.44399	1851.69	0.00221558	0.000217116	0.467531	4
3096	751.888	12.3411	1845.32	0.00220796	0.000216369	1.10146	5
3099	1234.82	6.28012	1834.74	0.0021953	0.000215128	1.03563	6
3102	929.829	5.49604	1828.25	0.00218754	0.000214367	0.294308	3
3105	1044.84	13.0463	1826.02	0.00218487	0.000214106	0.350758	4
3108	1182.82	12.8458	1822.96	0.00218121	0.000213747	0.301205	3
3111	1427.79	1.65598	1822.81	0.00218103	0.000213729	0.425342	3
3114	1391.88	0.511536	1822.7	0.00218089	0.000213717	0.296376	3
3117	1524.93	8.50538	1818.17	0.00217547	0.000213185	0.693132	3
3120	1051.9	10.9407	1812.4	0.00216857	0.000212509	0.349745	3
3123	1263.8	2.9887	1807.76	0.00216302	0.000211965	0.369738	4
3126	1199.9	14.5935	1799.02	0.00215256	0.00021094	0.497384	4
3129	994.974	29.735	1769.15	0.00211682	0.000207438	0.283686	3
3132	1199.9	27.7807	1764.02	0.00211068	0.000206836	0.28931	3
3135	1083.82	27.4929	1761.65	0.00210785	0.000206558	0.33482	3
3138	1613.76	26.065	1755.48	0.00210046	0.000205835	0.520453	4
3141	899.927	28.4541	1724.71	0.00206365	0.000202227	0.332559	3
3144	11356.4	23.1296	1720.95	0.00205915	0.000201786	0.436787	5
3149	1392.88	13.6485	1714.41	0.00205132	0.000201019	0.348349	4
3152	673.886	13.9481	1709.92	0.00204595	0.000200493	0.349994	3
3155	1257.79	0.35328	1706.22	0.00204152	0.000200059	0.31651	3
3158	1079.83	27.0151	1695.85	0.00202912	0.000198843	0.619915	3
3161	1235.73	2.255	1687.43	0.00201904	0.000197856	0.347562	4
3164	845.924	16.8472	1676.09	0.00200547	0.000196526	0.299971	3
3167	957.846	2.03961	1675.8	0.00200513	0.000196492	0.342386	4
3170	1276.83	0.511536	1669.06	0.00199706	0.000195702	0.296376	3
3173	761.905	0.11587	1660.55	0.00198688	0.000194704	0.31656	3
3176	1041.84	27.6367	1656.69	0.00198226	0.000194251	0.287749	3
3179	1175.83	26.0176	1651.47	0.00197601	0.000193639	0.285148	3
3182	1073.93	1.44399	1648.94	0.00197299	0.000193343	0.298149	3
3185	1058.81	5.69179	1638.67	0.0019607	0.000192139	0.834136	5
3188	845.854	20.9263	1635.49	0.00195689	0.000191766	0.741183	4
3191	825.881	10.9407	1634.78	0.00195605	0.000191682	0.79721	4
3194	939.92	25.1502	1622.57	0.00194144	0.000190251	0.396732	4
3197	722.825	0.35328	1613.66	0.00193077	0.000189206	0.474788	3
3200	912.81	0.247768	1608.68	0.00192482	0.000188622	0.316525	3
3203	1446.77	22.2056	1600.58	0.00191512	0.000187672	0.875706	5
3206	11050.4	22.8864	1587.43	0.00189939	0.000186131	0.291957	3
3210	866.868	27.1099	1572.02	0.00188095	0.000184324	0.285693	3
3213	1404.83	12.8953	1567.76	0.00187585	0.000183824	0.351403	4
3216	1382.8	14.742	1565.01	0.00187256	0.000183502	0.497625	5
3219	1597.84	8.20855	1551.77	0.00185672	0.000181949	0.297571	3
3222	10745.4	22.6429	1544.95	0.00184856	0.00018115	0.292161	3
3226	1002.83	15.7415	1543.52	0.00184685	0.000180982	0.602843	4
3229	912.84	5.83826	1543.45	0.00184677	0.000180974	0.342461	4
3232	1268.79	0.511536	1532.96	0.00183422	0.000179744	0.349125	4
3235	721.827	0.406031	1532.68	0.00183388	0.000179711	0.36926	3
3238	1067.92	2.76124	1532.01	0.00183308	0.000179632	0.637824	4
3241	1881.75	3.83631	1523.23	0.00182257	0.000178603	0.288717	3
3244	654.892	8.25793	1504.69	0.00180039	0.000176429	0.396181	4
3247	760.919	0.11587	1501.55	0.00179663	0.000176061	0.31656	3
3250	1591.82	11.1406	1499.05	0.00179364	0.000175768	0.349055	4
3253	869.874	0.511536	1489.21	0.00178187	0.000174614	0.349125	3
3256	1161.81	20.6789	1488.24	0.00178071	0.0001745	0.294958	3
3259	849.919	27.733	1483.04	0.00177449	0.000173891	0.288121	3
3262	1536.73	7.26512	1476.86	0.00176709	0.000173166	0.345699	3
3265	826.937	19.5923	1475.37	0.00176531	0.000172991	0.648094	4
3268	1141.83	5.44666	1474.77	0.00176459	0.000172921	0.344554	3
3271	1201.77	8.85147	1461.94	0.00174924	0.000171416	0.345879	4
3274	937.918	18.6956	1458.06	0.0017446	0.000170962	0.29783	3
3277	1321.84	10.4435	1458.02	0.00174455	0.000170957	0.846935	4
3280	655.94	18.5462	1457.26	0.00174364	0.000170868	0.347851	4
3283	3631.43	6.4286	1450.59	0.00173566	0.000170086	0.443449	5
3288	1367.74	4.75986	1444.4	0.00172825	0.00016936	0.636824	4
3291	9484.23	21.372	1443.44	0.0017271	0.000169247	0.345334	4
3296	1614.81	20.6789	1435.75	0.0017179	0.000168346	0.595072	3
3299	1151.82	23.5658	1435.66	0.00171779	0.000168335	0.386429	3
3302	1881.75	7.01784	1427.05	0.00170749	0.000167326	0.891861	4
3305	1387.81	19.0433	1425.91	0.00170613	0.000167192	0.349748	4
3308	1291.76	14.0477	1422.39	0.00170192	0.000166779	0.847126	5
3311	5115.79	9.69594	1412.6	0.0016902	0.000165631	0.448487	6
3316	1256.79	23.2023	1408.83	0.00168569	0.000165189	0.48587	3
3319	1440.91	25.9695	1392.48	0.00166613	0.000163272	0.340003	4
3322	849.857	22.4964	1391.73	0.00166523	0.000163184	0.583048	4
3325	937.918	16.5467	1381.28	0.00165273	0.000161959	0.301462	3
3328	1353.92	18.6459	1379.27	0.00165032	0.000161723	0.496367	3
3331	1196.88	14.098	1377.05	0.00164767	0.000161463	0.495839	4
3334	1185.8	0.247768	1375.3	0.00164557	0.000161258	0.560154	4
3337	1445.77	10.3439	1368.86	0.00163787	0.000160503	0.299046	3
3340	906.861	29.26	1368.29	0.00163718	0.000160436	0.284619	3
3343	1253.84	9.94546	1367.85	0.00163666	0.000160384	0.348415	3
3346	689.861	7.96027	1367.73	0.00163651	0.00016037	0.299172	3
3349	1232.91	2.21141	1366.76	0.00163535	0.000160256	0.302452	3
3352	1881.75	5.5944	1352.93	0.00161881	0.000158635	0.293499	3
3355	949.806	4.36842	1348.71	0.00161376	0.00015814	0.678027	4
3358	1301.84	4.36842	1342.7	0.00160657	0.000157435	0.436095	3
3361	1544.74	26.5384	1339.43	0.00160265	0.000157052	0.521123	3
3364	1610.79	29.5925	1338.25	0.00160124	0.000156913	0.28471	3
3367	1936.42	7.46302	1325.52	0.00158601	0.000155421	0.347293	4
3370	8794.12	20.4333	1318.49	0.0015776	0.000154597	0.344555	4
3374	9139.18	20.9761	1304.42	0.00156076	0.000152947	0.300113	3
3378	23969.3	28.2153	1301.14	0.00155684	0.000152562	0.433747	3
3383	7877.02	19.243	1300.31	0.00155585	0.000152465	0.299688	3
3387	9790.25	21.618	1300.3	0.00155583	0.000152464	0.391993	4
3392	6221.77	14.9913	1293.63	0.00154785	0.000151682	0.39997	4
3397	1009.85	10.4933	1286.31	0.00153909	0.000150823	0.347507	4
3400	1067.83	4.36842	1283.54	0.00153578	0.000150499	0.827366	5
3403	5421.82	11.0907	1280.76	0.00153245	0.000150173	0.399843	5
3407	685.842	2.4511	1276.05	0.00152682	0.00014962	0.352108	3
3410	8489.07	20.0382	1276	0.00152676	0.000149615	0.494633	5
3414	978.845	2.76124	1266.25	0.00151509	0.000148471	0.664516	4
3417	722.825	8.3573	1265.78	0.00151453	0.000148416	0.744308	4
3420	997.81	19.1934	1262.6	0.00151072	0.000148043	0.299641	3
3423	1187.79	26.8481	1260.92	0.00150871	0.000147846	0.525102	3
3426	751.888	15.1908	1260.65	0.00150839	0.000147815	0.298384	3
3429	1253.84	5.93598	1256.54	0.00150347	0.000147333	0.292431	3
3432	1268.79	12.6948	1251.75	0.00149774	0.000146771	0.503682	3
3435	1081.83	25.0268	1237.62	0.00148084	0.000145114	0.296751	3
3438	655.94	20.2362	1231.66	0.0014737	0.000144416	0.297458	3
3441	649.879	1.80491	1224.77	0.00146546	0.000143608	0.990559	6
3444	1186.8	25.1996	1222	0.00146215	0.000143283	0.34817	3
3447	1415.76	17.6975	1212.81	0.00145115	0.000142205	0.351312	3
3450	733.887	14.742	1208.65	0.00144617	0.000141718	0.298195	3
3453	1551.74	14.9913	1194.36	0.00142907	0.000140042	0.349581	3
3456	1234.82	18.8442	1187.94	0.00142139	0.000139289	0.596016	5
3459	1037.84	22.9347	1183.28	0.00141582	0.000138743	0.291957	3
3462	1440.91	29.5925	1171.55	0.00140178	0.000137367	0.28471	3
3465	1253.84	13.9481	1170.71	0.00140078	0.000137269	0.299737	3
3468	857.852	27.6845	1165.34	0.00139435	0.000136639	0.336138	4
3471	1297.78	0.19502	1162	0.00139035	0.000136248	0.560154	3
3474	1231.85	20.384	1160.6	0.00138868	0.000136084	0.790396	4
3477	721.826	10.9407	1156.7	0.00138401	0.000135626	0.299379	3
3480	1619.78	12.3411	1145.55	0.00137067	0.000134319	0.303054	3
3483	11661.5	23.4205	1138.56	0.00136231	0.000133499	0.532291	3
3488	841.711	27.7807	1135.38	0.0013585	0.000133126	0.28931	3
3491	1084.84	1.65598	1130.91	0.00135316	0.000132602	0.297513	3
3494	1364.83	22.3511	1130.89	0.00135313	0.0001326	0.291131	3
3497	1440.91	23.4688	1129.39	0.00135134	0.000132424	0.289595	3
3500	876.843	29.4027	1128.75	0.00135057	0.000132349	0.57004	3
3503	1565.76	11.7928	1127.71	0.00134933	0.000132227	0.496121	3
3506	611.908	0.300524	1120.22	0.00134036	0.000131349	0.422024	4
3509	1061.79	15.3907	1112.46	0.00133108	0.000130439	0.50027	3
3512	1438.78	0.511536	1111.2	0.00132957	0.000130291	0.507405	4
3515	1379.8	23.081	1107.66	0.00132534	0.000129876	0.292209	3
3518	1619.78	9.94546	1107.12	0.00132469	0.000129813	0.298144	3
3521	1530.95	23.4688	1104.1	0.00132108	0.000129459	0.289595	3
3524	1181.83	4.0295	1097.85	0.0013136	0.000128726	0.629599	3
3527	1446.78	11.6427	1092.99	0.00130778	0.000128156	0.351617	4
3530	1803.75	21.5689	1080.98	0.00129341	0.000126748	0.293636	3
3533	1281.85	5.545	1070.69	0.0012811	0.000125541	0.293947	3
3536	1698.79	19.1431	1069.21	0.00127933	0.000125368	0.300046	3
3539	1051.88	18.745	1061.1	0.00126963	0.000124417	0.297446	3
3542	12601.6	24.2441	1049.21	0.0012554	0.000123023	0.292403	3
3547	1485.81	8.20855	1047.66	0.00125354	0.000122841	0.297571	3
3550	680.893	29.5925	1047.39	0.00125322	0.000122809	0.332283	3
3553	733.933	14.742	1042.98	0.00124795	0.000122292	0.298195	3
3556	746.898	0.458788	1035.3	0.00123876	0.000121392	0.349125	4
3559	670.868	0.300524	1032.74	0.00123569	0.000121092	0.369275	4
3562	1231.85	10.1446	1031.97	0.00123477	0.000121001	0.29877	3
3565	1201.83	8.6043	1029.13	0.00123137	0.000120668	0.6424	4
3568	1605.75	16.7973	1028.12	0.00123016	0.00012055	0.300872	3
3571	23953.3	28.2635	1025.91	0.00122752	0.000120291	0.334743	3
3577	1364.83	17.9985	1019.91	0.00122034	0.000119587	0.702834	4
3580	1710.74	18.5462	1017.06	0.00121693	0.000119253	0.298131	3
3583	1423.78	27.3973	1011.08	0.00120978	0.000118552	0.287278	3
3586	1245.8	29.735	991.83	0.00118674	0.000116295	0.377889	3
3589	627.983	1.95384	988.9	0.00118324	0.000115951	0.341711	4
3592	1377.77	25.9695	980.75	0.00117349	0.000114996	0.340003	3
3595	13555.8	24.8782	980.61	0.00117332	0.000114979	0.344649	4
3600	1024.87	16.2947	979.9	0.00117247	0.000114896	0.754713	5
3603	740.916	21.471	973.79	0.00116516	0.00011418	0.344108	4
3606	804.905	27.9508	961.29	0.0011502	0.000112714	0.67321	3
3609	879.846	5.44666	952.09	0.00113919	0.000111635	0.538455	3
3612	1375.78	4.15064	950.8	0.00113765	0.000111484	0.386462	3
3615	761.904	24.3416	930.03	0.0011128	0.000109049	0.341605	4
3618	731.921	24.2924	912.07	0.00109131	0.000106943	0.437897	3
3621	819.958	12.0403	904.55	0.00108231	0.000106061	0.49759	3
3624	680.893	27.8293	903.31	0.00108083	0.000105916	0.338688	3
3627	10746.4	22.5452	886.42	0.00106062	0.000103935	0.389627	3
3632	766.916	17.4469	885.97	0.00106008	0.000103882	0.30011	3
3635	1373.79	16.9475	877.91	0.00105044	0.000102937	0.300188	3
3638	12945.7	24.5364	862.47	0.00103196	0.000101127	0.389175	5
3643	835.906	8.50538	859.65	0.00102859	0.000100796	0.296324	3
3646	941.869	17.0476	854.42	0.00102233	0.000100183	0.34941	4
3649	1091.85	10.8912	827.68	0.000990335	9.70478e-05	0.399006	3
3652	886.848	20.728	824.22	0.000986195	9.66421e-05	0.295256	3
3655	1346.9	26.065	815.78	0.000976096	9.56524e-05	0.282852	3
3658	718.916	29.1176	808.91	0.000967876	9.48469e-05	0.425978	3
3661	736.935	9.94546	801.25	0.000958711	9.39488e-05	0.546984	3
3664	8490.07	19.9877	798.65	0.0009556	9.36439e-05	0.445139	3
3667	825.9	1.69869	769.08	0.000920219	9.01767e-05	0.297079	3
3670	9140.16	20.8772	765.38	0.000915792	8.97429e-05	0.2983	3
3674	1085.81	19.7401	750.64	0.000898155	8.80146e-05	0.595435	4
3677	1057.84	13.4994	743.21	0.000889265	8.71434e-05	0.298244	3
3680	951.851	2.9887	743.09	0.000889121	8.71293e-05	0.369738	3
3683	3855.62	4.66188	734.73	0.000879118	8.61491e-05	0.343265	4
3687	941.87	19.5421	697.51	0.000834584	8.1785e-05	0.546025	3
3690	913.888	2.1467	675.1	0.00080777	7.91573e-05	0.386521	3
3693	941.869	21.1997	649.11	0.000776672	7.61099e-05	0.346519	3
3696	12296.6	24.0495	637.12	0.000762326	7.47041e-05	0.339536	3
3700	9789.27	21.7162	612.65	0.000733047	7.18349e-05	0.293363	3
3703	15521.1	26.0176	588.43	0.000704068	6.8995e-05	0.285148	3
3707	725.936	15.8429	563.26	0.000673951	6.60438e-05	0.302833	3
3710	649.925	11.2401	557.4	0.00066694	6.53567e-05	0.34976	4
3713	805.994	15.5406	553.73	0.000662548	6.49264e-05	0.654678	3
3716	604.895	0.458788	544.01	0.000650918	6.37867e-05	0.316508	3
3719	805.994	12.8953	534.58	0.000639635	6.2681e-05	0.604943	4
3722	766.917	19.1431	499.24	0.00059735	5.85373e-05	0.300046	3
3725	2635.3	3.40813	459.73	0.000550076	5.39046e-05	0.28204	3
3728	12295.6	24.0008	447.63	0.000535598	5.24858e-05	0.388722	3
3731	720.911	11.9416	429.13	0.000513462	5.03167e-05	0.296949	3
3734	24219.4	28.2635	415.91	0.000497644	4.87666e-05	0.527696	5
3739	13251.7	24.682	396.99	0.000475006	4.65482e-05	0.342095	4
3742	10134.3	22.1568	388.98	0.000465422	4.5609e-05	0.291736	3
3745	749.89	20.6299	388.27	0.000464572	4.55257e-05	0.29458	3
3748	650.878	1.80491	381.26	0.000456185	4.47038e-05	0.297349	3
3751	19079.1	8.3573	373	0.000446302	4.37353e-05	0.296816	3
3754	8396.24	18.3977	343.47	0.000410968	4.02728e-05	0.347308	4
3757	24276.3	28.1193	332.91	0.000398333	3.90346e-05	0.337963	3
3760	8715.31	19.6908	311.38	0.000372572	3.65102e-05	0.296744	3
3764	14550.9	25.4239	307.48	0.000367906	3.60529e-05	0.350124	3
3768	15839.1	26.1595	302.67	0.00036215	3.54889e-05	0.329706	3
3771	14205.9	25.2988	297.87	0.000356407	3.49261e-05	0.448535	4
3775	6707	15.0415	282.03	0.000337454	3.30688e-05	0.299732	3
3779	1612.78	25.25	263.66	0.000315474	3.09149e-05	0.396879	4
3782	5422.82	11.1406	228.88	0.000273859	2.68368e-05	0.349946	3
0	737.955	34.8794	9.11073e+07	100	11.0545	34.9433	653
3	921.923	15.7959	6.51087e+07	71.4637	7.89998	34.9433	660
6	927.94	34.8794	3.52101e+07	38.6468	4.27223	34.9433	651
9	1111.91	20.5895	2.97818e+07	32.6887	3.61358	34.9433	653
12	749.911	2.5547	2.92651e+07	32.1216	3.55089	34.9433	657
15	639.897	1.88552	2.89018e+07	31.7228	3.50681	34.8905	490
18	843.92	34.8794	2.42619e+07	26.63	2.94382	34.9433	622
21	1027.89	26.0479	2.19254e+07	24.0654	2.66032	34.9433	655
24	735.96	1.40357	1.96538e+07	21.5722	2.3847	34.9433	485
27	653.936	34.8794	1.91027e+07	20.9673	2.31784	34.8377	507
30	771.93	15.2157	1.76702e+07	19.3949	2.14402	34.5212	628
33	715.96	1.40357	1.6008e+07	17.5705	1.94234	33.7197	619
36	732.941	1.49819	1.58451e+07	17.3917	1.92257	34.9433	656
39	777.948	34.1166	1.55981e+07	17.1206	1.8926	33.9421	618
42	939.895	20.2741	1.38776e+07	15.2321	1.68384	34.9433	657
45	753.929	31.4091	1.19318e+07	13.0964	1.44775	32.2152	382
48	724.921	23.0323	1.14459e+07	12.563	1.38879	19.9754	204
51	660.078	0.978664	9.5677e+06	10.5016	1.1609	0.426245	6
54	940.893	19.4335	8.35221e+06	9.16745	1.01342	34.9433	656
57	801.932	34.8794	7.60951e+06	8.35225	0.923303	34.9433	623
60	1105.89	1.83676	7.33184e+06	8.04748	0.889612	34.9433	559
63	1033.9	34.8794	6.94655e+06	7.62458	0.842862	31.8459	581
66	905.944	1.40357	6.76881e+06	7.42949	0.821296	34.8938	636
69	631.995	4.29488	6.6628e+06	7.31314	0.808434	24.016	315
72	693.929	34.5249	6.52392e+06	7.1607	0.791583	22.8765	268
75	837.902	21.5886	6.4581e+06	7.08845	0.783596	34.7322	631
78	1043.86	6.66927	6.37286e+06	6.9949	0.773254	34.9433	591
81	961.915	15.2684	6.17965e+06	6.78283	0.749811	34.9433	616
84	1217.87	30.7899	6.17381e+06	6.77642	0.749101	34.9433	633
87	1130.88	25.8381	5.50007e+06	6.03691	0.667353	34.9433	647
90	1045.86	26.8352	5.45948e+06	5.99236	0.662428	34.9433	652
93	883.913	34.8794	5.19024e+06	5.69684	0.629759	28.6802	469
96	1129.88	17.6944	4834712	5.30661	0.586622	33.9421	459
99	829.881	1.93497	4.8175e+06	5.28772	0.584533	34.7397	481
102	1233.84	19.1702	4.56855e+06	5.01447	0.554327	34.9433	630
105	720.926	2.08641	4.50442e+06	4.94408	0.546545	34.9433	654
108	679.049	0.978664	4.50365e+06	4.94324	0.546452	0.37974	5
111	759.9	33.051	4.24334e+06	4.65751	0.514867	34.7419	379
114	719.127	0.978664	3.90077e+06	4.28151	0.473302	0.37974	5
117	1127.88	6.56373	3.85786e+06	4.23441	0.468095	34.2787	396
120	649.986	2.76506	3.76054e+06	4.1276	0.456287	21.497	209
123	787.905	1.93497	3.61218e+06	3.96475	0.438285	34.8938	610
126	877.896	25.5243	3.38983e+06	3.7207	0.411307	28.047	354
[truncated: 10,733 more rows]
