# Supplementary material for: A cholesterol-responsive hepatic tRNA-derived small RNA regulates cholesterol homeostasis and atherosclerosis development
Source: Nat Commun. 2025 Dec 15;16:11043. doi: 10.1038/s41467-025-67387-z (PMC12706008; doi:10.1038/s41467-025-67387-z)
Supplement: Supplementary file 6 — Source Data [file 41467_2025_67387_MOESM6_ESM.xlsx]

## Sheet: Fig 1
Fig. 1b
	Traditional-seq	Traditional-seq	Traditional-seq	Traditional-seq	Traditional-seq	Mean		PANDORA-seq	PANDORA-seq	PANDORA-seq	PANDORA-seq	PANDORA-seq	Mean
rsRNA	0.276944	0.360125	0.242887	0.283104	0.29481	0.291574		13.4578	35.5092	10.9385	20.3529	32.0037	22.4524
tsRNA	0.114323	0.160887	0.134456	0.1148	0.146908	0.134275		4.73803	8.29642	5.08181	13.372	13.3235	8.96236
Fig. 1c
	Sup-TCA	Sup-TTA	Ser-GGA	Ile-TAT	Gly-ACC	Ile-AAT	Ser-CGA	Gly-TCC	Arg-TCG	Ser-TGA	Leu-TAA	Phe-GAA	Thr-AGT	Leu-TAG	Arg-TCT	Ser-AGA	Thr-CGT	Ala-AGC	Asn-GTT	Leu-AAG	Ala-CGC	Ala-TGC	SeC-TCA	Arg-CCT	Lys-TTT	Cys-GCA	Val-TAC	iMet-CAT	Tyr-GTA	Gln-TTG	Val-AAC	Leu-CAA	Lys-CTT	Pro-CGG	Thr-TGT	Val-CAC	Arg-CCG	Gly-CCC	Arg-ACG	Ser-GCT	Gln-CTG	Leu-CAG	Pro-TGG	Pro-AGG	Met-CAT	Trp-CCA	Glu-TTC	His-GTG	Gly-GCC
Traditional-seq	10.5372	0.075165	0.888003	10.7748	17.2983	17.8614	11.2712	82.2226	8.70443	10.3555	9.63217	6.66492	7.47203	37.247	21.2531	31.7498	2.78164	131.909	23.1955	55.0266	688.072	207.019	28.7939	202.448	183.8	218.189	66.4251	64.2297	465.932	234.062	311.972	114.645	1006.49	111.178	143.96	519.06	23.6487	2778.89	23.4753	13.5226	483.196	257.886	218.906	220.296	79.0042	51.1458	5656.14	1831.1	24355.7
PANDORA-seq	4.87715	11.7372	11.8245	41.6993	42.1006	43.6861	65.9119	68.0895	71.8671	81.7894	94.243	105.37	127.417	137.12	140.01	166.517	171.605	182.614	196.85	217.632	317.809	331.551	435.71	448.445	496.196	545.739	579.87	601.95	708.087	710.501	828.408	884.232	908.254	967.811	1128.06	1155.15	1181.45	1188.03	1273.78	1333.26	1559.2	1598.63	1868.81	1920.47	2150.92	2510.34	8572.55	10056	10281
Fig. 1d
Sample name	Reads (RPM)	Percentage
tsRNA-Glu-CTC	132107	0.6551
tsRNA-Asp-GTC	10400.9	0.0516
tsRNA-Gly-GCC	10281	0.051
tsRNA-His-GTG	10056	0.0499
tsRNA-Trp-CCA	3164.35	0.0157
Others	35637.9	0.1767
Fig. 1e
tsRNA-Glu-CTC												tsRNA-ASP-GTC												tsRNA-HIS-GTG												tsRNA-Ser-GCT
Position	Traditional-seq	Traditional-seq	Traditional-seq	Traditional-seq	Traditional-seq	PANDORA-seq	PANDORA-seq	PANDORA-seq	PANDORA-seq	PANDORA-seq		Position	Traditional-seq	Traditional-seq	Traditional-seq	Traditional-seq	Traditional-seq	PANDORA-seq	PANDORA-seq	PANDORA-seq	PANDORA-seq	PANDORA-seq		Position	Traditional-seq	Traditional-seq	Traditional-seq	Traditional-seq	Traditional-seq	PANDORA-seq	PANDORA-seq	PANDORA-seq	PANDORA-seq	PANDORA-seq		Position	Traditional-seq	Traditional-seq	Traditional-seq	Traditional-seq	Traditional-seq	PANDORA-seq	PANDORA-seq	PANDORA-seq	PANDORA-seq	PANDORA-seq
1	21837.5	27203.1	36589.1	32749.2	28309.9	103396	48679.8	146474	188935	105274		1	56.3503	219.515	79.3725	67.5139	140.307	2142.21	1134.49	996.233	3851.14	2816.81		1	910.393	986.932	907.106	741.878	1816.43	1745.3	780.806	3510.65	3389.57	1649		1	3.10185	4.72499	6.54929	3.63812	7.30222	152.873	38.9772	187.815	259.447	215.938
2	21872.7	27234.6	36634	32796.4	28346.9	104290	48983.1	147153	189255	105703		2	56.3503	219.515	79.3725	67.8718	140.828	2207.5	1152.17	1016.2	3895.22	2855.44		2	1414.44	1491.13	1089.28	998.813	2300.46	13980.3	7819.79	14356.3	6675.39	5642.34		2	3.10185	4.72499	6.66946	3.7574	7.30222	156.854	39.5185	189.479	259.782	217.718
3	21949.2	27299.6	36699.1	32956.5	28482.8	104726	49152.7	147457	189476	105921		3	56.3503	219.712	79.9734	67.9314	141.089	2217.05	1158.49	1018.94	3905.61	2861.67		3	1502.85	1635.63	1112.9	1042.89	2363.31	14190.1	7939.61	14461.8	6748.47	5714.44		3	3.10185	4.72499	6.72954	3.93633	7.30222	160.039	40.2403	190.947	260.452	221.635
4	21976.1	27329.7	36726.6	33008	28547.2	104895	49274.4	147595	189527	106030		4	56.3503	219.712	79.9734	67.9911	141.089	2222.62	1160.65	1019.43	3905.78	2863.27		4	1540.59	1681.9	1134.89	1063.46	2409.21	14238.3	7955.85	14490.4	6767.24	5735.8		4	3.10185	4.72499	6.78963	3.93633	7.30222	160.835	40.2403	191.339	260.62	222.525
5	21988.5	27344.1	36737.6	33021.8	28561.1	104971	49337.9	147652	189561	106080		5	56.3503	219.712	79.9734	67.9911	141.35	2225.01	1161.92	1019.62	3906.79	2864.52		5	1548.86	1699.22	1146.31	1068.35	2425.38	14245.4	7956.76	14492.8	6767.91	5736.69		5	3.10185	4.72499	6.78963	4.05561	7.30222	161.631	40.2403	192.024	260.62	222.881
6	21998.3	27354.7	36766.3	33043.2	28574.4	105101	49427.2	147724	189688	106182		6	56.3503	219.712	79.9734	67.9911	141.35	2225.81	1162.46	1020.02	3907.12	2864.87		6	1550.41	1701.78	1147.15	1069.13	2426.94	14246.2	7957.12	14493.1	6768.08	5736.69		6	3.10185	4.72499	6.78963	4.05561	7.30222	162.029	40.4208	192.122	260.62	223.415
7	22001.4	27360.1	36774.2	33050.5	28580.1	105278	49641.9	147875	189733	106340		7	56.3503	219.712	79.9734	67.9911	141.35	2225.81	1162.64	1020.02	3907.12	2864.87		7	1550.92	1702.37	1147.45	1069.25	2427.2	14249	7957.66	14493.3	6768.24	5736.69		7	3.10185	4.92187	6.84971	4.11525	7.30222	162.825	40.7817	193.198	260.788	224.127
8	22016.9	27389.8	36786.2	33061.6	28591.8	105612	50060.4	148285	189781	106674		8	56.3503	219.712	80.0936	67.9911	141.35	2226.21	1163.18	1020.6	3907.12	2865.05		8	1552.48	1704.74	1149.25	1070.32	2428.25	14253	7960.18	14495.1	6769.25	5737.76		8	3.10185	4.92187	6.84971	4.29417	8.34539	168.001	42.5862	194.862	261.29	227.865
9	22020	27393.5	36789.9	33066.6	28593.9	105932	50353.3	148657	189866	107001		9	56.3503	219.712	80.0936	68.2296	141.35	2226.21	1163.36	1020.7	3907.12	2865.05		9	1562.3	1722.85	1152.73	1074.2	2439.72	14260.2	7964.15	14499.8	6770.92	5739.72		9	3.10185	4.92187	6.84971	4.29417	8.34539	171.185	43.308	195.449	261.626	229.112
10	22020.5	27395.9	36793.1	33068.9	28595.2	106091	50563.5	148814	189898	107156		10	56.3503	219.909	80.2137	68.3489	141.35	2226.21	1163.54	1020.7	3907.12	2865.23		10	1604.17	1771.67	1167.34	1088.75	2498.4	14270.9	7966.5	14504.7	6773.61	5744.88		10	3.10185	4.92187	6.84971	4.29417	8.34539	171.185	43.308	195.547	261.626	229.29
11	22026.7	27408.1	36800.3	33075.7	28603.3	106273	50760.5	149004	189940	107313		11	56.3503	219.909	80.4541	68.3489	141.35	2226.61	1163.9	1020.7	3907.12	2865.23		11	1607.79	1781.52	1173.64	1092.99	2505.7	14289.2	7972.82	14512.1	6779.3	5754.49		11	3.10185	4.92187	6.9098	4.35381	8.34539	171.982	43.308	195.939	261.626	229.468
12	22031.9	27414.8	36808.2	33081.8	28611.9	106614	51215.8	149259	189987	107590		12	56.3503	219.909	80.4541	68.3489	141.35	2226.61	1163.9	1020.7	3907.12	2865.23		12	1610.89	1789.39	1177.85	1096.74	2510.92	14310.7	7979.49	14526.4	6783.33	5768.74		12	3.10185	4.92187	6.96988	4.35381	8.34539	173.574	43.8493	197.015	261.626	230.892
13	22167.9	27606.9	36874.2	33132	28664.9	106830	51477.5	149443	190043	107763		13	57.3842	221.484	80.6944	68.5875	141.611	2227.4	1164.44	1021.29	3907.29	2865.23		13	1614.51	1793.53	1180.67	1099.67	2513.27	14371.2	7999.52	14561.2	6819.03	5809.68		13	3.10185	5.11874	6.96988	4.35381	8.60618	174.768	44.5711	197.7	262.631	232.138
14	22278	27783.5	36935.2	33189.9	28723	107530	52081.4	149914	190294	108252		14	57.3842	221.681	80.6944	68.5875	141.611	2228.99	1166.25	1021.29	3907.29	2865.59		14	1656.39	1901.22	1207.35	1122.63	2543	14393.5	8010.35	14578.5	6823.72	5825.52		14	3.10185	5.11874	6.96988	4.4731	8.86698	177.555	45.8343	199.266	263.804	235.52
15	22388.1	27879	36981.8	33230.6	28753.3	107800	52345.1	150156	190356	108442		15	57.3842	222.271	80.7545	68.6471	141.611	2228.99	1166.25	1021.29	3907.46	2865.59		15	1684.82	1960.08	1225.2	1136.58	2563.34	14460.4	8034.35	14619	6840.14	5859.35		15	3.10185	5.11874	7.02997	4.4731	8.86698	180.74	47.6388	201.126	263.804	237.835
16	22693.6	28268.4	37110.2	33362.4	28879.5	108065	52572.8	150425	190423	108619		16	53.2484	205.734	70.3598	59.0449	130.658	2226.21	1163.54	1019.72	3895.56	2860.78		16	1756.68	2090.02	1264.85	1168.01	2608.2	14489.5	8042.11	14640.5	6852.04	5873.59		16	3.61882	4.33124	6.00852	4.29417	8.34539	186.712	48.541	203.377	262.631	239.081
17	22711.2	28293.2	37129.4	33383.5	28892	108518	52948.3	150787	190573	108945		17	53.7654	203.175	69.7589	58.687	129.614	2227.4	1164.44	1019.72	3895.22	2860.78		17	1797	2146.72	1282.1	1186.38	2627.23	14505.4	8047.16	14661.8	6860.26	5888.9		17	3.61882	4.33124	6.00852	4.41346	8.0846	194.276	49.8042	204.356	262.799	241.751
18	22722.6	28301.7	37140.6	33393.6	28897.2	108770	53208.3	151080	190649	109139		18	54.2824	201.6	69.4585	58.9852	129.093	2230.98	1167.87	1023.74	3894.89	2863.09		18	1801.14	2165.62	1290.09	1193.06	2637.67	14526.5	8057.81	14676.3	6869.64	5906.34		18	3.61882	4.13437	5.16733	3.69776	7.8238	197.859	50.8869	204.943	260.285	242.641
19	22725.7	28308	37145.7	33397.7	28904.3	109081	53565.5	151474	190713	109412		19	54.7993	201.6	69.3984	58.9852	129.093	2237.75	1171.84	1028.63	3897.4	2867.19		19	1799.59	2160.7	1286.6	1188.71	2634.01	14532.5	8059.25	14677.2	6870.48	5911.69		19	3.61882	4.13437	4.92699	3.7574	7.8238	200.645	52.5109	206.704	260.62	245.846
20	22728.8	28312.3	37152.1	33403.1	28909.7	109579	54192.2	152049	190773	109787		20	54.7993	201.206	69.1581	58.8063	128.832	2249.7	1185.19	1038.42	3909.3	2906.71		20	1799.59	2161.49	1287.63	1189.72	2636.1	14540.4	8062.5	14689.3	6880.03	5927.17		20	3.61882	4.13437	4.92699	3.7574	8.0846	200.645	53.4132	206.9	257.938	249.406
21	22737.6	28321.8	37162	33408.8	28915.5	111229	56516.4	153074	191071	111429		21	54.7993	201.206	69.0379	58.8063	128.832	2257.66	1189.34	1039.39	3909.8	2908.49		21	1799.07	2161.49	1287.93	1189.72	2635.58	14545.6	8068.27	14693.8	6885.06	5957.26		21	3.61882	4.13437	4.98707	3.7574	8.0846	222.939	59.9093	215.513	271.011	272.548
22	22737.6	28321.2	37161.9	33409.5	28915.7	111231	56516.9	153077	191073	111430		22	54.7993	201.206	68.6173	58.687	128.832	2257.26	1189.34	1039.59	3909.47	2908.31		22	1798.56	2161.88	1288.71	1189.96	2635.32	14550	8068.81	14695.2	6886.74	5961		22	3.61882	3.93749	4.80682	3.69776	7.8238	225.328	60.4507	216.002	270.676	274.151
23	22737.6	28319.4	37159.7	33408.2	28914.7	111235	56519.1	153091	191080	111433		23	54.7993	195.496	64.892	55.705	126.485	2251.69	1188.26	1039	3907.12	2907.24		23	1793.9	2153.61	1280.96	1182.09	2614.45	14548.8	8068.45	14694.3	6886.57	5959.75		23	3.61882	3.54374	4.4463	3.39955	6.78063	226.124	60.0898	214.241	269.335	274.507
24	22737.6	28320.4	37160.8	33409.1	28915.5	111240	56520.1	153102	191086	111436		24	54.7993	194.906	64.8319	55.6453	126.485	2251.69	1188.26	1039.39	3907.96	2907.6		24	1788.22	2133.33	1266.9	1164.79	2573.25	14532.1	8064.12	14684.6	6880.2	5949.96		24	3.61882	3.14999	3.90554	2.56458	6.25904	226.522	60.2702	213.262	267.994	274.151
25	22734.5	28309	37143.4	33396.8	28908.4	111238	56521	153102	191086	111439		25	54.7993	194.512	64.7718	55.526	126.485	2251.69	1188.26	1039.3	3907.96	2907.6		25	1785.11	2130.18	1263.35	1161.34	2567.51	14532.9	8062.14	14679.5	6880.7	5949.07		25	3.61882	2.75624	3.84545	2.56458	5.99825	226.92	61.1725	213.751	269.168	276.109
26	22589.2	28059.6	36912.2	33163.2	28622.3	111203	56508.4	153079	191045	111420		26	53.7654	193.528	63.8105	55.1682	125.702	2249.7	1187.36	1038.32	3905.28	2907.78		26	1777.88	2124.08	1259.75	1155.97	2561.77	14527.7	8057.63	14672.2	6874.33	5944.26		26	3.61882	2.75624	3.84545	2.56458	5.99825	227.318	62.4356	214.73	269.67	278.601
27	21734.1	26383.6	35851.6	32141.9	27015.6	111095	56427.6	152973	190825	111324		27	52.7314	193.331	63.3298	54.9296	125.702	2248.9	1187.18	1037.83	3905.11	2907.42		27	1747.38	2073.88	1220.69	1110.58	2505.44	14495.8	8029.3	14639.8	6859.59	5920.23		27	3.61882	2.75624	3.90554	2.62422	6.25904	230.105	62.6161	223.832	272.52	293.021
28	20734.8	25690.2	34786.4	31448.3	26283.5	110915	56389	152859	190617	111256		28	51.6975	190.772	62.4285	53.8561	122.834	2241.73	1185.56	1036.36	3901.42	2904.04		28	1736	2060.88	1210.66	1100.62	2483.28	14474.3	8007.28	14624.6	6849.53	5906.17		28	3.61882	2.75624	3.90554	2.86278	6.51984	232.892	63.3379	229.215	278.386	311.891
29	19333.3	24740.8	33696.6	30695.7	25139.2	110721	56344.9	152683	190291	111158		29	41.875	155.728	55.9393	47.2359	103.013	2230.19	1183.03	1033.23	3892.2	2897.63		29	1575.74	1957.13	1123.29	1014.74	2294.2	14413	7981.3	14562	6818.86	5867		29	3.61882	2.75624	3.90554	2.92242	6.51984	233.29	63.5183	229.802	278.386	313.493
30	16563.9	22448	26421.4	24104.5	22569.1	110052	56212.7	151948	188343	110700		30	39.2901	149.034	53.3556	46.4009	100.666	2204.31	1179.6	1022.95	3870.58	2888.2		30	1398.93	1823.06	1044.76	946.328	2074.35	14255	7906.41	14423.9	6751.15	5774.25		30	3.61882	2.75624	3.90554	2.92242	6.51984	234.484	63.6988	231.172	278.721	319.724
31	14452.5	21247.9	23474.3	22168.8	21094	109666	56133.1	151548	187615	110505		31	44.9768	146.868	52.3342	44.4924	100.927	2181.22	1174.55	1015.91	3840.75	2869.5		31	849.39	1298.58	837.107	665.239	1578.58	13004.1	7182.63	13219.2	6162.87	5205.66		31	3.61882	2.55937	3.84545	2.86278	6.25904	235.679	63.8792	232.445	279.391	323.284
32	13684.3	20369.4	20029.9	19313.9	19997.4	109054	55805.9	149896	185337	109218		32	38.7731	127.181	32.0855	26.5404	73.0222	2043.88	1147.84	954.638	3698.96	2756.82		32	295.193	716.82	508.801	386.535	1068.47	1803.02	851.723	3394.77	3618.01	1776.99		32	3.61882	1.77187	3.00426	2.20673	5.47666	218.56	59.9093	215.317	244.865	309.399
33	11073.6	15894.9	13754.4	14296.1	15269.2	107929	55232.1	148355	182998	107023		33	71.8595	134.072	45.4244	36.2023	85.801	2070.15	1157.41	975.974	3744.21	2784.59		33	258.487	610.311	454.605	341.745	959.459	1489.31	729.92	3052.81	3303.42	1583.67		33	1.55092	1.575	2.34332	1.7296	3.65111	128.588	43.1275	162.271	172.127	203.477
34	8690.86	12694.9	9074.31	9615.49	11806.1	102221	52311	135340	168668	97860.9		34	71.3425	129.937	41.7592	34.413	81.6284	2051.04	1155.96	969.71	3676.84	2762.69		34	164.915	277.593	311.241	213.993	460.822	1227.76	292.509	2719.55	3105.99	1108.53		34	2.0679	1.37812	2.34332	1.66996	3.12952	113.858	48.541	149.058	171.121	206.503
35	6626.07	7847.03	5731.53	6233.95	7869.44	100141	51641.7	133258	165356	95709.4		35	81.1651	132.497	49.1497	43.0014	92.5817	2020.79	1154.16	989.187	3688.74	2745.78		35	57.3842	95.2873	40.8579	43.5978	118.4	377.802	151.758	251.334	328.163	416.389		35	1.55092	1.18125	1.74247	1.61031	3.39031	86.7871	31.9396	105.701	109.946	147.044
36	3767.2	874.911	1835.36	1949.08	1957.52	1682.79	456.538	1968.29	3723.93	1289.04		36	95.6404	76.3874	68.8576	60.1184	82.6715	125.005	60.4507	136.237	426.378	294.445		36	42.9089	50.0062	28.7808	29.761	63.8944	67.2799	14.2555	47.7613	61.1745	49.4895		36	0.516975	0.196875	1.38196	1.31211	2.34714	72.8534	50.1651	124.101	131.567	178.02
37	3405.31	795.767	1665.32	1759.42	1787.48	6145.56	10213.8	4232.25	19786.5	18855.7		37	146.304	109.069	95.2951	81.0525	108.49	3078.95	4858.61	3020.51	10050.5	10966.6		37	23.7808	33.8624	15.0213	16.1628	28.4265	52.1519	9.74429	25.4466	44.5819	35.604		37	0.516975	0.196875	1.14162	1.25247	2.08635	74.8439	55.0372	133.595	139.277	184.963
38	2752.37	728.239	1050.77	1150.66	1620.05	5982.34	10264.3	4063.82	19623.6	18912.3		38	244.012	147.065	142.642	130.853	161.17	3705.17	5076.05	4120.58	11442.6	11958		38	23.7808	33.6656	14.841	15.8646	27.9049	51.7538	9.92474	25.0551	44.4143	35.604		38	1.03395	0.196875	1.08153	1.19283	2.08635	76.4363	57.9244	173.624	169.277	206.859
39	309.151	205.537	147.99	126.141	164.039	5502.22	10221.4	3221.93	19029.1	18817.2		39	306.566	212.428	166.136	156.916	210.2	4133.93	5237.2	4483.39	12176.6	12551.3		39	17.5771	27.3656	9.61363	10.7951	19.2987	44.5879	9.20294	22.2168	42.4031	30.2634		39	2.0679	0.393749	0.961363	1.07354	1.82555	113.858	116.571	445.902	435.261	492.581
40	270.895	199.434	116.025	101.331	138.742	5466.79	10233.7	3131.79	18878.9	18812.6		40	452.87	375.046	197.38	198.784	292.871	4518.5	5301.8	4717.8	12804.2	12877.6		40	14.4753	24.4125	7.75099	7.93229	14.8652	44.1897	9.92474	20.9445	42.0679	29.9073		40	2.0679	0.590624	1.08153	1.13318	1.82555	132.171	130.826	553.267	575.208	578.387
41	261.072	194.709	107.793	95.7243	132.744	5450.07	10233.5	3097.53	18768	18804.1		41	458.04	379.181	198.461	200.991	294.175	4545.17	5306.31	4735.8	12849.7	12896.7		41	12.9244	23.8218	6.18877	6.85875	14.0828	41.0049	10.6465	18.4977	38.8835	26.881		41	2.58487	0.590624	1.14162	1.07354	2.08635	130.579	142.375	653.194	723.032	650.129
42	171.636	93.5154	86.8231	75.983	96.7544	5456.44	10256.4	3064.65	18739.8	18843.2		42	459.074	379.771	198.882	201.647	294.175	4554.73	5310.28	4744.32	12866.8	12909.5		42	12.4074	22.4437	5.94843	6.38162	12.7789	30.6541	8.66159	13.7999	36.3695	22.7865		42	3.10185	0.590624	1.44204	1.13318	2.08635	576.855	459.425	988.306	1240.08	1376.27
43	169.051	92.5311	87.0034	75.8041	96.4936	5459.23	10262.4	3061.03	18751.2	18860.3		43	459.591	379.574	199.964	201.886	294.436	4559.9	5314.43	4749.21	12875.5	12916.9		43	11.3734	20.2781	5.64801	6.08341	12.5181	31.4504	8.84204	13.6041	35.5315	22.6085		43	3.10185	0.787498	1.6223	1.25247	2.34714	586.808	468.087	1008.17	1272.43	1403.33
44	167.5	90.9561	86.5227	75.7444	94.9288	5462.01	10272.5	3061.52	18746	18870.5		44	460.625	381.346	213.903	206.836	296.001	4573.44	5323.45	4764.28	12906.1	12940.4		44	11.3734	19.2937	5.58792	5.90449	12.5181	26.6731	8.66159	11.8424	27.6542	21.8964		44	4.1358	0.984373	1.80256	1.49103	2.60793	588.798	469.711	1013.65	1281.65	1413.12
45	167.5	90.1686	86.5828	75.5655	94.4072	5460.42	10272.5	3059.75	18742.7	18869.9		45	461.142	381.74	221.294	210.116	296.261	4580.21	5328.68	4777.3	12914.7	12954		45	9.82252	16.5375	5.22741	4.89059	11.7357	16.7204	6.49619	10.5701	22.4586	19.0481		45	4.1358	0.984373	1.74247	1.49103	2.60793	588.798	469.711	1013.75	1281.98	1413.12
46	167.5	89.7748	86.5828	75.2077	94.4072	5461.22	10272.8	3058.38	18741.7	18869.9		46	461.142	381.937	222.676	210.414	296.783	4585.78	5335.18	4785.52	12920.6	12966.6		46	7.75462	14.3718	4.32613	3.7574	11.2141	20.7015	9.74429	10.7659	19.6094	23.6766		46	4.65277	0.984373	1.86264	1.55067	2.86873	589.197	469.891	1014.54	1283.99	1417.04
47	165.949	88.9873	86.5227	75.2077	94.4072	5465.59	10280.9	3061.03	18744.2	18877.9		47	462.176	381.543	223.757	210.772	297.044	4589.76	5346.55	4792.57	12923.1	12980		47	7.75462	14.175	4.20596	3.69776	11.2141	21.0996	10.827	11.1573	21.1178	24.0327		47	4.65277	0.984373	1.92273	1.61031	2.60793	589.197	469.891	1014.83	1283.99	1417.75
48	165.949	88.003	86.6428	75.0884	93.6249	5467.59	10284.9	3063.57	18745.2	18882		48	459.074	377.999	222.375	209.639	295.479	4592.15	5349.8	4797.56	12923.9	12985.3		48	7.23765	13.3875	4.02571	3.45919	10.4317	21.4977	11.3683	10.9616	22.291	22.7865		48	4.65277	0.984373	1.92273	1.90852	2.86873	589.595	469.891	1013.95	1284.16	1417.22
49	158.711	70.4811	84.66	74.313	87.8874	5491.87	10357.8	3122.98	18754.8	18937.9		49	459.074	377.999	222.375	209.639	295.479	4593.34	5350.16	4798.93	12923.9	12986.4		49	1.55092	5.11874	2.46349	1.61031	4.69428	21.0996	12.451	12.3318	22.4586	22.9646		49	5.16975	0.984373	2.0429	2.50493	3.39031	589.993	469.891	1014.73	1285.5	1418.64
50	158.711	67.3311	84.3596	74.1938	87.6266	5491.87	10361.8	3124.64	18754.2	18938.3		50	458.557	377.015	222.075	209.579	295.479	4594.14	5349.98	4799.13	12923.7	12986.4		50	1.03395	3.93749	2.10298	1.07354	4.1727	23.0901	12.451	12.8212	22.291	23.1426		50	5.16975	0.984373	1.98281	2.44529	3.65111	589.993	469.891	1013.85	1286.68	1415.79
51	158.194	66.7405	84.1794	73.9552	87.3658	5491.87	10362.5	3125.04	18752.9	18937.2		51	459.074	377.015	221.955	209.639	295.479	4594.14	5350.16	4798.34	12923.6	12985.8		51	1.03395	3.34687	1.92273	1.07354	4.1727	22.692	12.451	12.8212	22.4586	23.3206		51	4.65277	0.984373	2.16307	2.80314	3.65111	586.012	461.771	1002.3	1281.31	1394.61
52	158.194	64.5749	84.1193	74.0745	87.3658	5501.42	10386	3133.94	18753.7	18939.2		52	458.557	377.015	221.895	209.46	295.74	4593.74	5349.62	4798.54	12923.9	12985.3		52	0.516975	3.34687	1.86264	0.954261	4.1727	22.692	12.451	12.7233	22.4586	23.3206		52	4.65277	0.984373	2.0429	2.68386	3.39031	585.614	462.132	1000.05	1278.97	1389.8
53	157.677	62.0155	83.218	72.2852	85.5403	5501.82	10391.6	3136.88	18752.9	18940.1		53	448.734	365.99	219.611	207.253	290.263	4589.36	5347.81	4796.48	12919.4	12982.6		53	0.516975	2.55937	1.74247	0.894619	3.65111	23.0901	12.0901	12.5275	22.291	23.1426		53	4.65277	0.984373	1.98281	2.62422	3.39031	580.04	444.989	978.127	1272.09	1354.38
54	157.677	63.1968	82.8575	71.5099	85.0187	5503.81	10393.7	3138.15	18750.1	18939		54	449.768	362.446	219.431	206.955	289.22	4588.97	5348.35	4795.6	12918.7	12982.5		54	0	0	0.420596	0.0596413	0.521587	22.692	12.9924	11.2552	20.615	21.3624		54	4.65277	0.787498	1.80256	2.56458	3.39031	584.021	446.072	978.519	1273.43	1355.09
55	157.677	62.2124	81.4154	70.9135	83.9755	5504.21	10395.4	3134.72	18730.1	18925.5		55	447.7	359.69	217.749	204.689	288.959	4555.92	5329.23	4782.49	12906.8	12959.5		55	0	0.787498	0.721022	0.357848	0.260793	21.8958	13.8946	11.0595	19.777	20.4723		55	4.65277	0.787498	1.98281	2.62422	3.39031	587.604	446.794	980.378	1283.66	1358.11
56	157.677	62.2124	80.9948	70.496	83.4539	5501.82	10395.2	3132.47	18715.4	18922.3		56	447.7	359.099	217.388	204.391	288.959	4551.54	5327.42	4777.11	12898.4	12955.6		56	0	0.787498	0.600852	0.357848	0.260793	18.3129	13.5337	9.78714	18.2685	17.624		56	4.65277	0.787498	1.98281	2.56458	3.12952	591.585	448.779	989.872	1321.03	1375.2
57	157.16	62.2124	81.115	70.4364	83.1931	5501.03	10392.6	3131.01	18707.5	18912.1		57	447.7	358.509	217.388	204.212	288.698	4549.55	5325.07	4773.39	12893.7	12950.8		57	0	0.787498	0.420596	0.417489	0.260793	18.3129	13.5337	9.39566	17.9333	16.3778		57	4.65277	0.984373	1.98281	2.62422	3.12952	599.149	450.222	1019.53	1377.85	1382.5
58	157.16	62.4093	80.9348	70.496	83.4539	5499.83	10394.8	3126.8	18679.7	18899		58	447.7	358.312	217.328	204.092	288.438	4546.37	5325.07	4771.72	12887.7	12948.3		58	0	0.787498	0.420596	0.417489	0.260793	18.3129	13.5337	9.29779	17.9333	16.0218		58	4.65277	0.984373	2.0429	2.62422	3.12952	655.68	461.23	1042.14	1499.19	1423.45
59	157.16	62.803	80.5742	70.2574	83.1931	5498.64	10396.4	3124.45	18655.7	18896.8		59	447.7	358.115	216.968	203.615	287.916	4544.38	5323.99	4768.1	12880	12941.2		59	0	0.787498	0.540767	0.596413	0.260793	18.3129	13.7142	9.29779	17.4305	16.0218		59	4.65277	0.984373	2.16307	2.80314	2.86873	675.187	472.057	1080.11	1602.44	1469.2
60	157.16	63.9843	80.9348	70.4364	83.9755	5499.83	10396.8	3122.78	18653.4	18897		60	447.7	357.918	216.968	203.556	287.655	4542.39	5322.73	4764.09	12870.1	12936.2		60	0	2.3625	0.660937	0.834978	0.260793	18.3129	13.7142	9.29779	17.4305	15.6658		60	4.65277	0.984373	2.10298	2.80314	2.86873	675.586	472.057	1078.64	1602.44	1466.17
61	157.16	63.9843	80.9348	70.2574	83.9755	5499.43	10396.8	3119.26	18648.2	18896.3		61	447.7	357.918	216.787	203.377	287.655	4540	5320.92	4759.29	12865.2	12933.3		61	0	2.55937	0.721022	1.07354	0.260793	17.5167	13.7142	8.80843	17.0953	15.4877		61	4.65277	0.984373	1.98281	2.80314	2.60793	675.586	472.057	1077.76	1602.1	1464.75
62	156.643	63.9843	80.9348	70.1978	83.9755	5498.64	10396.6	3117.21	18645.3	18895.7		62	447.7	357.918	216.787	203.258	287.655	4539.6	5320.92	4758.51	12863.6	12932.3		62	0	2.55937	0.721022	1.07354	0.260793	17.5167	13.3533	8.51482	16.7601	15.4877		62	4.65277	0.984373	1.98281	2.80314	2.34714	675.187	472.057	1077.76	1601.26	1464.04
63	156.643	63.9843	80.8747	70.1978	83.9755	5498.24	10396.6	3115.84	18641	18895.2		63	447.7	357.721	216.607	203.258	287.655	4538.8	5320.74	4758.22	12861.7	12930.7		63	0	2.55937	0.721022	1.07354	0.260793	17.1185	13.3533	8.31907	16.5925	15.3097		63	4.1358	0.590624	1.56221	2.08745	1.30397	672.799	471.876	1074.33	1595.4	1457.45
64	156.643	63.9843	80.8747	70.1978	83.9755	5497.84	10396.6	3115.64	18640.6	18895		64	447.7	357.524	215.706	202.423	287.394	4536.81	5319.66	4757.53	12853.3	12925.7		64	0	2.55937	0.721022	1.07354	0.260793	17.1185	13.1728	8.31907	16.4249	15.3097		64	4.1358	0.590624	2.58366	2.44529	2.34714	676.382	472.237	1075.22	1597.07	1457.45
65	156.643	63.9843	80.8146	69.8399	83.9755	5496.65	10396.3	3115.35	18637.4	18892.5		65	447.7	357.327	215.586	202.363	287.394	4536.81	5319.3	4756.65	12850.8	12923.7		65	0	2.55937	0.721022	1.07354	0.260793	17.1185	13.1728	8.31907	16.2573	15.3097		65	4.1358	0.590624	2.58366	2.38565	2.34714	669.614	470.613	1072.08	1588.36	1444.1
66	156.126	63.3936	80.2738	69.661	83.9755	5487.89	10390.7	3112.61	18630.9	18880.6		66	447.183	356.934	206.453	198.904	287.134	4527.26	5316.05	4750.97	12814.3	12901.8		66	0	2.55937	0.721022	1.07354	0.260793	16.3223	13.1728	8.12333	15.2517	14.9537		66	4.1358	0.590624	2.58366	2.38565	2.08635	674.789	471.335	1076.49	1594.06	1446.95
67	156.126	63.1968	80.1536	69.4821	83.4539	5487.89	10390.3	3112.31	18628.5	18879.2		67	447.183	355.949	205.491	197.711	285.047	4524.07	5315.15	4748.43	12804.4	12895.9		67	0	2.55937	0.721022	1.07354	0.260793	16.3223	13.1728	8.12333	15.2517	14.9537		67	4.1358	0.787498	2.76392	2.26637	2.08635	676.382	472.057	1080.4	1596.91	1448.73
68	156.126	63.1968	79.9734	69.3628	82.4107	5487.49	10390.3	3111.92	18626	18878.5		68	434.776	348.074	195.998	189.421	271.225	4486.25	5304.14	4722.69	12713.7	12846.8		68	0	2.55937	0.721022	1.07354	0.260793	16.3223	13.1728	8.12333	15.2517	14.9537		68	5.16975	2.3625	6.60937	5.54664	3.39031	681.557	473.32	1089.9	1617.52	1456.02
69	153.025	61.0311	78.2309	67.8718	80.0636	5484.7	10389	3109.96	18620.5	18874.9		69	399.622	326.221	168.96	168.487	244.103	4436.89	5298.01	4685.99	12550.7	12783.6		69	0	2.55937	0.721022	1.07354	0.260793	16.3223	12.9924	8.12333	15.0841	14.9537		69	4.65277	2.55937	7.45056	5.60628	3.9119	689.121	477.651	1101.74	1618.36	1457.81
70	153.025	60.0468	77.6902	67.3947	79.2812	5482.71	10388.1	3108.98	18615.8	18872.1		70	338.102	294.721	149.252	144.57	222.457	4059.88	5223.48	4423.1	11670.6	12308.1		70	0	2.55937	0.721022	1.07354	0.260793	16.3223	12.9924	8.12333	15.0841	14.9537		70	5.16975	2.75624	7.87116	6.02377	4.69428	688.723	477.831	1103.11	1619.2	1457.45
71	153.025	59.8499	77.6301	67.3947	79.2812	5481.92	10387.6	3108.01	18612.3	18870.3		71	229.02	258.693	127.921	122.205	205.244	3254.91	5050.43	3357.48	10299.3	11275.8		71	0	2.55937	0.721022	1.07354	0	15.5261	12.2706	8.12333	14.7489	14.7757		71	5.16975	2.75624	7.87116	5.90449	4.69428	688.325	477.831	1102.82	1618.53	1455.67
72	153.025	59.8499	77.6301	67.335	79.2812	5481.12	10387.1	3107.81	18609.3	18869.2		72	222.816	251.015	124.316	120.296	201.333	3156.18	5026.79	3225.55	10053.4	11139.4		72	0	2.55937	0.660937	1.07354	0	12.3413	11.1879	6.94887	12.7377	13.7075		72	5.16975	2.55937	7.87116	5.90449	4.69428	680.761	474.403	1101.15	1616.01	1450.51
73	151.474	57.2905	74.6258	63.8162	78.238	5370.05	10144.5	3055.35	18123.7	18205.4		73	193.349	166.95	104.248	98.2888	167.169	2693.98	4016.45	2493.76	8120.28	8189.09		73	0	2.55937	0.660937	1.07354	0	11.5451	11.1879	6.851	12.2349	12.9955		73	5.16975	2.55937	7.87116	5.90449	4.69428	680.761	474.403	1101.05	1615.51	1450.33
74	107.531	38.7843	58.4028	48.0112	48.7684	1152.52	492.267	557.476	3489.12	1338.71		74	148.889	123.047	85.4411	79.5018	131.179	757.993	330.584	593.003	1817.64	840.788		74	0	2.55937	0.660937	1.07354	0	11.5451	11.1879	6.75313	12.0673	11.9273		74	5.16975	2.55937	7.87116	5.90449	4.69428	679.567	474.403	1100.96	1615.01	1448.73
75	0	0	0.240341	0.238565	0	1.59242	0.721799	1.17446	5.69844	1.95822		75	1.03395	0.196875	0.240341	0.357848	0	1.99053	0.54135	0.978714	1.84361	1.60218		75	0	1.77187	0.360511	0.834978	0	3.58295	2.34585	3.62124	8.88287	2.49228		75	5.16975	2.55937	7.87116	5.90449	4.69428	673.595	468.628	1086.47	1590.87	1433.95
																								76	0	0	0.0600852	0.178924	0	0	0	0	0.167601	0		76	5.16975	2.55937	7.87116	5.90449	4.69428	673.595	468.267	1085.79	1590.03	1431.46
Fig. 1f
	tsRNA-Glu-CTC reads (RPM)						miR-122 reads (RPM)
PANDORA-seq	114428	64241.9	153162	203610	125094		21638.6	2580.61	26469.9	12031.6	6062.65
Traditional-seq	20461.2	25873.2	32548.8	29502	26234		323759	180426	385545	378039	229369
	tsRNA-Glu-CTC reads (RPM)						miR-148a reads (RPM)
PANDORA-seq	114428	64241.9	153162	203610	125094		9490.84	9424.08	10674.4	3405.49	4661.99
Traditional-seq	20461.2	25873.2	32548.8	29502	26234		120030	153878	78280.5	94714.2	135040
Fig. 1g					Fig. 1h
Uncut NB gels					Uncut NB gels
Fig. 1h
Uncut NB gels
Fig. 1i
	Male
	miR-122	tsRNA-Glu-CTC		Female
	0.828474	4.18428		miR-122	tsRNA-Glu-CTC
	1.22768	2.4035		0.955132	2.33358
	1.22498	3.00562		1.15373	1.2183
	0.546213	5.77046		0.92595	2.42474
	1.17265	4.98279		0.965185	2.16782
Mean	1	4.06933		1	2.03611
pValue		0.00127455			0.0104917
[truncated: 2 more columns]

## Sheet: Fig 2
Fig. 2a
tsRNA-Glu-CTC						Mean	pValue	miRNA-122						Mean	pValue		tsRNA-Ser-GCT						Mean	pValue
LCD PANDORA-seq	114428	64241.9	153162	203610	125094	132107	0.0215051	LCD PANDORA-seq	21638.6	2580.61	26469.9	12031.6	6062.65	13756.7	0.0343253		LCD PANDORA-seq	929.075	567.471	1382.34	1945.55	1841.87	1333.26	0.524253
HCD PANDORA-seq	76003	40241.5	50233.8	44280.1		52689.6		HCD PANDORA-seq	30284.1	29873.9	69554.1	30632		40086			HCD PANDORA-seq	1496.11	784.948	856.133	4311.87		1862.26
LCD Traditional-seq	20461.2	25873.2	32548.8	29502	26234	26923.8	2.00971e-05	LCD Traditional-seq	323759	180426	385545	378039	229369	299428	0.64023		LCD Traditional-seq	11.4717	8.35142	17.2024	13.4509	17.1367	13.5226	0.416939
HCD Traditional-seq	2954.68	4652.15	1205.31	3064.32		2969.11		HCD Traditional-seq	385384	337834	471040	150625		336220			HCD Traditional-seq	9.70484	20.738	8.11277	36.3547		18.7276
tsRNA-Leu-CAG								tsRNA-Asp-GTC									tsRNA-Arg-ACG
LCD PANDORA-seq	1303.74	1522.62	1906.24	1415.4	1845.14	1598.63	0.330458	LCD PANDORA-seq	6861.77	6544.5	5843.81	16850.5	15903.9	10400.9	0.134031		LCD PANDORA-seq	959.757	574.906	1716.9	1833.88	1283.46	1273.78	0.13861
HCD PANDORA-seq	1421.29	1383.75	560.642	1876.07		1310.44		HCD PANDORA-seq	5178.49	789.218	1540.32	10838.6		4586.65			HCD PANDORA-seq	1572.82	1451.38	1928.6	3759.44		2178.06
LCD Traditional-seq	168.436	205.663	403.224	248.61	263.495	257.886	0.331629	LCD Traditional-seq	522.662	608.413	306.942	280.818	441.523	432.072	0.00715052		LCD Traditional-seq	26.9189	36.5714	15.21	14.6026	24.0738	23.4753	0.175966
HCD Traditional-seq	200.326	120.873	312.069	2594.71		806.995		HCD Traditional-seq	81.9144	203.927	49.4326	204.211		134.871			HCD Traditional-seq	22.3326	61.869	19.6257	53.1441		39.2428
Fig. 2b
tsRNA	LCD	LCD	LCD	LCD	LCD	HCD	HCD	HCD	HCD
TCCCTGGTGGTCTAGTGGTTAGGATTCGGCGCTCT	74529	36432.1	108213	143199	77352.7	44163	22227.2	23810.3	23779.4
ACCGCCGCGGCCCGGGTTCGATTCCCGGTCAGGGAAC	2886.27	7789.48	1642.87	11648.1	13667.8	1289.74	369.835	60.2577	466.001
AGGATTCGGCGCTCT	1378.24	2050.09	894.251	260.62	1492.34	628.352	454.874	57.7618	180.221
ACCGCCGCGGCCCGGGTTCGATTCCCGGTCAGGGAACC	768.344	385.621	326.988	2520.22	1034.3	210.571	34.6452	17.1146	94.7917
TCCCTAGTGGTCTAGTGGTTAGGATTCGGCGCTCT	595.566	273.021	871.545	1283.83	624.672	413.301	182.007	199.314	197.307
TCCCTTGTGGTCTAGTGGTTAGGATTCGGCGCTCT	1119.47	403.305	793.64	182.685	451.459	74.4837	45.3346	10.3401	106.26
CCCCTGGTGGTCTAGTGGTTAGGATTCGGCGCTCT	737.292	245.592	667.679	725.378	466.412	224.571	103.172	106.253	148.156
TCCCTGGTGGTCTAGTGGTTAGGATTCGGCGCTCC	696.287	390.313	445.217	629.343	500.77	206.09	106.99	98.0524	111.41
TCCCTGGTGGCCTAGTGGTTAGGATTCGGCGCTCT	607.908	243.788	686.568	661.355	460.003	222.611	109.948	106.61	145.815
TCCCTGGTGGTCTAGTAGTTAGGATTCGGCGCTCT	571.68	246.134	599.071	454.87	386.481	136.087	57.742	39.5775	103.686
TTCCTGGTGGTCTAGTGGTTAGGATTCGGCGCTCT	896.534	342.494	506.093	170.115	312.247	66.6434	37.0312	22.8195	65.7691
AGTGGTTAGGATTCGGCGCTCT	515.945	490.282	367.801	191.233	387.193	203.85	59.46	9.98352	62.4923
TCCCTGGTGGTCTAGTGGTTAGGATTCGGTGCTCT	546.997	297.381	528.114	352.466	332.363	113.686	75.0169	57.7618	76.3015
TAGGATTCGGCGCTCT	415.622	551.094	500.612	45.7552	329.515	58.2429	71.581	18.1843	92.6853
TCCCTGGTGGTCTAGTGGTTAGGATTTGGCGCTCT	536.647	257.502	520.48	304.699	297.471	102.205	52.111	41.0037	97.1323
TCCCTGGTGGTCTAGTGGTTAGGACTCGGCGCTCT	346.352	156.45	529.191	542.358	299.429	180.049	86.279	93.4172	103.686
TCCCTGGTGGTCTAGTGGTTAGGATCCGGCGCTCT	442.296	184.961	525.57	444.646	310.645	143.367	62.705	49.9176	98.3025
TCCCTGGTGGTCTAGTGGTTAGGATTCGGCGCCCT	318.087	133.713	446.783	615.432	306.194	176.129	85.2291	86.6427	103.92
TCCCTGGTGGTCTAGTGGTTAGTATTCGGCGCTCT	614.675	243.066	554.442	58.9957	281.806	33.8817	17.3703	12.4794	85.6636
TCACCGCCGCGGCCCGGGTTCGATTCCCGGTCAGGGAAC	175.963	142.555	157.084	786.888	386.125	210.011	52.97	21.7498	77.7058
TCCCCGGTGGTCTAGTGGTTAGGATTCGGCGCTCT	258.769	128.3	397.162	546.883	285.188	161.848	69.195	75.9461	89.4085
TCTCTGGTGGTCTAGTGGTTAGGATTCGGCGCTCT	494.447	308.569	324.444	165.758	221.101	64.1232	37.2221	24.2457	39.7891
TCCCTGGTGGTCTAGTGGCTAGGATTCGGCGCTCT	235.281	95.8189	376.805	547.553	253.678	154.568	80.1707	76.6592	81.2166
TCCCTGGTGGTCTAGTGGTTAGGGTTCGGCGCTCT	194.674	100.15	375.533	535.989	260.087	164.368	74.7306	78.4419	95.962
TCCCTGGTGGTCTGGTGGTTAGGATTCGGCGCTCT	203.83	102.135	366.822	510.849	246.558	147.847	68.2406	62.397	79.3442
TCCCTGGCGGTCTAGTGGTTAGGATTCGGCGCTCT	188.304	93.2926	350.478	493.418	225.017	140.007	67.2862	77.0157	78.8761
CCCTGGTGGTCTAGTGGTTAGGATTCGGCGCTCT	465.784	145.443	417.226	163.076	209.351	51.2426	33.2136	14.2622	73.0248
GGTTAGGATTCGGCGCTCT	347.148	294.855	273.746	108.773	252.788	87.9244	48.4842	9.98352	37.9167
TCCCTGGTGGTCTAGTGGTTGGGATTCGGCGCTCT	193.081	90.9467	349.793	485.373	223.237	139.447	65.3773	68.1019	77.2377
TCCCTGGTGGTCCAGTGGTTAGGATTCGGCGCTCT	189.896	88.24	332.469	484.368	231.782	139.447	64.6138	80.5813	82.3869
TCCCTGGTGGTCTATTGGTTAGGATTCGGCGCTCT	532.267	195.066	409.494	31.509	202.409	28.0014	16.3205	4.27865	66.0031
TTAGGATTCGGCGCTCT	253.992	297.742	311.133	44.5819	229.646	48.7224	53.2563	10.6966	51.0237
TCCCTGGTGGTCTAGTGGTCAGGATTCGGCGCTCT	167.603	91.1272	304.87	415.484	211.31	126.006	62.3232	70.2412	66.9394
TCCCTGGTGGTCTAGTGGTTAGGATTCGTCGCTCT	460.21	209.141	304.576	57.8224	185.319	26.8814	15.3661	10.6966	31.3632
TGGTCTAGTGGTTAGGATTCGGCGCTCT	227.318	308.208	308.197	34.6935	253.322	19.601	10.2122	0	26.6821
ACCGCCGCGGCCCGGGTTCGATTCCCGGTCAGGGAA	62.9007	172.51	27.7955	345.929	474.423	120.686	11.5484	0.713109	44.9383
GGTCTAGTGGTTAGGATTCGGCGCTCT	247.622	233.683	298.312	68.5489	265.428	25.4813	9.9259	5.70487	38.1508
CTAGTGGTTAGGATTCGGCGCTCT	251.205	358.915	189.381	33.3527	210.064	16.8008	13.9344	3.20899	12.4048
TCCCTGGTGGTCTAGCGGTTAGGATTCGGCGCTCT	178.75	77.0521	280.108	380.12	178.732	105.845	52.7791	47.4217	62.4923
TCCCTGGTGGTCTAGTGGTTATGATTCGGCGCTCT	370.637	160.239	352.044	47.4312	167.161	23.2412	11.5484	7.48764	67.8756
TCCTTGGTGGTCTAGTGGTTAGGATTCGGCGCTCT	355.508	188.931	208.662	144.808	153.453	52.6426	25.7692	16.7581	27.8524
TCACTGGTGGTCTAGTGGTTAGGATTCGGCGCTCT	163.223	73.4431	260.632	429.395	152.563	87.9244	43.1395	48.4914	50.7897
TCCCTGGTTGTCTAGTGGTTAGGATTCGGCGCTCT	422.39	192.54	192.317	34.3583	185.319	14.8407	7.92163	3.20899	19.6605
CCTGGTGGTCTAGTGGTTAGGATTCGGCGCTCT	308.134	126.315	222.364	152.182	153.987	53.7627	20.6153	4.99176	44.9383
GTTAGGATTCGGCGCTCT	207.015	210.946	226.572	54.3028	159.684	36.9619	47.3389	5.34831	35.5762
TCCCTGGTGGTCTAGTGGTTAGGATTCGGCACTCT	108.285	60.2702	209.836	308.722	147.044	92.6847	36.7449	36.3685	44.9383
GTGGTTAGGATTCGGCGCTCT	202.636	215.096	178.713	41.3975	150.071	19.601	20.1381	1.42622	16.8519
TCCCTGGTGTTCTAGTGGTTAGGATTCGGCGCTCT	323.66	129.202	215.024	30.5034	126.394	21.2811	9.54414	4.27865	36.5124
TCCCTGGTGGTCTAGTGGTTAGGATTCGGCTCTCT	303.357	101.232	235.087	43.7439	124.258	26.3213	12.3119	6.41798	54.7686
TCCCTGGTGGTCTAGTGGTTAGGATTCGGCGCTCG	312.115	223.577	44.14	48.6044	117.671	21.2811	8.20796	3.56554	10.0643
TCCCAGGTGGTCTAGTGGTTAGGATTCGGCGCTCT	119.83	60.0898	188.696	279.727	130.133	85.1243	35.3133	30.3071	38.1508
TCCCTGGTGGTCTAGTGGTTAGGATTCAGCGCTCT	99.1283	53.4132	190.654	284.755	137.075	84.0042	37.413	33.5161	42.1297
TCCCTGGTGGTTTAGTGGTTAGGATTCGGCGCTCT	217.366	73.9844	219.036	136.595	135.651	39.202	19.6609	13.1925	38.3848
TCCCTGGTGGTCTAGTGGTTAGGATTCTGCGCTCT	332.418	66.0446	181.747	51.9564	111.975	25.4813	11.8347	5.70487	64.8329
TAGTGGTTAGGATTCGGCGCTCT	154.067	212.389	134.28	33.8555	132.447	12.6006	10.4031	2.49588	7.02161
TGGTTAGGATTCGGCGCTCT	168.399	164.39	186.249	27.1514	119.807	18.4809	22.9059	2.13933	23.1713
ACCCTGGTGGTCTAGTGGTTAGGATTCGGCGCTCT	107.489	62.6161	148.079	252.072	114.645	63.5632	22.1424	23.8891	29.9589
ACCGCCGCGGCCCGGGTTCGATTCCCGGTTAGGGAAC	136.948	130.826	75.6546	48.9396	249.228	9.24046	3.53133	0.356554	18.2562
TCCCTGGTGGTCTAGTGGTTAGGATTCGGCGCTCA	141.726	55.0372	131.931	179.501	98.8011	56.5628	27.9643	28.1678	34.874
GTCTAGTGGTTAGGATTCGGCGCTCT	125.801	175.036	121.752	24.4698	123.546	11.7606	9.73502	0.356554	10.5324
ACCGCCGCGGCCCGGGTTCGATTCCCGGCCAGGGAAC	80.8155	114.405	73.2078	76.091	231.604	14.8407	3.43589	0	17.7881
GTGGTCTAGTGGTTAGGATTCGGCGCTCT	140.133	165.292	114.705	30.671	118.205	7.28037	7.06266	0.713109	7.25566
TCTAGTGGTTAGGATTCGGCGCTCT	128.588	152.841	136.139	29.1626	116.603	14.0007	13.0755	1.06966	16.8519
TCCCTGGTAGTCTAGTGGTTAGGATTCGGCGCTCT	88.3795	35.1877	142.697	212.016	103.43	59.643	28.537	24.6022	35.1081
TCCCTGGTGGTCTAGTGGTTAGGATTCGGCGTTCT	140.531	53.0523	141.131	154.361	94.3506	49.2825	17.1794	16.4015	31.8313
TCCTGGTGGTCTAGTGGTTAGGATTCGGCGCTCT	230.503	90.7663	94.8374	57.152	88.2979	20.161	11.6438	7.48764	16.3838
TCCCTGGTGGTCTAGTGGTTAGGATTCGACGCTCT	54.1424	28.1502	129.19	195.423	100.047	59.083	20.7108	25.6719	25.98
TCCCTGATGGTCTAGTGGTTAGGATTCGGCGCTCT	60.114	30.6765	111.182	172.127	85.9836	47.3224	19.47	23.8891	26.9162
TCCCTGGTGGTCTAGTGGTTAGGATTAGGCGCTCT	63.6969	37.3531	120.969	150.338	77.4387	51.2426	18.7065	19.6105	22.4692
CTGGTGGTCTAGTGGTTAGGATTCGGCGCTCT	121.024	95.2775	94.2502	32.6823	80.643	23.5212	11.9302	2.49588	15.2135
TCCCTGGTGATCTAGTGGTTAGGATTCGGCGCTCT	72.0572	25.4434	105.603	148.83	70.1398	48.1624	18.7065	19.6105	20.8308
TCCCTGGTGGTCTAGTGGTTAAGATTCGGCGCTCT	54.9386	26.887	101.688	140.785	64.6212	46.4823	18.7065	22.1064	23.4054
TCCCTGGTGGTCTAGTGGTAAGGATTCGGCGCTCT	55.7348	27.4284	90.9226	128.215	64.0872	40.042	18.0384	21.3933	27.1502
TCCCTGGAGGTCTAGTGGTTAGGATTCGGCGCTCT	62.9007	23.0976	92.097	120.673	69.0717	43.4022	17.5612	18.1843	22.2351
CCGCCGCGGCCCGGGTTCGATTCCCGGTCAGGGAAC	37.8201	47.8192	29.7529	127.042	82.4232	36.6818	8.20796	11.7663	37.6826
TCCCTGGTGGTCTAGTGGATAGGATTCGGCGCTCT	58.1234	25.9848	89.3566	110.784	58.9246	40.322	17.5612	17.4712	19.4265
TCCCTGGTGGTCTAGTGGTTAGGATTCGGCGCTTT	66.4837	28.5111	84.2673	122.349	59.6367	27.4414	11.0712	6.41798	20.3627
TCCCTGGTGGTCTAGTGGTTAGGATTCGGCGCACT	54.5405	26.5261	84.9524	109.444	62.485	36.6818	18.7065	21.7498	17.7881
ACCGTCGCGGCCCGGGTTCGATTCCCGGTCAGGGAAC	74.8439	108.992	17.7147	21.6206	93.1044	2.52013	0.572648	0	3.51081
TCCCTGTTGGTCTAGTGGTTAGGATTCGGCGCTCT	139.337	50.1651	75.8504	18.7713	55.8983	7.28037	4.67663	1.42622	10.2984
TCCCTGGTGGTCAAGTGGTTAGGATTCGGCGCTCT	52.9481	22.9171	76.7312	105.421	59.6367	37.2419	14.3162	14.9753	23.8735
TCCCTGGTGGACTAGTGGTTAGGATTCGGCGCTCT	64.4931	23.6389	77.6121	93.5215	55.0082	32.7616	17.084	16.0449	19.1924
TCCCTGGTGGTCTAGTGGTTAGAATTCGGCGCTCT	42.5973	18.045	76.2419	122.349	54.8301	43.9622	15.7478	15.6884	16.3838
TCCCTGGTGGTCTAATGGTTAGGATTCGGCGCTCT	50.5594	19.1277	77.4163	115.645	54.6521	35.0018	16.7022	13.5491	17.7881
TCCCTGGTGGTCTAGTGGTTAGGATTCGGAGCTCT	63.2988	25.8043	76.0461	100.728	50.7357	33.8817	13.3618	15.6884	12.6389
TCCCTGGTGGTCTAGTGGTTAGGATACGGCGCTCT	54.5405	21.654	70.2717	111.455	54.4741	28.2814	10.1168	12.4794	15.9157
TCCCTGGTGGTCTAGGGGTTAGGATTCGGCGCTCT	32.6447	21.1126	67.727	137.601	46.9973	24.0812	11.9302	16.7581	12.6389
GGTGGTCTAGTGGTTAGGATTCGGCGCTCT	70.8628	47.9997	36.7997	83.8006	58.0345	9.80049	2.57692	0	5.85134
TCCCTGGTGGTCTAGTGGTTAGGATTCGGCGTT	67.2799	6.67664	36.3103	163.579	41.6567	19.601	6.6809	6.06142	14.9794
TCCCTGGTGGTCTAGTGATTAGGATTCGGCGCTCT	30.256	18.4059	71.8376	103.41	46.4632	27.4414	18.0384	16.7581	23.8735
TCCCTGGTGGTCTAGAGGTTAGGATTCGGCGCTCT	53.3462	17.1427	56.2761	80.281	51.0917	26.0413	11.9302	11.7663	15.6816
TCCCTGGTGGTCTAGTGGTTAGGAATCGGCGCTCT	46.9765	21.8344	63.7143	79.2754	42.3687	21.5611	12.6937	8.91386	14.9794
ATCGCCGCGGCCCGGGTTCGATTCCCGGTCAGGGAAC	52.1519	75.7889	10.4722	21.1178	72.8101	2.52013	0.572648	0	3.27675
TCCCTGGTGGTCGAGTGGTTAGGATTCGGCGCTCT	29.8579	18.9472	35.4295	101.231	41.3006	24.6412	12.0256	13.5491	12.6389
TCCCTGGGGGTCTAGTGGTTAGGATTCGGCGCTCT	45.7822	26.5261	60.1909	28.995	47.3533	26.3213	11.2621	15.3318	14.9794
ACCGCCGCGGCCCGGGTTCGATTCCCGGTCAGGGAGC	19.9053	47.6388	7.92759	67.0405	76.7266	5.60028	2.38603	1.06966	2.57459
TGGTGGTCTAGTGGTTAGGATTCGGCGCTCT	48.967	48.7215	37.0933	21.7882	33.8238	7.56038	3.05412	0.713109	6.5535
GCCGCCGCGGCCCGGGTTCGATTCCCGGTCAGGGAAC	13.5356	37.5336	6.65526	55.9788	63.7311	5.8803	2.09971	0	2.34054
ACCGCCGCGGCCCGGGTTCGATTCCCGGTCAGGGGAC	13.9337	33.2028	8.12333	55.3084	64.9773	6.16031	1.1453	0.356554	1.40432
ACCGCCGCGGCCCGGGTTCGATCCCCGGTCAGGGAAC	18.3129	36.09	8.71056	52.2916	58.7466	5.04025	2.00427	0.356554	2.34054
Fig. 2c
	tsRNA-Glu-CTC			Uncut NB gels
	LCD	HCD
	1.14391	0.512697
	0.991776	0.423534
	0.817616	0.563333
	0.956139	0.6166
	1.09056	0.417415
Mean	1	0.506716
pValue		9.41886e-05
Fig. 2d	tsRNA-Ser-GCT			Uncut NB gels
	LCD	HCD
	0.796285	2.26552
	1.17359	0.849922
	0.697587	1.10224
	1.45875	1.46868
	0.87379	0.54749
Mean	1	1.24677
pValue		0.472624
Fig. 2e				Uncut NB gels
	Vehicle	acLDL
	0.825024	0.440806
	1.14189	0.530973
	1.03308	0.80979
Mean	1	0.593857
pValue		0.0485975
Fig. 2f				Uncut gels
	Vehicle	Simvastatin
	1.25771	1.45946
	1.03453	2.12862
	0.707761	2.23392
Mean	1	1.94066
pValue		0.0316885

## Sheet: Fig 3
	Fig. 3b			Uncut NB gels
	Control Oligo	tsRNA-ASP-GTC Oligo
	1.02116	1.49118
	1.12262	1.94421
	0.809929	1.58334
	1.06898	1.98296
	0.977309	1.43197
Mean	1	1.68673
pValue		0.000654459
	Fig. 3c
	Body weight (g)
	Vehicle	Control Oligo	tsRNA-Glu-CTC Oligo-1
	22.9	21.9	21.94
	23.8	19.76	21.88
	23.8	24.18	23.38
	23	21.13	22.2
	20.7	22.6	23.54
	22.4	23.2	21.6
	23.6	21.38	23.78
	22	23.48	23.1
		25.9	25.17
		22.55	23.26
			24.08
Mean	22.775	22.608	23.0845
pValue	Vehicle vs Control oligo	p>0.9999
pValue	Control Oligo vs tsRNA-Glu-CTC Oligo-1	p=0.8445
	Fig. 3d
	Serum cholesterol (mg/dL)				Serum Triglyceride (mg/dL)
	Vehicle	Control Oligo	tsRNA-Glu-CTC Oligo-1		Vehicle	Control Oligo	tsRNA-Glu-CTC Oligo-1
	85	125	110		30.5	55.5	25.5
	115	105	165		53	34.25	49.25
	95	95	125		36.75	31.75	16.75
	105	75	80		6.75	71.75	36.75
	80	115	120		34.25	60.5	16.75
	110	60	90		23	19.25	81.75
	95	90	140		35.5	23	19.25
	100	75	115			25.5	33
		95	135				43
			105				14.25
Mean	98.125	92.7778	118.5	Mean	31.3929	40.1875	33.625
pValue	Vehicle vs Control oligo	p>0.9999		pValue	Vehicle vs Control oligo	p=0.7516
pValue	Control Oligo vs tsRNA-Glu-CTC Oligo-1	p=0.0220		pValue	Control Oligo vs tsRNA-Glu-CTC Oligo-1	p=0.9390
	Fig. 3e
	LDL-c (mg/dL)				HDL-c (mg/dL)				VLDL-c (mg/dL)
	Vehicle	Control Oligo	tsRNA-Glu-CTC Oligo-1		Vehicle	Control Oligo	tsRNA-Glu-CTC Oligo-1		Vehicle	Control Oligo	tsRNA-Glu-CTC Oligo-1
	10.6667	13.5556	15.7778		49.3333	59.3333	135		2.66667	6	6
	19.1111	19.1111	23.5556		57.6667	59.3333	105		12.6667	21	6
	16.8889	14.6667	40.2222		62.6667	17.6667	57.6667		7.66667	1	1
	15.7778	10.2222	34.6667		46	26	84.3333		2.66667	2.66667	2.66667
	16.667	21.3333	26.8889		53.833	61	47.6667		3.571	4.33333	4.33333
	25	15.7778	31.3333		53.833	16	56		0.714	1	4.33333
	18.333	23.5556	26.8889		48	49.3333	12.6667		1.429	4.33333	14.3333
	13.333	23.5556	12.4444		48.833	39.3333	16		0.714	2.66667	4.33333
			20.2222			47.6667	62.6667			4.33333	9.33333
			61.3333				6				6
			71.3333								4.33333
Mean	16.9722	17.7222	33.1515	Mean	52.5207	41.7407	58.3	Mean	4.01183	5.25926	5.69697
pValue	Vehicle vs Control oligo	p>0.9999		pValue	Vehicle vs Control oligo	p=0.8589		pValue	Vehicle vs Control oligo	p>0.9999
pValue	Control Oligo vs tsRNA-Glu-CTC Oligo-1	p=0.0259		pValue	Control Oligo vs tsRNA-Glu-CTC Oligo-1	p=0.4080		pValue	Control Oligo vs tsRNA-Glu-CTC Oligo-1	p>0.9999
	Fig. 3g
	Liver cholesterol (mg/g)				Liver Triglyceride (mg/g)
	Vehicle	Control Oligo	tsRNA-Glu-CTC Oligo-1		Vehicle	Control Oligo	tsRNA-Glu-CTC Oligo-1
	16.267	12.267	18.267		21.15	12.65	19.9
	12.933	16.267	16.933		27.15	34.65	19.4
	9.6	14.933	18.267		19.4	18.9	43.65
	10.933	14.267	16.933		10.4	31.15	13.15
	15.6	8.9333	15.6		17.65	21.4	41.4
	12.933	14.267	14.933		19.4	23.9	28.4
	9.6	10.933	27.6		19.65	53.9	52.15
	11.6	10.267	19.6		27.4	22.15	28.4
		24.267	19.6			35.15	36.65
		8.9333	22.267			25.15	44.9
Mean	12.4332	13.5335	19	Mean	20.275	27.9	32.8
pValue	Vehicle vs Control oligo	p>0.9999		pValue	Vehicle vs Control oligo	p=0.2962
pValue	Control Oligo vs tsRNA-Glu-CTC Oligo-1	p=0.0066		pValue	Control Oligo vs tsRNA-Glu-CTC Oligo-1	p=0.6376

## Sheet: Fig 4
	Fig. 4c-1		Fig. 4c-1			Fig. 4b
tsRNA	Control ASO	tsRNA-Glu-CTC ASO	tRNA	Control ASO	tsRNA-Glu-CTC ASO	Uncut NB gels
	0.835535	0.712717		0.689703	1.05429
	1.15663	0.573727		0.749833	0.957059
	1.08048	0.504463		1.47686	1.0415
	1.02593	0.884073		1.19072	1.13772
	0.901419	0.52253		0.892883	1.05639
Mean	1	0.639502	Mean	1	1.04939
pValue	0.00447067		pValue	0.750554
	Fig. 4d
	Body weight (g)
	Vehicle	Control ASO	tsRNA-Glu-CTC ASO
	25.2	26.9	24.5
	26	23.6	25
	22.4	23.7	24.3
	26.8	25.1	24.2
	24.6	21.7	24.6
	24.4	23.2	24.8
		25.4	21.9
		21.8	25.3
Mean	24.9	23.925	24.325
pValue	Vehicle vs Control ASO	p>0.9999
pValue	Control ASP vs tsRNA-Glu-CTC ASO	p>0.9999
	Fig. 4e
	Serum cholesterol (mg/dL)				Serum Triglyceride (mg/dL)
	Vehicle	Control ASO	tsRNA-Glu-CTC ASO		Vehicle	Control ASO	tsRNA-Glu-CTC ASO
	110	130	85.83		20.5	25.5	23
	104.2	132.5	97.5		28	16.3333	18
	115	105.8	77.5		18	24.6667	11.3333
	119.2	111.7	97.5		13.8333	29.6667	24.6667
	127.5	112.5	85.83		15.5	15.5	18
	130	107.5	125		32.1667	23.8333	17.1667
		104.2	90			22.1667	29.6667
		101.7	78.33			16.3333	19.6667
Mean	117.65	113.238	92.1863				18
pValue	Vehicle vs Control ASO	p>0.9999		Mean	21.3333	21.75	19.9445
pValue	Control ASP vs tsRNA-Glu-CTC ASO	p=0.0074		pValue	Vehicle vs Control ASO	p>0.9999
				pValue	Control ASP vs tsRNA-Glu-CTC ASO	p>0.9999
	Fig. 4f
	LDL-c (mg/dL)				HDL-c (mg/dL)				VLDL-c (mg/dL)
	Vehicle	Control ASO	tsRNA-Glu-CTC ASO		Vehicle	Control ASO	tsRNA-Glu-CTC ASO		Vehicle	Control ASO	tsRNA-Glu-CTC ASO
	35	56.6667	13.3333		39.6667	52.1667	52.1667		3.71429	6.57143	3
	33.3333	36.6667	25		28	38.8333	46.3333		5.85714	3	0.85714
	28.3333	21.6667	21.6667		57.1667	53	61.3333		3.71429	3.71429	7.28571
	21.6667	11.6667	10		46.3333	38	53		2.28571	5.85714	3
	25	28.3333	16.6667		52.1667	39.6667	34.6667		5.14286	3.71429	1.57143
	30	28.3333	16.6667		60.5	31.3333	37.1667		5.85714	3	3.71429
		25	28.3333			52.1667	57.1667			4.42857	4.42857
		31.6667	15			26.3333	48.8333			3	1.57143
Mean	28.8889	30	18.3333	Mean	47.3056	41.4375	48.8333	Mean	4.42857	4.16071	3.17857
pValue	Vehicle vs Control ASO	p>0.9999		pValue	Vehicle vs Control ASO	p=0.6150		pValue	Vehicle vs Control ASO	p>0.9999
pValue	Control ASP vs tsRNA-Glu-CTC ASO	p=0.0389		pValue	Control ASP vs tsRNA-Glu-CTC ASO	p=0.3393		pValue	Control ASP vs tsRNA-Glu-CTC ASO	p=0.5059
	Fig. 4h
	Liver cholesterol (mg/g)				Liver Triglyceride (mg/g)
	Vehicle	Control ASO	tsRNA-Glu-CTC ASO		Vehicle	Control ASO	tsRNA-Glu-CTC ASO
	9.36	12.36	12.76		21.1	22.2667	29.7667
	13.36	13.96	9.76		16.7667	26.4333	24.2667
	18.96	16.76	13.36		51.6	24.4333	67.2667
	19.56	18.56	10.96		23.1	11.2667	32.2667
	13.16	18.16	10.56		29.2667	32.1	22.4333
	11.56	19.16	12.16		29.4333	26.7667	29.4333
		12.16	13.16			30.9333	22.6
		13.96	10.96			16.2667	12.9333
Mean	14.3267	15.635	11.71	Mean	28.5444	23.8083	30.1208
pValue	Vehicle vs Control ASO	p=0.8075		pValue	Vehicle vs Control ASO	p=0.9786
pValue	Control ASP vs tsRNA-Glu-CTC ASO	p=0.0245		pValue	Control ASP vs tsRNA-Glu-CTC ASO	p=0.0245

## Sheet: Fig 5
Fig. 5a	Assocated data are included in Supplementary Table 1
Fig. 5b
Upregulation
GOBP term	P-value
cholesterol biosynthetic process	6.70109e-28
sterol biosynthetic process	6.9361e-13
isoprenoid biosynthetic process	1.24725e-08
lipid biosynthetic process	2.00869e-07
SREBP signaling pathway	3.63121e-07
cholesterol metabolic process	2.26584e-06
triglyceride metabolic process	5.2268e-06
fatty acid biosynthetic process	4.0421e-05
cellular response to insulin stimulus	4.78909e-05
lipid metabolic process	7.13949e-05
isopentenyl diphosphate biosynthetic process, mevalonate pathway	0.000101903
steroid biosynthetic process	0.00010689
positive regulation of cholesterol biosynthetic process	0.000150984
circadian regulation of gene expression	0.000857172
regulation of cholesterol biosynthetic process	0.00119484
response to glucose	0.00145664
acetyl-CoA metabolic process	0.0014878
positive regulation of cold-induced thermogenesis	0.00298362
phospholipid metabolic process	0.00298434
circadian rhythm	0.00379453
Downregulation
GOBP term	P-value
positive regulation of apoptotic process	9.9695e-06
response to lipopolysaccharide	4.76724e-05
positive regulation of gene expression	5.05851e-05
response to hypoxia	0.000112551
vasodilation	0.00016336
axon guidance	0.000270301
cell migration	0.000392159
aorta development	0.00041194
response to stilbenoid	0.000843066
positive regulation of focal adhesion disassembly	0.00106747
reactive oxygen species metabolic process	0.00109939
skeletal system morphogenesis	0.00126351
intracellular signal transduction	0.00132536
defense response to virus	0.00154264
apoptotic process	0.00165075
positive regulation of cold-induced thermogenesis	0.00178455
cell adhesion	0.00194553
neuron migration	0.00223078
positive regulation of cell migration	0.00226348
positive regulation of macrophage cytokine production	0.00232518
Fig. 5c
TPM value
Gene	Control oligo	Control oligo	Control oligo	Control oligo	Mean	tsRNA-Glu-CTC oligo	tsRNA-Glu-CTC oligo	tsRNA-Glu-CTC oligo	Mean	pValue
Lpl	80.3301	2.26318	3.26692	67.7036	38.391	4.14403	2.57961	5.0561	3.92658	0.109551
Elovl7	2.13176	0.105961	0.423755	2.91834	1.39495	0.100671	0.213295	0.271589	0.195185	0.0969487
Abca5	2.84816	0.739477	1.23625	2.43904	1.81573	0.565324	0.7197	0.679198	0.654741	0.0526112
Prkab2	1.48325	0.400172	0.815362	1.35823	1.01425	0.425592	0.200806	0.247187	0.291195	0.0311104
Insig2	182.509	110.415	90.1337	201.967	146.256	58.8501	66.2304	52.5925	59.2243	0.0215454
Cyp7a1	55.8628	40.8794	68.0598	36.9164	50.4296	21.9607	21.2504	18.6884	20.6332	0.00861259
Gpam	28.977	26.5004	44.4873	32.1266	33.0228	40.0936	54.7229	42.1972	45.6712	0.0458975
Elovl6	9.09093	7.81457	22.259	7.06908	11.5584	21.6433	29.3341	28.1223	26.3665	0.0126344
Scap	25.1072	17.749	29.6296	24.7253	24.3028	33.4095	34.6322	31.5568	33.1995	0.0155907
Scd1	1366.15	333.883	2431.08	1492.43	1405.88	2806.61	3838.97	2816.98	3154.19	0.015065
Lss	3.09086	1.52429	6.35485	1.88665	3.21416	4.596	4.96879	4.53258	4.69912	0.153446
Insig1	57.4661	46.0385	76.6624	40.398	55.1412	121.36	148.919	122.764	131.014	0.000751241
Pmvk	19.0198	15.9875	30.6476	18.3653	21.005	51.8887	63.7851	61.8272	59.167	0.000294383
Pcsk9	5.41323	2.14105	5.82281	6.35038	4.93187	17.4916	17.2027	15.3038	16.666	0.00012105
Fasn	19.1313	11.3245	32.0759	15.1953	19.4317	39.7521	98.856	56.0523	64.8868	0.016916
Acss2	17.7534	29.4461	101.139	17.9124	41.5628	87.7537	243.762	147.383	159.633	0.0231421
Acaca	10.8555	7.11429	14.26	10.3827	10.6531	14.25	23.7826	16.5729	18.2018	0.0256062
Srebf1	37.0465	21.616	44.6782	35.898	34.8097	45.7852	82.05	45.8632	57.8995	0.0515439
Sc5d	139.223	59.9348	163.743	149.156	128.014	170.429	261.413	189.145	206.996	0.0398132
Gba2	1.60885	1.91132	1.51636	2.48641	1.88074	2.9518	3.35314	2.3354	2.88011	0.0192314
Srebf2	6.32915	9.41223	6.60124	7.23956	7.39554	14.5206	11.4363	10.0703	12.0091	0.0101614
Dbi	1336.07	841.172	1212.93	1731.01	1280.29	1830.85	1680.84	2233.83	1915.17	0.0283323
Fads3	6.51194	2.03041	3.67098	6.4234	4.65918	7.18517	6.7588	14.0599	9.33462	0.0525963
Sqle	3.29936	2.70541	5.20604	5.50571	4.17913	16.3169	15.2503	41.2783	24.2818	0.0188426
Mvd	2.89532	0.709223	3.98905	3.12125	2.67871	10.2156	10.5283	23.3712	14.705	0.0115529
Hmgcs1	23.3878	12.0976	20.3966	26.3997	20.5704	42.049	51.8331	142.057	78.6462	0.0415619
Fdps	50.3649	51.1217	162.254	39.456	75.7992	258.847	367.198	441.141	355.728	0.00205197
Erg28	39.3425	41.0821	53.8027	41.5217	43.9373	62.1509	92.0351	104.471	86.2191	0.00651755
Dhcr7	13.4004	10.5291	17.6032	14.4903	14.0058	16.2809	32.5985	46.1077	31.6624	0.0315839
G6pdx	3.77561	1.37761	2.62865	4.27686	3.01468	5.47064	9.44456	10.2454	8.38687	0.00700614
Plaat3	3.04887	3.36094	1.20587	3.30415	2.72996	3.27054	4.5147	5.52534	4.43686	0.0453064
Hmgcr	13.6744	12.8238	28.2729	14.8823	17.4134	30.5307	31.3383	48.6392	36.8361	0.015732
Hsd17b7	7.61193	8.21213	11.9076	6.4613	8.54825	12.4138	11.9078	17.4433	13.9216	0.0228365
Cyb5r3	175.82	168.129	266.951	183.367	198.567	342.394	344.368	409.584	365.448	0.00192842
Nsdhl	6.41088	6.26381	18.9629	7.43531	9.76823	30.2652	33.0682	45.8451	36.3928	0.00220762
Cyp51	10.0731	8.91963	18.9688	10.7108	12.1681	35.8666	28.5317	50.6329	38.3437	0.00383614
Tecr	220.568	190.076	211.857	206.609	207.277	297.156	290.931	377.112	321.733	0.00270221
Msmo1	13.5318	13.8835	21.9794	10.8078	15.0506	44.8857	44.9382	81.8922	57.2387	0.00546489
Fdft1	16.913	15.475	23.3911	15.1641	17.7358	34.6111	38.2495	65.0143	45.9583	0.00977957
Mvk	5.96278	5.15714	7.85375	5.29585	6.06738	10.0688	11.8197	16.0707	12.6531	0.00535902
Fig. 5d
	Control Oligo	Control Oligo	Control Oligo	Control Oligo	Mean	tsRNA-Glu-CTC Oligo-1	tsRNA-Glu-CTC Oligo-1	tsRNA-Glu-CTC Oligo-1	Mean	pValue
cholesterol biosynthetic process	16325.8	17109.8	19051.3	15832.8	17080	20109.5	20217.3	21238.6	20521.8	0.00519353
sterol biosynthetic process	14638.5	15486.6	17325.4	14787.9	15559.6	19273.1	19399.7	20973.3	19882	0.00170592
SREBP signaling pathway	20386	19068.5	20857.3	19364.6	19919.1	22756.8	22590.4	20906.8	22084.7	0.0210754
cholesterol metabolic process	14800.7	15391.9	16185.7	14672	15262.6	16465.5	16543.7	16505.7	16505	0.0182572
lipid biosynthetic process	14189.6	15114.2	16234.5	13853.2	14847.9	16272.4	16418.8	16861.6	16517.6	0.0232283
triglyceride metabolic process	19807.7	20203.1	20607.8	19768.8	20096.8	20470.5	20779.3	20362.2	20537.3	0.0600986
fatty acid biosynthetic process	11797.1	11747.1	13113.4	11821.2	12119.7	12845.6	12881.2	13064.3	12930.4	0.0448495
Fig. 5e
Realtime PCR data
Gene name	Control Oligo								Mean	tsRNA-Glu-CTC Oligo-1								Mean	pValue
SREBP2	1.05257	1.0791	0.989485	0.763688	1.56625	0.603203	0.772726	1.17298	1	2.00914	1.51923	1.42241	0.868844	1.22516	1.78203	2.28119	1.14805	1.53201	0.0171607
SREBP1a	1.23	0.71	1.22	0.81	1.14	0.6	1.2	1.08	0.99875	1.43	1.68	0.92	0.93	0.94	1.24	1.18	1.48	1.225	0.116665
HMGCR	1.66882	0.970795	1.58797	0.327021	1.07118	1.10446	0.269758		1	3.65686		2.09934	1.02356	2.00544	1.71425	1.93873	1.12396	1.93745	0.0326293
HMGCS1	0.430236	1.37022	1.03923	0.791633	1.20596	0.660108	0.487123	2.01549	1	1.04546	0.436542	1.96029	1.70426	1.33721	1.39935	1.54028	2.40161	1.47813	0.110037
LXRa	0.82	1.21	1.05	0.81	0.86	1.22	0.87	1.16	1	1.28	1.27	1	1.56	1.3	1.64	1.21	1.54	1.35	0.00323135
LXRb	0.493224	0.990903	1.76377	0.634503	1.035	1.43598	0.646619		1	1.2592		0.63725	1.18506	1.32272	0.906056	1.65247	1.61009	1.22469	0.332638
LDLR	0.969416	0.657882	0.993208	0.560063	0.684058	0.931584	0.408117	2.79567	1	0.67651	0.621452	2.57297	1.04889	1.32119	1.21193	1.74454	1.32752	1.31563	0.377928
PCSK9	1.55638	0.747225	1.82149	0.547651	0.822699	0.948646	0.555913		1	0.979872	1.14855	2.043	0.619093	1.86867	2.55703	2.8668	1.16752	1.65632	0.0843334
ApoB	0.89	1.1	1.09	0.85	1.31	1.25	0.71	0.8	1	1.44	1.13	1.1	1.71	1.11	1.47	1.19	1.54	1.33625	0.0100698
ABCG5	0.475452	0.954035	1.20947	0.811355	0.986121	1.36311	0.813678	1.38678	1	0.649193	1.22791	0.984553	1.47648	0.710587	0.569563	1.09374	0.890762	0.950348	0.753442
ABCG8	0.45	1.01	1.32	0.86	1.01	1.1	0.82	1.43	1	0.97	1.24	1.27	1.44	1.05	0.78	1.12	1.36	1.15375	0.265217
FASN	0.8	2.37	0.38	0.55	1.08	0.3	1.51		0.998571	2.12	4.02	3.15	1.67	2.58	3.4	4.74	0.94	2.8275	0.00495728
SREBP1c	1.81326	1.3284	1.25375	0.841345	0.417691	0.953022	0.717663	0.674869	1	2.05314	0.767981	1.06933	1.38805	2.0222	1.37196	2.55889	0.947946	1.52244	0.0751593
SCD1	1.25	0.39	1.69	0.48	0.28	1.18	0.59	2.14	1	2.05	2.78	2.07	1.65	2.42	2.12	3.12	2.51	2.34	0.000399813
Fig. 5f
Uncut WB gels
Fig. 5g		Control Oligo					Mean			tsRNA-Glu-CTC Oligo-1					Mean	pValue
	pSREBP2	0.856268	1.12035	0.936939	0.615534	1.47091	1			2.00796	2.78675	1.99763	1.31022	1.39234	1.89898	0.0176365
	nSREBP2	1.25975	0.833139	0.81806	0.733624	1.35543	1			1.9432	1.59232	1.4704	1.98183	1.82372	1.76229	0.00152699
	PCSK9	0.7587	0.990867	1.07179	0.866119	1.31252	1			1.91913	2.54034	1.93694	2.50477	2.2395	2.22814	6.79904e-05
	HMGCR	0.920375	0.782438	0.869178	1.28873	1.13928	1			2.54601	2.57184	2.06409	1.74037	1.86279	2.15702	0.000356455

## Sheet: Fig 6
	Fig. 6c
	Luciferase assay results
	Vehicle	Control Oligo	tsRNA-Glu-CTC Oligo-1
	0.998993	1.0049	2.0825
	1.14559	1.3864	2.59381
	0.855417	1.29109	2.19969
	1.37753	1.87733	2.52527
	0.622471	1.65721	2.64463
	1.14019	1.16117	1.8826
	0.859807	1.13135	1.80147
Mean	1	1.35849	2.24714
pValue	Vehicle vs Control Oligo	p=0.0811
pValue	Control Oligo vs tsRNA-Glu-CTC Oligo-1	p<0.0001
	Fig. 6d
	Luciferase assay results
	ASO-Control + Vehicle	ASO-tsRNA-Glu-CTC + Vehicle	ASO-Control +Simvastatin	ASO-tsRNA-Glu-CTC +Simvastatin
	1.05958	0.65126	4.94489	3.64643
	1.01165	0.678101	5.34971	3.37364
	0.928771	0.695898	5.23369	3.55056
Mean	1	0.675086	5.1761	3.52354
pValue	ASO-Control +Simvastatin vs ASO-tsRNA-Glu-CTC +Simvastatin	p<0.0001
pValue	ASO-Control + Vehicle vs ASO-Control +Simvastatin	p<0.0001
	ASO-Control + Vehicle vs ASO-tsRNA-Glu-CTC + Vehicle	p=0.0465
	Fig. 6f
	Luciferase assay results
		Vehicle						Mean		Control Oligo						Mean		tsRNA-Glu-CTC Oligo-1						Mean
	Srebp2-Luci	0.607084	0.834598	0.858606	1.28926	1.23193	1.17853	1		1.03734	0.974209	0.962885	0.757485	1.10251	0.952158	0.964431		2.69369	2.52931	2.51662	2.29137	2.00367	2.20743	2.37368
	p793-Luc	0.787442	0.873464	1.23152	0.90044	1.29191	0.915225	1		1.22497	1.05317	0.960883	1.04832	0.947923	1.08587	1.05352		1.69975	1.78553	1.51976	1.76341	1.47233	1.71107	1.65864
	p485-Luc	1.01002	0.87788	0.599913	1.31656	0.982472	1.21315	1		0.962796	1.03551	1.17908	0.731364	1.00892	0.82082	0.956415		1.05588	1.1153	1.24971	0.980773	1.03731	0.994726	1.07228
	p300-Luc	1.26815	0.785979	1.07809	0.946312	1.01286	0.908605	1		0.825593	1.0249	1.01776	0.944073	1.02144	1.06594	0.983284		0.724918	1.00778	0.722817	0.92828	0.784362	0.844123	0.83538
	p245-Luc	0.956819	1.02946	0.826348	1.12659	1.02827	1.03251	1		0.684331	1.00305	0.779493	0.955838	1.02347	0.991858	0.90634		1.02432	0.632957	1.05963	0.583035	0.613724	0.641099	0.759126
pValue	Srebp2-Luc (Control Oligo vs tsRNA-Glu-CTC Oligo-1)	p<0.0001
pValue	p793-Luc (Control Oligo vs tsRNA-Glu-CTC Oligo-1)	p<0.0001
	Fig. 6g
	Luciferase assay results
		Vehicle				Mean				Control Oligo				Mean				tsRNA-Glu-CTC Oligo-1				Mean
	Srebp2 WT-Luc	1.19476	1.08563	0.885757	0.833857	1				1.26208	1.06026	1.13578	1.12692	1.14626				1.79099	1.97421	1.8173	1.78563	1.84203
	Srebp2 MT-Luc	1.00127	0.959382	0.68423	0.706581	0.837867				1.46179	1.09785	1.12295	0.951954	1.15864				1.38204	1.35202	1.2101	1.05648	1.25016
pValue	Srebp2 WT-Luc (Control Oligo vs tsRNA-Glu-CTC Oligo-1)	p<0.0001
pValue	Srebp2 WT-Luc (Vehicle vs tsRNA-Glu-CTC Oligo-1)	p=0.0001
pValue	Srebp2 WT-Luc vs Srebp2 MT-Luc	p=0.0004
	Fig. 6i
	Uncut DNA gels
	Fig. 6k
	Uncut WB gels
	Fig. 6l
	Uncut DNA gels
	Fig. 6m				Mean
	Control + WT-luc	0.953667	1.30894	0.737394	1
	Srebp2+ WT-Luc	2.25381	2.70553	2.62864	2.52933
	Control + MT-luc	1.20858	1.20175	0.978966	1.12977
	Srebp2+ MT-Luc	0.838855	1.02941	1.028	0.965422
pValue	Control + WT-luc vs Srebp2+ WT-Luc	p<0.0001
pValue	Srebp2+ WT-Luc vs Srebp2+ MT-Luc	p<0.0001
	Fig. 6n				Mean
	Control ASO + Control plasmid + WT-luc	0.807067	1.2955	0.897433	1
	Control ASO + Srebp2 + WT-luc	4.06789	6.11049	4.92483	5.03441
	tsRNA-Glu-CTC ASO + Srebp2+ WT-luc	2.66424	2.90359	2.44825	2.67203
pValue	Control ASO + Control plasmid + WT-luc vs Control ASO + Srebp2 + WT-luc	p=0.0004
pValue	Control ASO + Srebp2 + WT-luc vs tsRNA-Glu-CTC ASO + Srebp2+ WT-luc	p=0.0072
	Fig. 6o					Mean
	Control shRNA + Control oligo	0.91313	1.08687	0.980824	1.01918	1
	Control shRNA + tsRNA-Glu-CTC	1.88034	1.75904	1.41823	2.31863	1.84406
	shSREBP2-1 + Control Oilgo	0.713198	1.12951	1.29903	0.858261	1
	shSREBP2-1 + tsRNA-Glu-CTC	0.275048	0.65844	0.806018	0.371311	0.527704
	shSREBP2-2 + Control Oligo	0.275048	0.65844	0.806018	0.371311	0.527704
	shSREBP2-2 + tsRNA-Glu-CTC	0.597544	0.891152	0.897726	0.366389	0.688203
pValue	Control shRNA + Control oligo vs Control shRNA + tsRNA-Glu-CTC	p=0.0007
pValue	Control shRNA + Control oligo vs shSREBP2-1 + Control Oilgo	p=0.0001
pValue	Control shRNA + tsRNA-Glu-CTC vs shSREBP2-2 + tsRNA-Glu-CTC	p<0.0001

## Sheet: Fig 7
	Fig.7b
	Body weight (g)
	ND-Control ASO	HCD-Control ASO	HCD-tsRNA-Glu-CTC ASO
	23.8	25.5	25.3
	25.1	25.9	25.8
	22.3	25.3	24.9
	24.4	22.4	22.1
	21.6	23.8	24.9
	23.6	24.5	24.4
	25.2	22.6	20.2
	26.6	25.2	25.5
		24.7	26.6
		24.6	23.5
Mean	24.075	24.45	24.32
pValue	Vehicle vs Control ASO	p>0.9999
pValue	Control ASP vs tsRNA-Glu-CTC ASO	p>0.9999
	Fig. 7d
	Serum cholesterol (mg/dL)				Serum Triglyceride (mg/dL)
	ND-Control ASO	HCD-Control ASO	HCD-tsRNA-Glu-CTC ASO		ND-Control ASO	HCD-Control ASO	HCD-tsRNA-Glu-CTC ASO
	184.167	759.167	946.667		90	106.667	90
	138.333	1063.33	1075.83		90	290	110.833
	159.167	1421.67	271.667		73.3333	219.167	73.3333
	163.333	1575.83	988.333		90	135.833	94.1667
	159.167	1600.83	942.5		44.1667	144.167	77.5
	213	1371.67	1092.5			181.667	173.333
	191.75	1388.33	1192.5			148.333	85.8333
	186.75	1280	1267.5			160.833	85.8333
		1150.83	709.167			77.5	65
		1030	1200.83			94.1667	90
Mean	174.458	1264.17	968.749	Mean	77.5	155.833	94.5833
pValue	ND-Control ASO vs HCD-Control ASO	p<0.0001		pValue	ND-Control ASO vs HCD-Control ASO	p<0.0094
pValue	HCD-Control ASO vs HCD-tsRNA-Glu-CTC ASO	p<0.0001		pValue	HCD-Control ASO vs HCD-tsRNA-Glu-CTC ASO	p<0.0129
	Fig. 7e
	LDL-c (mg/dL)				HDL-c (mg/dL)				VLDL-c (mg/dL)
	ND-Control ASO	HCD-Control ASO	HCD-tsRNA-Glu-CTC ASO		ND-Control ASO	HCD-Control ASO	HCD-tsRNA-Glu-CTC ASO		ND-Control ASO	HCD-Control ASO	HCD-tsRNA-Glu-CTC ASO
	77.5	698.75	675		66	51	57		9.25	126.75	126.75
	77.5	790	686.25		77	79	35		9.25	571.75	164.25
	66.25	942.5	191.25		63	40	62		1.75	426.75	59.25
	81.25	1028.75	750		79	33	42		5.5	273	156.75
	77.5	995	673.75		72	30	21		4.25	288	133
	65	891.25	757.5		71	42	45		0.5	354.25	244.25
	53.75	935	777.5		64	46	35		1.75	366.75	349.25
	52.5	857.5	805		62	42	87		0.5	369.25	273
		750	806.25			34	64			174.25	243
		808.75	652.5			31	35			244.25	165.5
Mean	68.9062	869.75	677.5	Mean	69.25	42.8	48.3	Mean	4.09375	319.5	191.5
pValue	ND-Control ASO vs HCD-Control ASO	p<0.0001		pValue	ND-Control ASO vs HCD-Control ASO	p=0.0018		pValue	ND-Control ASO vs HCD-Control ASO	p<0.0001
pValue	HCD-Control ASO vs HCD-tsRNA-Glu-CTC ASO	p=0.0044		pValue	HCD-Control ASO vs HCD-tsRNA-Glu-CTC ASO	p=0.8300		pValue	HCD-Control ASO vs HCD-tsRNA-Glu-CTC ASO	p=0.0094
	Fig. 7g
	Liver cholesterol (mg/g)				Liver Triglyceride (mg/g)
	ND-Control ASO	HCD-Control ASO	HCD-tsRNA-Glu-CTC ASO		ND-Control ASO	HCD-Control ASO	HCD-tsRNA-Glu-CTC ASO
	5.625	33.75	23.625		20.6	25.2667	26.7667
	3	30	28.875		13.6	65.4333	37.6
	3.375	45.375	15.375		21.2667	50.9333	50.7667
	4.125	65.625	15.375		17.7667	42.9333	11.4333
	4.875	34.125	39		16.9333	51.4333	26.6
	6	44.25	30.75		10.6	26.4333	28.4333
		42				26.1
		25.875				36.2667
		48.75
Mean	4.5	41.0833	25.5	Mean	16.7944	40.6	30.2667
pValue	ND-Control ASO vs HCD-Control ASO	p<0.0001		pValue	ND-Control ASO vs HCD-Control ASO	p<0.0038
pValue	HCD-Control ASO vs HCD-tsRNA-Glu-CTC ASO	p=0.0010		pValue	HCD-Control ASO vs HCD-tsRNA-Glu-CTC ASO	p=0.2424
	Fig. 7h
	Atherosclerosis lesion size
	ND-Control ASO	HCD-Control ASO	HCD-tsRNA-Glu-CTC ASO
	1735.8	68764.5	57915.1
	2462.68	65262.6	59988.5
	1522.9	79158.1	15807.1
	669.411	49173.5	53603.8
	3111.4	74604.2	29341.3
	1150.19	57517.5	45460.8
	1972.41	71122.1	55430.9
		54111	39764.3
Mean	1803.54	64964.2	44664
pValue	ND-Control ASO vs HCD-Control ASO	p<0.0001
pValue	HCD-Control ASO vs HCD-tsRNA-Glu-CTC ASO	p=0.0032
	Fig. 7i
	Lesion size	Cholesterol
	1735.8	184.167
	2462.68	138.333
	1522.9	159.167
	669.411	163.333
	3111.4	159.167
	68764.5	759.167
	65262.6	1063.33
	79158.1	1421.67
	49173.5	1575.83
	74604.2	1600.83
	57915.1	946.667
	59988.5	1075.83
	15807.1	271.667
	53603.8	988.333
	29341.3	942.5
	45460.8	1092.5
Correlation analysis
r	0.89
pValue	p<0.0001
	Fig. 7j
	CD68+ fluorescence total area
	ND-Control ASO	HCD-Control ASO	HCD-tsRNA-Glu-CTC ASO
	721.95	80963.8	36507.4
	1432.67	74695.6	131064
	2691.99	150052	82347
	526.22	150580	56346.6
	3521.31	163174	18273.2
	286.43	144343	88849.2
Mean	1530.1	127301	68897.8
pValue	ND-Control ASO vs HCD-Control ASO	p<0.0001
pValue	HCD-Control ASO vs HCD-tsRNA-Glu-CTC ASO	p=0.0141
	Fig. 7k
	Realtime PCR data
	Gene name	HCD-Control ASO						Mean	HCD-tsRNA-Glu-CTC ASO						Mean	pValue
	SREBP2	0.85	0.54	0.7	1.87	1.25	0.78	0.998333	0.44	0.63	0.46	0.38	0.38	0.64	0.488333	0.032155
	SREBP1a	0.87	0.34	0.92	1.74	1.1	1.04	1.00167	0.55	0.4	0.5	0.72	0.68	0.46	0.551667	0.0404129
	HMGCR	0.65	0.46	0.49	1.53	2.15	0.72	1	0.41	0.37	0.33	0.29	0.19	0.51	0.35	0.0449483
	HMGCS1	0.6	0.52	0.94	1.57	1.99	0.38	1	0.6	0.15	0.32	0.33	0.25	0.24	0.315	0.0299524
	HMGCS2	0.84	0.99	1.09	1.4	0.88	0.8	1	1.25	0.54	0.97	0.81	0.4	0.63	0.766667	0.165456
	DHCR7	1.31	0.36	0.52	1.63	1.58	0.59	0.998333	0.57	0.46	0.45	0.26	0.24	0.32	0.383333	0.0280514
	PCSK9	1.53	0.18	0.3	2.03	1.41	0.55	1	0.24	0.48	0.29	0.31	0.27	0.91	0.416667	0.1045
	ABCG5	0.75	1.37	0.74	1.02	1.16	0.96	1	1.98	0.47	1.08	1.32	1.11	2.36	1.38667	0.219134
	ABCG8	0.71	0.88	0.71	1.37	1.43	0.9	1	1.72	0.37	0.66	1.3	1.11	1.36	1.08667	0.725826
	FASN		0.67	1	1.28	1	1.06	1.002	0.69	0.65	0.53	0.48	0.46	0.39	0.533333	0.00134123
	SREBP1c	1.34	0.34	1.08	0.87	0.79	1.56	0.996667	1.1	0.69	0.48	0.93	1.67	0.77	0.94	0.82141

## Sheet: Fig 8
	Fig.8a
	Uncut NB gels
	Fig.8c
	Uncut NB gels

## Sheet: Fig 9
	Fig. 9a-9c
	MLC-seq associated data for tsRNA-Glu-CTC modification idenfication are included in Supplementary Data 1.
	Fig. 9e
	Body weight (g)
	Vehicle	Control Oligo	tsRNA-Glu-CTC Oligo-1	Endo-Control	Endo-tsRNA-Glu-CTC
	22.8	23.8	25	22.2	25.6
	26.2	23.5	27.8	21.4	26.6
	25.7	24.3	25.7	24.1	25.1
	21.5	21.8	22.4	25.3	24.9
	26.3	25.9	22.6	22.5	23.6
	24.8	24.8	24	24.1	26.7
	26.1	21.3	22	23.1	23.7
			25.1	24.3	27
			21.3	21.8	26.5
			21.7	26.4	24.2
			21.6	20.9	22.8
					24.9
Mean	24.7714	23.6286	23.5636	23.2818	25.1333
pValue	Vehicle vs Endo-Control	p>0.9999
pValue	Endo-Control vs Endo-tsRNA-Glu-CTC	p=0.2577
pValue	tsRNA-Glu-CTC Oligo-1 vs Endo-tsRNA-Glu-CTC	p=0.0454
	Fig. 9f
	Serum cholesterol (mg/dL)							Serum Triglyceride (mg/g)
	Vehicle	Control Oligo	tsRNA-Glu-CTC Oligo-1	Endo-Control	Endo-tsRNA-Glu-CTC			Vehicle	Control Oligo	tsRNA-Glu-CTC Oligo-1	Endo-Control	Endo-tsRNA-Glu-CTC
	93.667	79.6667	85.5	82.667	100.17			24.8	22.8	21.8	24.8	15.8
	97	103.833	101.33	83.5	112.67			24.8	13.8	24.8	17.8	19.8
	78.667	90.5	88.833	56	118.5			30.8	18.8	24.8	17.8	32.8
	93.667	108	93.833	58.5	147.67			27.8	21.8	11.8	19.8	18.8
	87	108.833	99.667	123.5	128.5			17.8	13.8	12.8	17.8	29.8
	95.333	108.833	99.667	91	119.33				17.8	20.8	27.8	19.8
			92.167	95.167	114.2				10.8	14.8
				76.833	123.2					13.8
				87.667	108.2
				76.833	143.2
				111.6	118.6
				107.6	117.6
Mean	90.889	99.9444	94.4281	87.5722	120.987		Mean	25.2	17.0857	18.175	20.9667	22.8
pValue	Vehicle vs Endo-Control	p>0.9999					pValue	Vehicle vs Endo-Control	p=0.5833
pValue	Endo-Control vs Endo-tsRNA-Glu-CTC	p<0.0001					pValue	Endo-Control vs Endo-tsRNA-Glu-CTC	p>0.9999
pValue	tsRNA-Glu-CTC Oligo-1 vs Endo-tsRNA-Glu-CTC	p=0.0010					pValue	tsRNA-Glu-CTC Oligo-1 vs Endo-tsRNA-Glu-CTC	p=0.3442
	Fig. 9g
	LDL-c (mg/dL)							HDL-c (mg/dL)
	Vehicle	Control Oligo	tsRNA-Glu-CTC Oligo-1	Endo-Control	Endo-tsRNA-Glu-CTC			Vehicle	Control Oligo	tsRNA-Glu-CTC Oligo-1	Endo-Control	Endo-tsRNA-Glu-CTC
	22	24.6667	24.6667	20.3333	23.6667			64.3333	56.5	59	47.6667	45.1667
	25.3333	21.3333	26.3333	18.6667	20.3333			61	65.6667	64.8333	50.1667	59.3333
	20.3333	19.6667	26.3333	27	25.3333			52.6667	53.1667	64	60.1667	70.1667
	18.6667	28	23	23.6667	27			62.6667	69.8333	65.6667	63.5	64.3333
	15.3333	21.3333	18	15.3333	27			50.1667	69	54	59.833	59.3333
		23	24.6667	18.6667	30.3333				66.5	68.1667	52.333	72.6667
				22	32						53.167	71
					23.6667						52.333	61
Mean	20.3333	23	23.8333	20.8095	26.1667		Mean	58.1667	63.4444	62.6111	54.8958	62.875
pValue	Vehicle vs Endo-Control	p>0.9999					pValue	Vehicle vs Endo-Control	p>0.9999
pValue	Endo-Control vs Endo-tsRNA-Glu-CTC	p=0.0202					pValue	Endo-Control vs Endo-tsRNA-Glu-CTC	p=0.0813
pValue	tsRNA-Glu-CTC Oligo-1 vs Endo-tsRNA-Glu-CTC	p=0.6936					pValue	tsRNA-Glu-CTC Oligo-1 vs Endo-tsRNA-Glu-CTC	p>0.9999
	VLDL-c (mg/dL)
	Vehicle	Control Oligo	tsRNA-Glu-CTC Oligo-1	Endo-Control	Endo-tsRNA-Glu-CTC
	2.5	4.16667	2.5	5	2.5
	6.66667	5	3.33333	4.16667	6.66667
	7.5	2.5	5.83333	7.5	4.16667
	5	7.5	5.83333	4.16667	3.33333
	6.66667	5.83333	3.33333	2.5	2.5
		3.33333	1.66667	3.33333	3.33333
				4.16667	3.33333
					5
Mean	5.66667	4.72222	3.75	4.40476	3.85417
pValue	Vehicle vs Endo-Control	p=0.6265
pValue	Endo-Control vs Endo-tsRNA-Glu-CTC	p>0.9999
pValue	tsRNA-Glu-CTC Oligo-1 vs Endo-tsRNA-Glu-CTC	p>0.9999
	Fig. 9i
	Liver cholesterol (mg/g)							Liver Triglyceride (mg/g)
	Vehicle	Control Oligo	tsRNA-Glu-CTC Oligo-1	Endo-Control	Endo-tsRNA-Glu-CTC			Vehicle	Control Oligo	tsRNA-Glu-CTC Oligo-1	Endo-Control	Endo-tsRNA-Glu-CTC
	7.92	12.12	13.32	18.72	18.12			15.0667	11.5667	29.0667	21.2333	13.2333
	13.32	8.52	13.32	13.32	15.72			34.5667	16.0667	14.0667	33.5667	13.9
	16.32	13.92	10.92	7.32	19.32			20.2333	14.7333	13.5667	18.7333	19.7333
	11.52	9.12	13.32	12.72	23.52			21.2333	18.4	23.5667	34.5667	21.2333
	15.12	22.32	23.52	10.32	22.32			24.5667	25.9	24.7333	16.9	15.0667
				12.12							20.2333
Mean	12.84	13.2	14.88	12.42	19.8		Mean	23.1333	17.3333	21	24.2056	16.6333
pValue	Vehicle vs Endo-Control	p>0.9999					pValue	Vehicle vs Endo-Control	p>0.9999
pValue	Endo-Control vs Endo-tsRNA-Glu-CTC	p=0.0268					pValue	Endo-Control vs Endo-tsRNA-Glu-CTC	p=0.1967
pValue	tsRNA-Glu-CTC Oligo-1 vs Endo-tsRNA-Glu-CTC	p=0.2400					pValue	tsRNA-Glu-CTC Oligo-1 vs Endo-tsRNA-Glu-CTC	p=0.8868
	Fig. 9j
	Realtime PCR data
	Gene name	Endo-Control					Mean	Endo-tsRNA-Glu-CTC					Mean	pValue
	SREBP2	1.14198	0.886466	0.908932	0.758065	1.30455	1	1.28584	1.33871	1.74657	1.05125	1.47378	1.37923	0.0360422
	SREBP1a	0.829023	0.971123	0.831523	1.60059	0.769236	1.0003	0.816947	0.823015	1.43389	0.695926	0.587492	0.871454	0.561606
	HMGCR	1.31955	0.645416	1.09371	0.718907	1.22242	1	4.04242	3.37878		2.49923	1.72818	2.91215	0.00474605
	HMGCS1	1.43848	1.013	1.02952	0.87504	0.643962	1	1.36879	1.41121	1.9722	1.7616	1.02521	1.5078	0.0415538
	LXRa	1.05965	0.809967	1.48388	1.01891	0.627586	1	0.97327	1.24258	1.94818	1.05402	0.905011	1.22461	0.372577
	LXRb	0.976183	0.776659	1.28084	1.17114	0.79518	1	1.10158	1.0258	1.43297	1.19717	0.709081	1.09332	0.563201
	LDLR	1.30227	0.829123	1.09968	0.980912	0.788015	1	1.15205	1.41008	2.29494	0.880491	1.68412	1.48434	0.0996401
	PCSK9	0.58652	1.07658	0.769722	1.23126	1.33592	1	1.5462	1.67338		0.807688	1.50928	1.38414	0.145139
	ApoB	0.837677	0.443673	2.07868	1.12215	0.517822	1	0.774274	1.46245	2.09962	1.09969	0.453721	1.17795	0.676134
	ABCG5	0.702423	0.445536	1.54117	1.91827	0.392598	1	0.881367	0.908126	1.35952	0.919769	0.426878	0.899132	0.775438
	ABCG8	0.679592	1.82104	0.974752	0.904718	0.619893	1	0.720734	2.08804	1.16522	1.18223	0.739314	1.17911	0.60068
	SREBP1c	1.00428	0.445164	0.512207	1.43372	1.60462	1	2.00678	2.00429	2.83838	1.0059	1.20237	1.81154	0.0788603
	FASN	1.80969	0.367633	0.656038	0.73987	1.42677	1	1.84703	1.42976	4.11026	1.53427	1.60835	2.10593	0.08916
	SCD1	1.95501	0.262359	0.929137	1.08843	0.765072	1	1.67549	1.01927	2.9072	1.95528	1.48474	1.8084	0.0893167
	Fig. 9k
		Endo-Control					Mean	Endo-tsRNA-Glu-CTC					Mean	pValue
	pSREBP2	1.71803	0.827508	0.301566	1.25567	0.89723	1	1.38626	2.74822	1.66724	2.35065	2.40497	2.11147	0.0122167
	nSREBP2	0.726106	0.764409	1.12224	1.18902	1.19823	1	1.23335	1.35037	1.94749	1.25083	2.62877	1.68216	0.0466431
	PCSK9	1.26689	0.710219	0.768149	1.11414	1.1406	1	0.805204	1.27432	2.04481	2.33906	1.58066	1.60881	0.0717951
	HMGCR	1.00941	1.09002	0.971557	0.906659	1.02236	1	1.12148	1.50133	1.09561	1.43359	1.58651	1.3477	0.0107278
	Figure 9k
	Uncut WB gels

## Sheet: Suppl. Fig 1
Suppl. Fig. 1a
tsRNA	RPM
TCCCTGGTGGTCTAGTGGTTAGGATTCGGCGCTCT	87945
TCCCTGGTGGTCTAGTGGTTAGGATTCGGCGCT	7771.23
ACCGCCGCGGCCCGGGTTCGATTCCCGGTCAGGGAAC	7526.91
TCCCTGGTGGTCTAGTGGTTAGGATTCGGCGCTC	2093.62
TCCCTGGTGGTCTAGTGGTTAGGATTCGGCGC	1378.33
AGGATTCGGCGCTCT	1215.11
TCCCTGGTGGTCTAGTGGTTAGGATTCGGCG	1072.91
ACCGCCGCGGCCCGGGTTCGATTCCCGGTCAGGGAACC	1007.09
TCCCTAGTGGTCTAGTGGTTAGGATTCGGCGCTCT	729.726
TCCCTGGTGGTCTAGTGGTTAGGATTCGG	694.281
TCCCTTGTGGTCTAGTGGTTAGGATTCGGCGCTCT	590.112
CCCCTGGTGGTCTAGTGGTTAGGATTCGGCGCTCT	568.471
TCCCTGGTGGTCTAGTGGTTAGGATTCGGCGCTCC	532.386
TCCCTGGTGGCCTAGTGGTTAGGATTCGGCGCTCT	531.924
TCCCTGGTGGTCTAGTAGTTAGGATTCGGCGCTCT	451.647
TTCCTGGTGGTCTAGTGGTTAGGATTCGGCGCTCT	445.497
TCCCTGGTGGTCTAGTGGTTAGGATTCGGTGCTCT	411.464
AGTGGTTAGGATTCGGCGCTCT	390.491
TCCCTGGTGGTCTAGTGGTTAGGATTTGGCGCTCT	383.36
TCCCTGGTGGTCTAGTGGTTAGGATCCGGCGCTCT	381.623
TCCCTGGTGGTCTAGTGGTTAGGACTCGGCGCTCT	374.756
TAGGATTCGGCGCTCT	368.52
TCCCTGGTGGTCTAGTGGTTAGGATTCGGCGCCCT	364.042
TCCCTGGTGGTCTAGTGGTTAGTATTCGGCGCTCT	350.597
TCCCTGGTGGTCTAGTGGTTAGGATTCGGCGCTCTCAC	349.437
TCACCGCCGCGGCCCGGGTTCGATTCCCGGTCAGGGAAC	329.723
TCCCCGGTGGTCTAGTGGTTAGGATTCGGCGCTCT	323.26
TCCCTGGTGGTCTAGTGGTTAGGATTCGGC	311.222
TCTCTGGTGGTCTAGTGGTTAGGATTCGGCGCTCT	302.864
TCCCTGGTGGTCTAGTGGTTAGGGTTCGGCGCTCT	293.286
TCCCTGGTGGTCTGGTGGTTAGGATTCGGCGCTCT	286.039
CCCTGGTGGTCTAGTGGTTAGGATTCGGCGCTCT	280.176
TCCCTGGTGGTCTATTGGTTAGGATTCGGCGCTCT	274.149
TCCCTGGCGGTCTAGTGGTTAGGATTCGGCGCTCT	270.102
TCCCTGGTGGTCTAGTGGTTGGGATTCGGCGCTCT	268.486
TCCCTGGTGGTCCAGTGGTTAGGATTCGGCGCTCT	265.351
GGTTAGGATTCGGCGCTCT	255.462
TCCCTGGTGGTCTAGTGGTTAGGATTCGTCGCTCT	243.414
TCCCTGGTGGTCTAGTGGTCAGGATTCGGCGCTCT	238.079
TTAGGATTCGGCGCTCT	227.419
TGGTCTAGTGGTTAGGATTCGGCGCTCT	226.348
GGTCTAGTGGTTAGGATTCGGCGCTCT	222.719
TCCCTGGTGGTCTAGTGGTTATGATTCGGCGCTCT	219.502
TCCCTGGTGGTCTAGCGGTTAGGATTCGGCGCTCT	218.952
ACCGCCGCGGCCCGGGTTCGATTCCCGGTCAGGGAA	216.712
TCACTGGTGGTCTAGTGGTTAGGATTCGGCGCTCT	215.851
TCCTTGGTGGTCTAGTGGTTAGGATTCGGCGCTCT	210.272
CTAGTGGTTAGGATTCGGCGCTCT	208.583
TCCCTGGTTGTCTAGTGGTTAGGATTCGGCGCTCT	205.385
CCTGGTGGTCTAGTGGTTAGGATTCGGCGCTCT	192.596
TCCCTGGTGGTCTAGTGGTTAGGATTCGGCGCTCTC	190.719
GTTAGGATTCGGCGCTCT	171.704
TCCCTGGTGGTCTAGTGGTTAGGATTCGGCACTCT	166.831
TCCCTGGTGTTCTAGTGGTTAGGATTCGGCGCTCT	164.957
TCCCTGGTGGTCTAGTGGTTAGGATTCGGCTCTCT	161.536
GTGGTTAGGATTCGGCGCTCT	157.583
TCCCTGGTGGTTTAGTGGTTAGGATTCGGCGCTCT	156.527
TCCCAGGTGGTCTAGTGGTTAGGATTCGGCGCTCT	155.695
TCCCTGGTGGTCTAGTGGTTAGGATTCAGCGCTCT	153.005
TCCCTGGTGGTCTAGTGGTTAGGATTCGGCGCTCG	149.222
TCCCTGGTGGTCTAGTGGTTAGGATTCTGCGCTCT	148.828
TCCCTGGTGGTCTAGTGGTTAGGATTCG	148.353
TCCCTGGTGGTCTAGTGGTTAGGATTCGGCGCTCTCA	138.539
ACCCTGGTGGTCTAGTGGTTAGGATTCGGCGCTCT	136.98
TAGTGGTTAGGATTCGGCGCTCT	133.408
TGGTTAGGATTCGGCGCTCT	133.199
ACCGCCGCGGCCCGGGTTCGATTCCCGGTTAGGGAAC	128.319
TCCCTGGTGGTCTAGTGGTTAGGATTCGGCGCTCA	121.399
TCCCTGGTGGTCTAGTGGTTAGGATTCGGCGTTCT	116.685
TCCCTGGTAGTCTAGTGGTTAGGATTCGGCGCTCT	116.342
ACCGCCGCGGCCCGGGTTCGATTCCCGGCCAGGGAAC	115.225
GTCTAGTGGTTAGGATTCGGCGCTCT	114.121
GTGGTCTAGTGGTTAGGATTCGGCGCTCT	113.801
TCTAGTGGTTAGGATTCGGCGCTCT	112.667
TCCTGGTGGTCTAGTGGTTAGGATTCGGCGCTCT	112.311
TCCCTGGTGGTCTAGTGGTTAGGATT	107.396
TCCCTGGTGGTCTAGTGGTTAGGATTC	104.852
TCCCTGGTGGTCTAGTGGTTAGGATTCGACGCTCT	101.391
TCCCTGATGGTCTAGTGGTTAGGATTCGGCGCTCT	92.0165
TCCCTGGTGGTCTAGTGGTTAGGATTAGGCGCTCT	89.9592
CTGGTGGTCTAGTGGTTAGGATTCGGCGCTCT	84.7754
TCCCTGGTGATCTAGTGGTTAGGATTCGGCGCTCT	84.4147
TCACCGCCGCGGCCCGGGTTCGATTCCCGGTCAGGGAACC	81.6508
TCCCTGGTGGTCTAGTGGTTAAGATTCGGCGCTCT	77.7841
TCCCTGGAGGTCTAGTGGTTAGGATTCGGCGCTCT	73.568
TCCCTGGTGGTCTAGTGGTAAGGATTCGGCGCTCT	73.2776
TCCCTGGTGGTCTAGTGGTTAGGATTCGGCGCTTT	72.2495
TCCCTGGTGGTCTAGTGGATAGGATTCGGCGCTCT	68.6348
TCCCTGTTGGTCTAGTGGTTAGGATTCGGCGCTCT	68.0044
TCCCTGGTGGTCTAGTGGTTAGGATTCGGCGCACT	67.5895
CCGCCGCGGCCCGGGTTCGATTCCCGGTCAGGGAAC	64.9714
TCCCTGGTGGTCAAGTGGTTAGGATTCGGCGCTCT	63.5309
TCCCTGGTGGTCTAATGGTTAGGATTCGGCGCTCT	63.4801
TCCCTGGTGGTCTAGTGGTTAGGATTCGGAGCTCT	63.3227
ACCGTCGCGGCCCGGGTTCGATTCCCGGTCAGGGAAC	63.2551
TCCCTGGTGGTCTAGTGGTTAGGATTCGGCGTT	63.1005
TCCCTGGTGGACTAGTGGTTAGGATTCGGCGCTCT	62.8548
TCCCTGGTGGTCTAGTGGTTAGAATTCGGCGCTCT	62.8126
TCCCTGGTGGTCTAGTGGTTAGGATACGGCGCTCT	62.479
TCCCTGGTGGTCTAGGGGTTAGGATTCGGCGCTCT	61.2165

[truncated: 7 more sheets: Suppl. Fig 2, Suppl. Fig 3, Suppl. Fig 4, Suppl. Fig 5, Suppl. Fig. 6, Suppl. Fig 7 , Suppl. Fig 8]
